# Supplementary material for: Crystal structure of 3,5-di­methyl­pyridine N-oxide dihydrate
Source: Acta Crystallogr E Crystallogr Commun. 2016 Nov 1;72(Pt 12):1687–90. doi: 10.1107/S205698901601687X (PMC5137588; doi:10.1107/S205698901601687X)
Supplement: Supplementary file 1 [file e-72-01687-sup1.cif]

##############################################################################
#                                                                            #
# This CIF contains the data in a paper accepted for publication in          #
# Acta Crystallographica Section E. It conforms to the requirements of       #
# Notes for Authors for Acta Crystallographica Section E, and has been       #
# peer reviewed under the auspices of the IUCr Commission on Journals.       #
#                                                                            #
# Full details of the Crystallographic Information File format               #
# are given in the paper "The Crystallographic Information File (CIF):       #
# a New Standard Archive File for Crystallography" by S. R. Hall, F. H.      #
# Allen and I. D. Brown [Acta Cryst. (1991), A47, 655-685].                  #
#                                                                            #
# The current version of the core CIF dictionary is obtainable from          #
# ftp://ftp.iucr.org/pub/cif_core.dic.                                       #
#                                                                            #
# Software is freely available for graphical display of the structure(s)     #
# in this CIF. For information consult the CIF software page                 #
# http://www.iucr.org/resources/cif/software.                                #
#                                                                            #
# This file may be used for bona fide research purposes within the           #
# scientific community so long as proper attribution is given to the journal # 
# article from which it was obtained.                                        #
#                                                                            #
##############################################################################
data_I
_audit_creation_method     SHELXL-2014/7
_database_code_CSD     ?
_database_code_depnum_ccdc_archive     'CCDC 1510914'
_chemical_name_systematic
;
3,5-Dimethylpyridine <i>N</i>-oxide dihydrate
;
_chemical_name_common     '3,5-lutidine N-oxide dihydrate'
_chemical_formula_moiety     'C7 H9 N O, 2(H2 O)'
_chemical_formula_sum     'C7 H13 N O3'
_chemical_formula_iupac     'C7 H9 N O, 2H2 O'
_chemical_formula_weight     159.18
_chemical_melting_point     310
_shelx_space_group_comment     ?
_space_group_crystal_system     monoclinic
_space_group_name_H-M_alt     'P 21/n'
_space_group_name_Hall     '-P 2yn'
loop_
    _space_group_symop_operation_xyz
    'x, y, z'
    '-x+1/2, y+1/2, -z+1/2'
    '-x, -y, -z'
    'x-1/2, -y-1/2, z-1/2'
_cell_length_a     8.7709(12)
_cell_length_b     6.9476(9)
_cell_length_c     14.5290(17)
_cell_angle_alpha     90
_cell_angle_beta     90.966(12)
_cell_angle_gamma     90
_cell_volume     885.2(2)
_cell_formula_units_Z     4
_cell_measurement_reflns_used     3054
_cell_measurement_theta_min     3.96
_cell_measurement_theta_max     25.59
_cell_measurement_temperature     296(2)
_exptl_crystal_description     block
_exptl_crystal_colour     colourless
_exptl_crystal_size_max     0.445
_exptl_crystal_size_mid     0.227
_exptl_crystal_size_min     0.182
_exptl_crystal_density_diffrn     1.194
_exptl_crystal_density_meas     ?
_exptl_crystal_density_method     ?
_exptl_crystal_F_000     344
loop_
    _exptl_crystal_face_index_h
    _exptl_crystal_face_index_k
    _exptl_crystal_face_index_l
    _exptl_crystal_face_perp_dist
    6 -8 3 0.1665
    3 0 20 0.1500
    -3 0 -20 0.1500
    1 -5 -17 0.1137
    -1 5 17 0.1137
    -3 7 13 0.1334
    3 -7 -13 0.1334
    -6 8 -7 0.2436
    12 2 1 0.0928
    10 5 -5 0.1066
    5 0 -19 0.1085
    10 -4 -9 0.1265
    -10 4 9 0.1265
    -9 2 14 0.1098
    -5 -8 -7 0.1131
    -2 -10 1 0.1307
    -10 -6 2 0.0787
    -6 -8 8 0.1092
    -11 -2 -6 0.0877
    -8 -4 14 0.0971
    -12 0 4 0.0819
    3 8 9 0.1394
_exptl_absorpt_coefficient_mu     0.093
_exptl_absorpt_correction_type     analytical
_exptl_absorpt_process_details
;
(CrysAlis PRO; Agilent, 2013)
;
_shelx_estimated_absorpt_T_min     ?
_shelx_estimated_absorpt_T_max     ?
_exptl_absorpt_correction_T_min     0.896
_exptl_absorpt_correction_T_max     0.952
_diffrn_ambient_temperature     296(2)
_diffrn_radiation_type     MoK\a
_diffrn_radiation_wavelength     0.71073
_diffrn_radiation_monochromator     graphite
_diffrn_measurement_device_type     'Agilent Xcalibur Atlas Gemini'
_diffrn_measurement_device     'four-circle diffractometer'
_diffrn_measurement_method     '\w scans'
_diffrn_detector_area_resol_mean     10.5564
_diffrn_reflns_number     15448
_diffrn_reflns_av_R_equivalents     0.0375
_diffrn_reflns_theta_min     3.250
_diffrn_reflns_theta_max     29.826
_diffrn_reflns_theta_full     25.242
_diffrn_measured_fraction_theta_max     0.941
_diffrn_measured_fraction_theta_full     0.998
_diffrn_reflns_limit_h_min     -11
_diffrn_reflns_limit_h_max     11
_diffrn_reflns_limit_k_min     -9
_diffrn_reflns_limit_k_max     9
_diffrn_reflns_limit_l_min     -20
_diffrn_reflns_limit_l_max     20
_refine_special_details     ?
_reflns_number_total     2396
_reflns_number_gt     1348
_reflns_threshold_expression     'I > 2\s(I)'
_refine_ls_structure_factor_coef     Fsqd
_refine_ls_matrix_type     full
_refine_ls_R_factor_all     0.0959
_refine_ls_R_factor_gt     0.0467
_refine_ls_wR_factor_gt     0.1113
_refine_ls_wR_factor_ref     0.1405
_refine_ls_goodness_of_fit_ref     1.016
_refine_ls_restrained_S_all     1.016
_refine_ls_number_reflns     2396
_refine_ls_number_parameters     114
_refine_ls_number_restraints     0
_refine_ls_number_constraints     0
_refine_ls_hydrogen_treatment     mixed
_refine_ls_weighting_scheme     calc
_refine_ls_weighting_details
              'w=1/[\s^2^(Fo^2^)+(0.0592P)^2^+0.0860P] where P=(Fo^2^+2Fc^2^)/3'
_atom_sites_solution_hydrogens     mixed
_atom_sites_solution_primary     direct
_atom_sites_solution_secondary     difmap
_refine_ls_shift/su_max     0.000
_refine_ls_shift/su_mean     0.000
_refine_diff_density_max     0.105
_refine_diff_density_min     -0.154
_refine_ls_extinction_method     none
_refine_ls_extinction_coef     .
loop_
    _atom_type_symbol
    _atom_type_description
    _atom_type_scat_dispersion_real
    _atom_type_scat_dispersion_imag
    _atom_type_scat_source
    'C' 'C' 0.0033 0.0016
                         'International Tables Vol C Tables 4.2.6.8 and 6.1.1.4'
    'H' 'H' 0.0000 0.0000
                         'International Tables Vol C Tables 4.2.6.8 and 6.1.1.4'
    'N' 'N' 0.0061 0.0033
                         'International Tables Vol C Tables 4.2.6.8 and 6.1.1.4'
    'O' 'O' 0.0106 0.0060
                         'International Tables Vol C Tables 4.2.6.8 and 6.1.1.4'
_computing_data_collection
;
CrysAlis PRO (Agilent, 2013)
;
_computing_cell_refinement
;
CrysAlis PRO (Agilent, 2013)
;
_computing_data_reduction
;
CrysAlis PRO (Agilent, 2013)
;
_computing_structure_solution
;
SHELXT (Sheldrick, 2015a)
;
_computing_structure_refinement
;
SHELXL2014 (Sheldrick, 2015b)
;
_computing_molecular_graphics
;
XP in SHELXTL (Sheldrick, 2008) and Mercury (Macrae <i>et al.</i>,
2008)
;
_computing_publication_material
;
<i>CIFTAB</i> (Sheldrick, 2008)
;
loop_
    _atom_site_type_symbol
    _atom_site_label
    _atom_site_fract_x
    _atom_site_fract_y
    _atom_site_fract_z
    _atom_site_U_iso_or_equiv
    _atom_site_adp_type
    _atom_site_calc_flag
    _atom_site_occupancy
    _atom_site_disorder_assembly
    _atom_site_disorder_group
    N N1 0.94381(13) 0.15771(14) 0.28174(8) 0.0457(3) Uani d 1 . .
    O O1 1.08946(11) 0.15149(14) 0.31104(7) 0.0590(3) Uani d 1 . .
    C C2 0.83146(16) 0.15843(17) 0.34397(9) 0.0470(3) Uani d 1 . .
    H H2 0.8559 0.1563 0.4065 0.056 Uiso calc 1 . .
    C C3 0.68056(16) 0.16230(18) 0.31562(10) 0.0486(4) Uani d 1 . .
    C C4 0.64802(17) 0.16441(19) 0.22220(10) 0.0514(4) Uani d 1 . .
    H H4 0.5469 0.1659 0.2018 0.062 Uiso calc 1 . .
    C C5 0.76390(17) 0.16434(19) 0.15834(10) 0.0510(4) Uani d 1 . .
    C C6 0.91205(16) 0.16163(18) 0.19077(9) 0.0494(4) Uani d 1 . .
    H H6 0.9916 0.1625 0.1492 0.059 Uiso calc 1 . .
    C C7 0.55650(18) 0.1629(2) 0.38570(12) 0.0671(5) Uani d 1 . .
    H H7A 0.4713 0.0891 0.3630 0.101 Uiso calc 0.5 A 1
    H H7B 0.5246 0.2929 0.3968 0.101 Uiso calc 0.5 A 1
    H H7C 0.5943 0.1071 0.4421 0.101 Uiso calc 0.5 A 1
    H H7D 0.5962 0.2119 0.4431 0.101 Uiso calc 0.5 B 2
    H H7E 0.5200 0.0341 0.3944 0.101 Uiso calc 0.5 B 2
    H H7F 0.4741 0.2432 0.3644 0.101 Uiso calc 0.5 B 2
    C C8 0.7304(2) 0.1655(3) 0.05650(11) 0.0765(5) Uani d 1 . .
    H H8A 0.6742 0.0517 0.0399 0.115 Uiso calc 0.5 C 1
    H H8B 0.8244 0.1682 0.0237 0.115 Uiso calc 0.5 C 1
    H H8C 0.6711 0.2773 0.0409 0.115 Uiso calc 0.5 C 1
    H H8D 0.7755 0.0543 0.0288 0.115 Uiso calc 0.5 D 2
    H H8E 0.7721 0.2799 0.0297 0.115 Uiso calc 0.5 D 2
    H H8F 0.6220 0.1630 0.0460 0.115 Uiso calc 0.5 D 2
    O O2 1.1840(2) -0.1483(2) 0.43302(9) 0.0959(5) Uani d 1 . .
    H H2A 1.156(3) -0.057(4) 0.3962(19) 0.144 Uiso d 1 . .
    H H2B 1.193(3) -0.253(5) 0.401(2) 0.144 Uiso d 1 . .
    O O3 1.27722(15) 0.01408(19) 0.17111(9) 0.0752(4) Uani d 1 . .
    H H3A 1.229(3) 0.038(3) 0.2219(17) 0.113 Uiso d 1 . .
    H H3B 1.315(3) -0.101(4) 0.1759(16) 0.113 Uiso d 1 . .
loop_
    _atom_site_aniso_label
    _atom_site_aniso_U_11
    _atom_site_aniso_U_22
    _atom_site_aniso_U_33
    _atom_site_aniso_U_12
    _atom_site_aniso_U_13
    _atom_site_aniso_U_23
    N1 0.0437(7) 0.0402(6) 0.0533(7) -0.0005(5) 0.0029(5) 0.0008(5)
    O1 0.0422(6) 0.0642(7) 0.0704(7) 0.0006(4) -0.0036(5) 0.0010(5)
    C2 0.0520(9) 0.0417(7) 0.0474(7) -0.0001(6) 0.0055(6) 0.0015(6)
    C3 0.0476(8) 0.0413(7) 0.0570(8) 0.0003(6) 0.0078(6) 0.0042(6)
    C4 0.0438(8) 0.0484(8) 0.0620(9) 0.0006(6) -0.0026(6) 0.0028(6)
    C5 0.0573(9) 0.0448(7) 0.0509(8) 0.0018(6) 0.0008(6) 0.0023(6)
    C6 0.0518(9) 0.0465(8) 0.0502(8) 0.0015(6) 0.0099(6) 0.0007(6)
    C7 0.0547(10) 0.0762(10) 0.0711(11) 0.0031(8) 0.0165(8) 0.0062(8)
    C8 0.0840(13) 0.0906(13) 0.0546(10) 0.0056(10) -0.0031(9) 0.0001(8)
    O2 0.1413(14) 0.0874(10) 0.0584(8) 0.0096(9) -0.0175(8) -0.0027(6)
    O3 0.0737(9) 0.0696(8) 0.0828(9) 0.0122(6) 0.0162(6) 0.0063(6)
_geom_special_details     ?
loop_
    _geom_bond_atom_site_label_1
    _geom_bond_atom_site_label_2
    _geom_bond_site_symmetry_2
    _geom_bond_distance
    _geom_bond_publ_flag
    N1 O1 . 1.3404(14) ?
    N1 C6 . 1.3463(18) ?
    N1 C2 . 1.3486(17) ?
    C2 C3 . 1.380(2) ?
    C2 H2 . 0.9300 ?
    C3 C4 . 1.382(2) ?
    C3 C7 . 1.503(2) ?
    C4 C5 . 1.388(2) ?
    C4 H4 . 0.9300 ?
    C5 C6 . 1.375(2) ?
    C5 C8 . 1.504(2) ?
    C6 H6 . 0.9300 ?
    C7 H7A . 0.9600 ?
    C7 H7B . 0.9600 ?
    C7 H7C . 0.9600 ?
    C7 H7D . 0.9600 ?
    C7 H7E . 0.9600 ?
    C7 H7F . 0.9600 ?
    C8 H8A . 0.9600 ?
    C8 H8B . 0.9600 ?
    C8 H8C . 0.9600 ?
    C8 H8D . 0.9600 ?
    C8 H8E . 0.9600 ?
    C8 H8F . 0.9600 ?
    O2 H2A . 0.87(3) ?
    O2 H2B . 0.87(3) ?
    O3 H3A . 0.87(3) ?
    O3 H3B . 0.87(3) ?
loop_
    _geom_angle_atom_site_label_1
    _geom_angle_atom_site_label_2
    _geom_angle_atom_site_label_3
    _geom_angle_site_symmetry_1
    _geom_angle_site_symmetry_3
    _geom_angle
    _geom_angle_publ_flag
    O1 N1 C6 . . 119.52(11) ?
    O1 N1 C2 . . 119.37(11) ?
    C6 N1 C2 . . 121.11(12) ?
    N1 C2 C3 . . 120.53(13) ?
    N1 C2 H2 . . 119.7 ?
    C3 C2 H2 . . 119.7 ?
    C2 C3 C4 . . 118.32(13) ?
    C2 C3 C7 . . 119.98(13) ?
    C4 C3 C7 . . 121.70(14) ?
    C3 C4 C5 . . 121.00(14) ?
    C3 C4 H4 . . 119.5 ?
    C5 C4 H4 . . 119.5 ?
    C6 C5 C4 . . 118.00(13) ?
    C6 C5 C8 . . 120.36(14) ?
    C4 C5 C8 . . 121.64(15) ?
    N1 C6 C5 . . 121.03(13) ?
    N1 C6 H6 . . 119.5 ?
    C5 C6 H6 . . 119.5 ?
    C3 C7 H7A . . 109.5 ?
    C3 C7 H7B . . 109.5 ?
    H7A C7 H7B . . 109.5 ?
    C3 C7 H7C . . 109.5 ?
    H7A C7 H7C . . 109.5 ?
    H7B C7 H7C . . 109.5 ?
    C3 C7 H7D . . 109.5 ?
    C3 C7 H7E . . 109.5 ?
    H7D C7 H7E . . 109.5 ?
    C3 C7 H7F . . 109.5 ?
    H7D C7 H7F . . 109.5 ?
    H7E C7 H7F . . 109.5 ?
    C5 C8 H8A . . 109.5 ?
    C5 C8 H8B . . 109.5 ?
    H8A C8 H8B . . 109.5 ?
    C5 C8 H8C . . 109.5 ?
    H8A C8 H8C . . 109.5 ?
    H8B C8 H8C . . 109.5 ?
    C5 C8 H8D . . 109.5 ?
    C5 C8 H8E . . 109.5 ?
    H8D C8 H8E . . 109.5 ?
    C5 C8 H8F . . 109.5 ?
    H8D C8 H8F . . 109.5 ?
    H8E C8 H8F . . 109.5 ?
    H2A O2 H2B . . 108(3) ?
    H3A O3 H3B . . 107(2) ?
loop_
    _geom_torsion_atom_site_label_1
    _geom_torsion_atom_site_label_2
    _geom_torsion_atom_site_label_3
    _geom_torsion_atom_site_label_4
    _geom_torsion_site_symmetry_1
    _geom_torsion_site_symmetry_2
    _geom_torsion_site_symmetry_3
    _geom_torsion_site_symmetry_4
    _geom_torsion
    _geom_torsion_publ_flag
    O1 N1 C2 C3 . . . . -179.17(10) ?
    C6 N1 C2 C3 . . . . 0.31(18) ?
    N1 C2 C3 C4 . . . . 0.33(18) ?
    N1 C2 C3 C7 . . . . 179.96(12) ?
    C2 C3 C4 C5 . . . . -0.56(19) ?
    C7 C3 C4 C5 . . . . 179.82(12) ?
    C3 C4 C5 C6 . . . . 0.16(19) ?
    C3 C4 C5 C8 . . . . 179.65(13) ?
    O1 N1 C6 C5 . . . . 178.76(11) ?
    C2 N1 C6 C5 . . . . -0.73(18) ?
    C4 C5 C6 N1 . . . . 0.48(19) ?
    C8 C5 C6 N1 . . . . -179.01(13) ?
loop_
    _geom_hbond_atom_site_label_D
    _geom_hbond_atom_site_label_H
    _geom_hbond_atom_site_label_A
    _geom_hbond_site_symmetry_A
    _geom_hbond_distance_DH
    _geom_hbond_distance_HA
    _geom_hbond_distance_DA
    _geom_hbond_angle_DHA
    _geom_hbond_publ_flag
    O2 H2A O1 . 0.87(3) 1.98(3) 2.8489(18) 179(3) no
    O2 H2B O3 2_745 0.87(3) 1.94(3) 2.815(2) 178(3) no
    O3 H3A O1 . 0.87(3) 1.96(3) 2.8053(17) 162(2) no
    O3 H3B O1 2_745 0.87(3) 1.92(3) 2.7875(17) 176(2) no
    C4 H4 O3 1_455 0.93 2.62 3.484(2) 154.5 no
    C2 H2 O2 3_756 0.93 2.36 3.246(2) 158.2 no
    C7 H7D O2 3_756 0.96 2.65 3.453(2) 141.2 no
_shelx_hkl_file
;
   0   0  -3 26.3679 31.5519   5
   0   0   3-50.3334 47.5807   7
   0   0   3 7.15209 24.9075   6
   0   0  -3 25.3089 35.6954   8
   0   0   4 25667.1 564.025   7
   0   0   4 24761.7 388.357   9
   0   0  -4 25330.9 569.930   5
   0   0   4 25236.6 325.580   2
   0   0  -4 25901.4 540.806   8
   0   0  -4 24729.0 313.096   2
   0   0   4 25044.2 512.473   6
   0   0  -5 7.27527 31.8459   7
   0   0   5 48.5203 27.4315   2
   0   0   5 12.6887 17.3429   9
   0   0   5 73.9533 59.2351   7
   0   0  -5 25.6725 46.5299   5
   0   0   5-5.90228 29.3278   8
   0   0  -5-14.1919 19.3804   2
   0   0   5-8.62846 28.0953   6
   0   0  -5-27.5809 43.4549   8
   0   0  -6 35568.7 821.846   7
   0   0  -6 36937.3 848.193   5
   0   0   6 35313.6 457.320   2
   0   0   6 34052.2 554.793   9
   0   0  -6 34665.4 445.403   2
   0   0   6 36749.4 832.315   7
   0   0   6 35649.7 785.991   8
   0   0  -6 35507.2 779.929   8
   0   0   6 35118.0 738.932   6
   0   0   7-43.1360 53.5457   8
   0   0  -7 3.83847 18.0799   2
   0   0   7-4.14846 28.2971   6
   0   0  -7-56.3514 67.1802   8
   0   0   7-11.1709 29.4469   9
   0   0   7 40.4685 70.2994   7
   0   0  -7-31.8292 46.6133   7
   0   0  -7-48.7273 82.9110   5
   0   0   8 92256.1 1049.50   9
   0   0   8 98521.1 1447.88   6
   0   0  -8 101871. 1617.85   7
   0   0   8 99017.0 1539.75   8
   0   0  -8 99150.9 1629.06   5
   0   0  -8 96196.1 834.521   2
   0   0  -8 99650.9 1513.57   8
   0   0   8 100119. 1589.46   7
   0   0  -9 61.5423 27.1452   2
   0   0   9 89.8631 55.3052   6
   0   0  -9 76.0131 67.5436   8
   0   0   9 66.4472 50.6403   8
   0   0  -9 195.663 100.813   5
   0   0   9 52.8029 58.7837   7
   0   0   9 42.8790 28.0757   9
   0   0  -9 75.0219 57.8020   7
   0   0   9 27.5760 32.8229   4
   0   0  10-0.33075 36.0524   5
   0   0 -10-40.3560 62.0596   8
   0   0  10-7.58997 19.5243   3
   0   0 -10-26.7598 67.4614   5
   0   0  10 50.5047 42.9610   8
   0   0 -10-16.3693 42.5356   7
   0   0  10 8.46024 35.6969   6
   0   0  10-76.7421 79.7402   7
   0   0  10-0.17074 35.7582   4
   0   0  10 48.7950 36.7593   9
   0   0  11-41.0781 26.6650   9
   0   0 -11 77.5547 92.1408   5
   0   0  11 4.84837 51.7614   8
   0   0 -11 4.47591 34.9683   7
   0   0  11-8.25614 35.8626   4
   0   0  11-120.182 65.7594   6
   0   0 -11-102.060 98.2285   8
   0   0  11 0.78511 18.2467   3
   0   0  11 43.0610 57.5632   7
   0   0 -12 37.1793 84.9543   5
   0   0  12 177.976 58.7747   9
   0   0  12 47.8220 75.8095   7
   0   0  12 77.6235 48.1206   4
   0   0  12 121.633 75.9994   6
   0   0  12 70.1744 24.2127   3
   0   0 -12 24.3132 62.0642   8
   0   0  13 12.6441 31.4898   9
   0   0 -13 11.3523 65.9083   8
   0   0  13-42.9411 44.6460   4
   0   0  13-98.2756 93.7721   7
   0   0 -13 15.3218 73.4867   5
   0   0  14 70.4830 41.6137   4
   0   0 -14 27.4442 61.8986   5
   0   0 -14-73.1301 84.7450   8
   0   0  14 56.8276 42.5404   9
   0   0 -15-115.900 115.829   5
   0   0 -15-27.2723 55.9696   8
   0   0  15 87.2308 104.197   7
   0   0 -16 156.954 92.0751   8
   0   0  16 66.9204 73.8289   7
   0   0 -16-73.4644 80.4631   5
   0   0 -17-8.82691 78.8019   5
   0   0  17 52.2091 82.7913   7
   0   0 -17 44.0900 85.8927   8
   0   0 -18 772.112 236.542   5
   0   0 -18 981.687 260.171   8
   0   0  18 983.138 274.867   7
   0   0 -19 0.63336 68.2922   8
   0   0  19 37.2717 74.3492   7
   0   0 -20-127.862 110.167   8
   0  -1  -1 2628.62 128.060   8
   0  -1   1 2714.40 136.622   2
   0  -1  -1 2649.50 115.373   2
   0  -1  -1 2696.42 107.465   5
   0  -1   2 623.535 78.2432   2
   0  -1   2 608.037 76.1455   6
   0  -1  -2 621.992 72.1627   5
   0  -1   2 695.173 87.1900   7
   0  -1  -2 623.426 83.0868   8
   0   1   2 561.473 72.8266   7
   0   1  -2 618.253 65.9976   5
   0  -1  -2 739.875 59.1069   2
   0   1  -2 697.094 84.3595   4
   0   1  -3 1016.45 103.327   5
   0   1  -3 1024.18 112.851   4
   0   1   3 1065.77 109.876   7
   0  -1   3 964.917 96.1842   2
   0  -1  -3 1145.56 114.110   5
   0  -1   3 991.003 107.014   6
   0   1  -3 1034.66 73.9691   8
   0  -1  -3 1118.35 124.052   8
   0  -1  -3 1109.40 62.4081   2
   0  -1   3 1079.88 105.932   5
   0  -1   3 1136.17 123.473   7
   0  -1   4 79295.4 795.774   8
   0  -1   4 80468.7 977.030   4
   0  -1   4 83355.2 908.886   2
   0  -1  -4 83614.7 1119.85   8
   0  -1   4 80799.1 1075.00   6
   0  -1  -4 83028.3 1063.71   5
   0  -1  -4 82755.2 1044.30   7
   0  -1   4 79438.1 1003.91   5
   0   1   4 82654.1 1038.20   7
   0   1  -4 81676.4 903.907   2
   0   1  -4 82488.8 797.764   8
   0   1  -4 82358.9 1007.83   5
   0  -1   4 85292.1 1123.85   7
   0   1   5 13099.8 466.936   7
   0  -1   5 13236.6 491.305   7
   0   1  -5 12575.5 372.723   2
   0  -1  -5 14358.8 515.464   8
   0   1  -5 13317.8 457.072   5
   0  -1  -5 14822.5 515.162   5
   0  -1   5 13153.6 455.888   5
   0  -1   5 13137.4 381.915   2
   0   1  -5 13179.6 375.044   8
   0  -1   5 13346.8 381.092   8
   0  -1   5 13064.7 419.071   4
   0  -1   5 13113.3 461.483   6
   0  -1  -5 12729.7 456.064   7
   0   1  -6 12478.1 485.467   5
   0  -1  -6 12850.3 493.294   7
   0   1  -6 11719.8 373.323   2
   0   1  -6 12313.7 492.632   6
   0  -1   6 11752.6 423.977   4
   0   1  -6 12189.6 404.657   8
   0  -1   6 12028.1 484.589   5
   0  -1   6 12450.2 486.941   6
   0  -1  -6 11897.5 500.652   8
   0  -1   6 11837.3 503.380   7
   0  -1   6 12533.1 391.989   2
   0  -1  -6 12679.2 507.184   5
   0   1   6 12494.9 493.414   7
   0  -1   6 11795.1 405.112   8
   0   1   7 4906.44 336.037   7
   0  -1   7 4965.12 355.136   7
   0   1   7 4917.30 289.407   6
   0  -1   7 4487.30 272.582   9
   0  -1  -7 4798.52 344.088   5
   0  -1   7 4881.38 292.242   4
   0   1   7 4312.59 126.228   9
   0   1  -7 5378.79 359.211   7
   0  -1  -7 4894.43 332.086   7
   0   1  -7 5305.26 346.610   6
   0   1  -7 5473.25 350.846   5
   0   1  -7 5225.75 258.827   2
   0   1  -7 4903.06 282.974   8
   0  -1   7 5373.34 341.125   6
   0  -1   7 4765.88 284.855   8
   0  -1   7 5098.18 344.868   5
   0  -1   7 4901.31 255.279   2
   0  -1  -7 5089.14 352.135   8
   0  -1   8 1226.18 151.879   9
   0  -1   8 1165.24 131.810   2
   0  -1   8 1405.49 191.793   6
   0   1   8 1077.44 176.876   7
   0   1   8 1043.66 71.7599   9
   0  -1  -8 1016.61 160.767   7
   0  -1  -8 1365.32 202.882   8
   0   1   8 1073.92 175.074   8
   0   1  -8 1352.12 190.345   7
   0  -1   8 1253.68 192.406   7
   0   1  -8 1129.73 129.721   2
   0   1   8 1102.48 150.492   6
   0   1  -8 1193.70 155.212   8
   0   1  -8 1241.43 181.148   5
   0  -1   8 823.488 131.800   8
   0  -1   8 1308.73 190.845   5
   0   1  -8 1065.20 171.467   6
   0  -1   8 1102.70 150.146   4
   0  -1  -8 986.311 173.962   5
   0   1  -9 3027.69 308.375   7
   0  -1   9 3235.17 316.562   7
   0  -1   9 3116.22 310.887   5
   0  -1   9 2868.05 244.923   4
   0  -1   9 3031.77 216.817   2
   0   1   9 2996.18 262.530   6
   0   1   9 3300.21 319.014   8
   0  -1  -9 3129.85 307.219   8
   0  -1   9 3108.07 245.615   9
   0   1   9 2890.56 130.489   9
   0  -1  -9 3132.54 314.476   5
   0  -1   9 3252.66 274.248   8
   0  -1   9 3449.32 310.091   6
   0   1  -9 3259.37 305.311   6
   0   1  -9 3226.86 308.398   5
   0   1   9 3068.46 303.416   7
   0   1  -9 3657.03 285.184   8
   0  -1  -9 3228.19 303.971   7
   0   1  -9 3035.65 213.879   2
   0   1  10 1704.03 208.163   6
   0  -1  10 1541.86 219.631   6
   0   1  10 1542.44 232.299   8
   0  -1  10 1718.77 195.877   4
   0   1 -10 1925.31 254.482   5
   0   1 -10 1733.48 166.260   2
   0  -1 -10 1703.70 240.274   5
   0  -1 -10 1787.19 241.262   7
   0   1 -10 2005.25 264.548   7
   0  -1 -10 1835.65 250.774   8
   0  -1  10 1642.31 241.535   7
   0  -1  10 1735.07 166.998   2
   0  -1  10 1710.10 244.929   5
   0  -1  10 1614.84 185.874   9
   0   1  10 2002.63 258.228   7
   0   1 -10 1719.78 213.057   8
   0   1  10 1651.04 105.828   9
   0   1 -11-77.0425 79.7930   5
   0   1  11 5.41637 13.1069   9
   0  -1  11 2.56746 51.5645   6
   0  -1  11 57.1269 46.8133   9
   0   1  11-80.2704 85.7240   7
   0  -1 -11 22.0039 36.6182   7
   0  -1 -11-8.38841 61.5546   5
   0  -1  11-0.69721 32.7736   4
   0  -1 -11 21.5540 84.5826   8
   0   1 -11 5.16099 45.8007   8
   0  -1  11-8.27786 71.0571   7
   0   1  11-51.9206 50.5381   6
   0  -1  11-13.8913 44.4517   2
   0   1 -11 19.2480 38.5669   2
   0   1  12 4512.32 187.973   9
   0  -1  12 4412.91 333.746   9
   0  -1 -12 4313.32 435.317   5
   0   1  12 4291.83 365.962   6
   0  -1  12 3922.63 325.245   4
   0   1 -12 4548.32 381.984   8
   0  -1 -12 4478.59 431.314   8
   0   1  12 4315.38 421.958   7
   0   1 -12 4372.27 427.138   5
   0  -1  12 4627.08 443.153   7
   0   1  13 60.6713 24.3531   9
   0  -1 -13-87.2630 95.0839   8
   0  -1  13-35.3640 51.3446   4
   0   1  13-56.7057 48.8966   6
   0  -1  13 86.4740 56.5887   9
   0   1  13-82.9915 98.1066   7
   0   1 -13-18.5839 60.2127   8
   0  -1 -13 47.9788 74.7985   5
   0  -1  13-5.25010 69.3143   7
   0   1  13 95.4262 55.9145   4
   0   1 -13 27.5822 72.4111   5
   0  -1 -14-26.1362 74.5527   8
   0   1  14 112.941 94.8031   7
   0  -1 -14-63.1466 93.1910   5
   0  -1  14-11.9935 79.1480   7
   0   1 -14-23.8856 70.6922   8
   0   1 -14 92.1008 83.5492   5
   0  -1  14-16.7910 39.5095   9
   0  -1  14 19.0559 38.9433   4
   0   1 -15 261.277 98.2238   5
   0  -1 -15 286.457 142.455   5
   0  -1  15 234.819 118.576   7
   0   1  15 212.325 113.424   7
   0   1 -15 207.486 108.158   8
   0  -1 -15 323.954 132.395   8
   0  -1  15 344.082 88.1802   3
   0   1 -16-34.2244 79.3881   5
   0  -1 -16-183.520 124.886   5
   0  -1  16 20.0791 82.8238   7
   0   1 -16 126.514 86.1345   8
   0   1  16-119.043 103.669   7
   0  -1 -16 59.5958 70.0403   8
   0  -1 -17 1.75973 94.5257   8
   0  -1 -17 10.9154 82.5343   5
   0   1 -17 6.83898 71.8152   5
   0   1 -17-184.566 107.405   8
   0   1  17-85.3389 90.4918   7
   0  -1  17 77.0074 107.168   7
   0  -1  18 208.606 134.845   7
   0   1 -18 63.0148 84.5197   5
   0  -1 -18 45.0469 116.946   8
   0   1  18 87.7926 76.4183   7
   0   1 -18 142.832 102.151   8
   0  -1 -18 216.104 131.025   5
   0   1  19 37.9462 75.3240   7
   0   1 -19-30.6040 59.2791   8
   0  -1  19 122.174 106.375   7
   0  -1 -19 74.9949 92.3599   8
   0  -2   0 115463. 898.150   8
   0   2   0 116053. 917.071   8
   0   2   0 114901. 638.543   1
   0  -2   0 116285. 1177.72   2
   0   2   0 115732. 1218.57   4
   0   2   1 495893. 2369.39   2
   0   2   1 508075. 1815.83   1
   0  -2  -1 507517. 2247.39   8
   0   2   1 503733. 1747.29   5
   0  -2   1 511875. 2555.72   2
   0   2  -1 510122. 2617.54   4
   0  -2  -1 508993. 2355.94   2
   0   2   1 500957. 2238.68   8
   0   2   2 2598.53 165.648   2
   0  -2  -2 2803.82 158.222   5
   0  -2   2 2912.31 120.704   1
   0   2  -2 2768.08 207.288   4
   0  -2  -2 2690.20 186.430   8
   0   2   2 2511.02 152.132   5
   0   2   2 2783.34 193.991   8
   0   2  -2 2838.97 133.692   5
   0  -2   2 2876.40 208.229   2
   0  -2  -2 3579.85 196.267   2
   0  -2  -3 44505.4 629.952   2
   0  -2   3 44664.3 643.850   5
   0  -2  -3 44136.2 833.252   8
   0  -2   3 45291.3 829.502   2
   0  -2  -3 46593.9 736.122   5
   0  -2   3 46672.5 903.142   7
   0  -2  -3 43687.6 809.179   7
   0   2  -3 45949.4 641.840   5
   0  -2  -3 45152.1 534.930   9
   0   2   3 44260.6 725.075   5
   0   2  -3 44894.1 861.976   4
   0   2   4 187.333 60.0960   5
   0  -2   4 262.670 83.2489   2
   0  -2  -4 299.860 76.2543   7
   0   2  -4 202.391 71.7851   4
   0  -2  -4 187.646 30.1455   9
   0  -2  -4 81.5719 49.7718   5
   0   2   4 219.203 74.2116   7
   0   2  -4 284.013 69.5227   2
   0   2  -4 161.663 27.8252   8
   0  -2  -4 316.030 97.9528   8
   0  -2   4 165.464 72.4970   7
   0  -2   4 119.850 48.2092   5
   0   2  -4 203.215 49.2854   5
   0  -2  -4 180.787 47.2309   2
   0   2  -5 30975.8 771.065   4
   0   2  -5 30452.1 731.591   2
   0   2  -5 31217.7 685.481   5
   0  -2  -5 30494.2 759.564   7
   0  -2   5 30758.6 764.962   4
   0  -2  -5 30797.5 747.579   5
   0   2  -5 31099.8 455.965   8
   0  -2  -5 30717.0 459.861   2
   0  -2   5 29773.6 796.515   6
   0  -2   5 31260.5 835.271   7
   0  -2  -5 31772.0 824.370   8
   0  -2   5 31272.4 698.163   5
   0   2   5 30300.3 742.369   5
   0  -2   5 31041.9 736.146   2
   0   2   5 30534.4 757.885   7
   0  -2   6 1680.63 207.702   7
   0  -2   6 1726.46 193.432   4
   0  -2  -6 1819.90 102.135   2
   0  -2  -6 1851.39 224.639   8
   0  -2  -6 1809.96 204.173   5
   0   2  -6 1736.63 180.700   5
   0  -2   6 1865.97 187.307   2
   0   2   6 1639.63 186.909   7
   0  -2   6 1790.99 207.180   6
   0   2  -6 2100.18 197.665   2
   0  -2  -6 1965.13 209.412   7
   0   2  -6 1897.88 135.022   8
   0   2   6 1752.63 193.582   5
   0  -2   6 1751.81 184.201   5
   0  -2   7 27715.2 741.878   2
   0   2  -7 27319.7 586.392   8
   0  -2   7 27112.2 786.334   9
   0  -2   7 27944.4 790.837   4
   0   2   7 27909.7 834.683   5
   0  -2   7 27482.2 793.317   5
   0   2   7 27447.2 806.737   7
   0  -2  -7 28547.1 839.156   7
   0  -2   7 28485.1 866.159   6
   0  -2   7 28691.0 901.014   7
   0   2  -7 28650.3 745.641   2
   0  -2  -7 28778.6 892.817   8
   0   2  -7 27994.8 779.206   5
   0  -2  -7 28844.4 842.939   5
   0   2   8 2046.29 241.326   7
   0   2  -8 1839.41 170.887   8
   0  -2   8 1888.76 237.469   6
   0   2  -8 1976.11 226.035   5
   0   2   8 2196.48 252.164   5
   0  -2  -8 2090.56 241.090   5
   0   2  -8 1915.99 199.741   2
   0   2  -8 1717.19 232.636   7
   0  -2   8 1807.84 209.843   9
   0  -2   8 2045.35 226.334   4
   0   2  -8 1940.64 241.224   6
   0  -2  -8 1747.50 236.672   8
   0  -2   8 1810.77 193.032   2
   0  -2   8 1758.91 213.938   5
   0  -2  -8 2043.26 236.579   7
   0  -2   8 1865.88 245.870   7
   0   2  -9 2022.15 212.864   2
   0  -2  -9 2101.80 268.498   8
   0   2   9 2058.41 249.896   7
   0  -2   9 1904.73 239.469   5
   0  -2  -9 1907.19 252.055   5
   0  -2   9 2198.56 269.060   6
   0  -2   9 2219.20 242.743   4
   0   2  -9 2063.43 195.418   8
   0   2  -9 2275.12 282.110   7
   0   2  -9 2103.07 265.676   6
   0  -2   9 2369.86 247.031   9
   0  -2  -9 1915.69 243.832   7
   0   2   9 2381.54 276.332   5
   0   2   9 2091.72 273.135   8
   0  -2   9 2040.47 209.758   2
   0  -2   9 2140.98 276.514   7
   0   2  -9 2169.78 255.466   5
   0  -2 -10 58.0930 74.7451   5
   0   2 -10 246.512 97.4113   5
   0   2 -10 17.4770 34.5750   8
   0   2 -10 31.1088 59.7262   6
   0   2  10 79.1334 51.8422   6
   0  -2  10-1.77454 68.1378   2
   0   2  10 16.5064 51.9840   7
   0  -2 -10-85.5156 103.044   8
   0  -2  10-10.8166 76.0672   7
   0  -2  10 8.70354 35.2376   9
   0   2 -10 61.7140 47.0442   2
   0  -2  10 26.1034 32.8802   4
   0  -2  10 30.0831 49.5041   5
   0  -2 -10 39.6160 30.7269   7
   0  -2  11 1749.37 235.904   4
   0   2  11 2032.62 275.496   7
   0  -2 -11 2082.65 302.765   8
   0   2  11 1947.31 230.471   6
   0  -2 -11 1910.53 273.331   7
   0  -2  11 1864.69 284.996   7
   0  -2  11 1885.08 245.250   9
   0  -2 -11 1686.13 263.270   5
   0  -2  11 1920.19 220.943   2
   0   2 -11 2124.63 232.764   8
   0   2 -11 1850.44 214.375   2
   0   2 -11 2044.34 279.284   5
   0   2 -11 2032.28 289.071   6
   0  -2  12 439.471 117.943   4
   0   2  12 492.678 153.296   7
   0   2  12 566.732 129.908   6
   0  -2  12 506.268 163.871   7
   0   2 -12 343.532 103.298   6
   0  -2  12 438.666 112.334   2
   0  -2 -12 649.238 177.489   5
   0  -2  12 322.508 104.999   9
   0   2 -12 492.115 125.864   8
   0  -2 -12 406.381 146.903   8
   0   2 -12 492.527 149.268   5
   0   2 -12 603.823 125.145   2
   0   2 -13-16.7775 55.5326   8
   0  -2  13-26.6398 53.3066   2
   0  -2 -13-100.166 114.912   5
   0   2  13 4.93033 23.0372   6
   0  -2  13-105.843 104.796   7
   0   2  13-74.0957 86.4086   7
   0   2 -13 6.39822 67.8584   5
   0  -2 -13-70.8768 106.163   8
   0  -2  14 239.232 110.840   7
   0   2 -14 185.544 87.9317   8
   0   2  14 147.793 107.557   7
   0  -2  14 87.2691 54.2869   2
   0   2 -14 159.836 89.3169   5
   0  -2 -14 8.65775 94.2889   5
   0  -2 -14 81.0848 85.0942   8
   0  -2  15 100.041 59.1438   7
   0  -2 -15 19.1148 71.7700   8
   0   2  15-4.95042 68.3491   7
   0   2 -15 105.694 81.7126   8
   0  -2 -15-74.3773 73.0678   5
   0   2 -15-26.2925 55.6192   5
   0   2 -16-52.2819 45.6438   8
   0  -2  16 169.775 134.905   7
   0   2  16 148.112 71.6980   7
   0   2 -16-45.2062 56.6240   5
   0  -2 -16 27.7704 79.9538   8
   0  -2 -16-237.943 132.243   5
   0  -2 -17 665.173 210.316   8
   0   2  17 131.747 79.7318   7
   0  -2  17 701.139 231.100   7
   0  -2 -17 505.290 182.485   5
   0   2 -17 391.726 148.695   8
   0   2 -17 411.014 180.453   5
   0  -2 -18-110.756 109.700   8
   0   2 -18 125.168 130.051   5
   0  -2  18 200.537 137.721   7
   0   2  18 204.031 136.470   7
   0   2  19 20.1074 61.0599   7
   0   3   0 16.0181 19.9531   5
   0   3   0-14.2127 22.3355   8
   0  -3   0 67.4734 42.5990   8
   0   3   0 13.9043 61.7932   4
   0  -3   0 28.0202 60.3215   2
   0   3   0-24.4567 23.2269   1
   0  -3   1 28812.2 750.382   2
   0  -3   1 29548.6 478.362   8
   0   3   1 29044.6 467.357   5
   0   3   1 28967.8 624.581   8
   0  -3  -1 28201.5 614.671   8
   0   3  -1 29139.5 474.420   8
   0  -3   1 27481.9 324.186   1
   0   3   1 27905.0 724.150   4
   0   3   1 29156.4 464.119   1
   0   3   1 28737.8 703.380   2
   0   3  -1 29490.3 767.257   4
   0  -3  -1 29005.8 702.771   2
   0   3   2 31.4900 36.8738   8
   0  -3   2 26.0847 18.3749   1
   0  -3   2-84.3417 96.5268   2
   0   3  -2 45.1494 21.0524   5
   0  -3   2 63.7073 21.3182   8
   0  -3  -2 13.4254 51.9658   8
   0  -3  -2 135.071 71.5082   2
   0   3   2 126.096 58.6793   1
   0   3   2 86.4117 31.3575   5
   0   3  -2 37.3147 15.5943   8
   0   3   2 61.4929 45.5474   2
   0   3   2 15.1980 57.7505   4
   0   3  -2-51.6036 89.8046   4
   0  -3  -3 40031.7 691.822   9
   0   3   3 39463.3 882.357   8
   0  -3  -3 40954.1 783.401   2
   0  -3   3 39546.6 538.024   1
   0  -3   3 39042.0 920.830   2
   0   3  -3 40910.7 962.303   4
   0   3   3 39921.7 735.028   1
   0   3   3 39861.6 720.256   5
   0  -3  -3 40389.7 731.036   5
   0  -3  -3 41101.0 891.041   8
   0  -3  -3 40878.1 923.303   7
   0   3   3 39520.8 788.333   2
   0   3  -3 40066.5 613.000   5
   0  -3  -4 1970.41 209.404   7
   0  -3  -4 1724.98 172.676   5
   0   3  -4 2103.39 228.123   4
   0   3   4 1944.54 212.090   8
   0   3  -4 1862.47 151.931   5
   0  -3   4 1907.82 141.390   1
   0  -3   4 2129.26 240.048   7
   0  -3  -4 1903.64 211.208   8
   0   3   4 1752.01 168.508   5
   0  -3  -4 1908.75 138.742   9
   0  -3  -4 1938.78 170.178   2
   0  -3   4 1854.31 211.263   2
   0   3  -5 2610.84 265.513   4
   0  -3  -5 2491.61 143.933   9
   0   3  -5 2742.96 257.913   2
   0  -3  -5 2378.78 181.431   2
   0  -3   5 2552.94 202.114   5
   0   3   5 2522.29 222.283   5
   0  -3   5 2256.81 237.015   2
   0  -3  -5 2350.03 219.660   5
   0   3   5 2815.91 270.828   8
   0   3  -5 2560.08 196.732   5
   0  -3  -5 2437.44 236.402   7
   0  -3   5 2358.05 260.036   7
   0  -3  -5 2709.02 266.534   8
   0  -3   6-16.3207 37.6570   4
   0  -3  -6-24.5989 39.0231   2
   0   3   6-54.4282 42.4613   5
   0  -3  -6 56.7997 55.6682   7
   0  -3  -6-27.2591 57.1169   5
   0  -3  -6-109.560 92.3170   8
   0  -3   6-51.8784 57.0104   9
   0   3  -6 1.99102 7.65730   8
   0  -3   6-19.5838 66.6816   2
   0   3   6 12.3602 43.0255   8
   0   3  -6 49.8265 53.1677   5
   0   3  -6-80.5416 56.6887   2
   0  -3  -6-1.83961 11.6455   9
   0   3  -6-58.4787 73.3939   4
   0  -3   6-41.3848 28.4146   5
   0  -3   6 22.8603 50.1415   7
   0   3  -7 761.893 131.435   5
   0   3  -7 657.396 69.1525   8
   0  -3   7 642.826 133.393   9
   0   3   7 674.991 140.362   5
   0  -3  -7 716.826 145.817   7
   0  -3  -7 630.865 138.124   5
   0   3  -7 759.620 143.885   2
   0   3   7 592.261 142.803   8
   0  -3   7 684.686 163.703   7
   0   3   7 685.821 149.759   7
   0  -3  -7 768.020 92.6134   2
   0  -3  -7 689.160 157.730   8
   0  -3   7 547.521 118.111   2
   0  -3   7 710.491 129.211   5
   0  -3   7 810.156 157.001   4
   0   3   8-39.3109 63.4559   7
   0  -3   8 53.2123 95.0829   7
   0   3  -8 32.5491 58.7698   6
   0   3  -8 32.5050 58.6450   5
   0  -3  -8 76.3468 74.4138   5
   0   3   8 7.16590 35.5942   5
   0  -3  -8 5.59533 29.6748   7
   0   3  -8 43.9849 29.1353   8
   0  -3   8 36.3798 55.6557   4
   0  -3  -8 73.5328 29.4425   2
   0   3  -8-35.8535 66.1620   2
   0  -3   8-30.4390 39.9199   9
   0  -3   8-27.1191 46.1936   5
   0  -3   8-86.6286 64.8243   2
   0   3   8-23.5897 62.5883   8
   0  -3  -8 7.20400 84.4025   8
   0   3  -9 468.755 78.5323   8
   0  -3  -9 634.257 152.490   7
   0   3  -9 621.783 143.516   5
   0  -3   9 533.250 134.000   9
   0  -3   9 530.179 137.197   2
   0   3   9 584.920 145.838   5
   0  -3   9 596.763 144.677   4
   0  -3   9 422.780 148.404   7
   0   3  -9 643.491 174.514   6
   0   3   9 531.078 137.125   7
   0  -3  -9 579.919 154.024   8
   0  -3   9 579.366 135.413   5
   0  -3  -9 541.519 55.5671   2
   0   3  -9 755.974 145.619   2
   0  -3  -9 524.887 143.774   5
   0  -3  10 277.391 127.126   7
   0  -3 -10 126.049 67.1307   5
   0  -3  10 165.053 85.1743   5
   0  -3 -10 179.868 92.0140   7
   0   3 -10 199.924 58.2895   8
   0  -3  10 269.922 110.729   2
   0  -3 -10 103.594 66.5341   8
   0   3 -10 296.566 104.830   5
   0   3  10 270.028 112.912   7
   0   3 -10 64.2280 46.5367   2
   0   3 -10 187.903 107.773   6
   0  -3  11 1668.62 292.740   7
   0   3 -11 1437.11 214.528   2
   0   3 -11 1428.35 255.398   6
   0  -3 -11 1500.70 267.609   8
   0   3  11 1548.91 254.817   7
   0   3 -11 1735.97 186.832   8
   0   3 -11 1605.84 242.500   5
   0  -3 -11 1469.03 258.874   5
   0  -3  11 1578.59 230.049   2
   0   3  12-28.1219 64.4579   7
   0   3 -12 28.7521 77.9262   5
   0  -3 -12 130.240 83.0801   5
   0  -3  12 84.1643 93.1618   7
   0  -3 -12 112.467 66.9485   8
   0   3 -12 110.123 63.5349   2
   0   3  12 16.1736 34.0264   6
   0   3 -12 91.0174 60.9548   6
   0  -3  12-48.0436 88.8282   2
   0   3 -12 86.3411 50.5492   8
   0   3  13 78.6059 83.0571   7
   0  -3 -13-25.3991 78.5610   5
   0   3 -13 24.6569 48.2848   8
   0  -3 -13 113.355 93.8753   8
   0   3 -13 120.951 97.0345   6
   0  -3  13-62.2059 68.4016   2
   0  -3  13 55.9085 74.2290   7
   0   3 -13-2.11902 56.9619   5
   0   3  13 43.0387 46.3488   6
   0  -3  14 254.348 137.004   7
   0  -3 -14 327.254 166.723   8
   0  -3 -14-127.097 97.2926   5
   0   3  14 2.36681 58.0924   7
   0   3 -14-93.8496 60.8697   8
   0  -3  14 77.7512 76.5433   2
   0   3 -14-16.8187 66.8363   5
   0   3 -14-152.904 113.008   6
   0  -3 -15-10.3312 106.586   5
   0  -3  15 49.6941 69.4352   2
   0   3 -15 56.4459 70.3237   8
   0  -3  15 13.9116 53.1178   7
   0  -3 -15-44.7952 80.2111   8
   0   3  15 9.73075 54.2217   7
   0   3 -15-52.7723 68.5782   5
   0  -3  16 4.54981 81.8210   7
   0   3 -16-46.6030 71.3850   5
   0   3  16-40.9005 56.1180   7
   0  -3 -16-173.894 116.765   8
   0  -3 -16 127.483 95.3508   5
   0  -3  17-76.6831 131.665   7
   0   3 -17 41.5995 66.9956   5
   0  -3 -17-22.2186 105.571   8
   0   3  17 94.0339 128.043   7
   0  -3 -17 121.512 136.381   5
   0   3 -18-81.2708 125.264   5
   0   3  18 114.321 109.714   7
   0   3  19-168.741 117.435   7
   0  -4   0 78948.0 1342.88   9
   0  -4   0 77731.7 1066.66   8
   0   4   0 78573.7 1057.56   8
   0   4   0 78744.4 663.022   1
   0  -4   0 80140.8 1406.25   2
   0   4   0 80667.6 1430.61   2
   0   4   0 81687.0 1445.78   4
   0  -4  -1 73281.4 1247.80   9
   0   4  -1 71614.0 896.815   8
   0  -4   1 70635.2 884.809   8
   0  -4  -1 69673.3 1293.77   2
   0   4  -1 71013.4 676.255   5
   0   4   1 74975.9 1364.78   4
   0   4   1 74095.9 1345.38   2
   0  -4   1 74158.0 1398.19   2
   0   4   1 72171.2 794.572   5
   0  -4  -1 68862.7 1101.61   8
   0   4  -1 74208.9 1410.85   4
   0   4   1 73010.1 1124.08   8
   0   4   1 71323.5 783.306   1
   0   4  -2 7734.51 242.774   8
   0  -4   2 8774.41 502.301   2
   0   4   2 7545.48 296.801   5
   0   4   2 7826.80 403.686   8
   0   4  -2 7747.32 235.390   5
   0  -4   2 8541.53 256.083   8
   0   4  -2 8066.80 478.550   4
   0   4   2 7972.41 310.461   1
   0   4   2 7936.46 439.411   4
   0  -4  -2 7816.28 398.547   8
   0  -4  -2 7800.34 388.345   9
   0   4  -2 8705.08 488.430   6
   0  -4  -2 8242.96 434.223   2
   0   4   2 7785.76 430.576   2
   0   4   3 5287.51 291.659   1
   0   4  -3 5110.13 394.712   4
   0   4   3 5007.57 274.569   5
   0  -4  -3 5248.29 340.075   2
   0   4  -3 5449.15 223.490   5
   0  -4   3 5027.03 380.486   2
   0  -4  -3 5101.32 303.284   9
   0  -4   3 4680.75 169.411   1
   0   4   3 5433.49 355.975   8
   0  -4  -3 5391.24 355.742   8
   0   4   3 5330.10 354.038   4
   0   4  -3 5361.11 392.130   6
   0   4   4 72.3930 53.4023   1
   0  -4  -4 32.8371 36.7926   7
   0   4   4-13.3559 23.3770   5
   0  -4   4-66.8173 86.4695   7
   0  -4  -4 18.9466 28.5295   9
   0  -4   4 35.0352 23.4451   1
   0   4   4 22.6415 27.5463   8
   0  -4  -4 25.6488 45.7988   8
   0   4   4-23.2656 44.6189   4
   0   4  -4 61.4667 55.0361   4
   0   4  -4 69.6093 62.0620   6
   0  -4  -4 14.0869 50.4532   2
   0  -4   4-42.4742 88.9614   2
   0   4  -4 41.4302 34.5446   5
   0  -4   5 3639.24 209.852   1
   0  -4  -5 3398.01 218.763   9
   0  -4  -5 3423.19 267.588   5
   0   4  -5 3898.34 361.895   6
   0  -4  -5 3467.33 322.484   7
   0  -4   5 3989.48 363.036   4
   0   4  -5 3732.25 355.066   4
   0   4  -5 3698.45 340.034   2
   0   4  -5 3614.07 231.718   5
   0   4   5 4079.20 353.591   8
   0   4   5 3407.55 268.241   5
   0  -4  -5 3287.51 259.971   2
   0  -4   5 3883.60 365.578   7
   0  -4   5 3791.67 345.770   9
   0  -4   5 3507.23 333.621   2
   0   4   5 3277.42 280.854   1
   0  -4  -5 3854.84 340.530   8
   0  -4  -6 2.50395 22.3695   9
   0  -4   6-77.0287 100.602   2
   0   4  -6 60.5941 96.1408   4
   0  -4  -6-0.87619 30.1258   2
   0   4  -6-0.30379 46.2720   2
   0  -4   6-121.615 100.800   7
   0  -4   6 31.7487 62.4869   4
   0   4  -6 34.6807 40.5867   5
   0   4   6 44.4656 41.9427   5
   0  -4  -6 13.3241 43.3345   7
   0   4   6 18.5324 45.0305   8
   0  -4  -6-8.70325 47.5738   5
   0  -4  -6-40.5463 72.9409   8
   0  -4   6-0.59884 30.5207   1
   0   4  -6 27.9328 65.6864   6
   0   4  -7 3993.38 292.181   5
   0  -4  -7 3735.20 373.517   8
   0  -4   7 4025.70 403.020   7
   0   4  -7 3923.77 383.196   4
   0  -4   7 3893.50 362.573   2
   0  -4  -7 3615.44 315.678   5
   0  -4  -7 3687.19 354.111   7
   0  -4   7 3563.28 267.424   1
   0   4  -7 3644.26 366.391   6
   0  -4  -7 3912.04 265.152   2
   0  -4  -7 3684.17 174.935   9
   0   4   7 3854.74 330.840   5
   0  -4  -8 4552.95 268.864   2
   0  -4  -8 4654.13 388.546   5
   0   4  -8 4968.78 349.652   5
   0  -4  -8 4332.23 397.960   7
   0   4  -8 4651.32 436.477   6
   0  -4   8 4643.24 350.662   5
   0   4   8 4312.51 372.839   5
   0  -4  -8 4708.76 431.297   8
   0  -4   8 4137.39 379.614   2
   0  -4   8 4268.94 434.164   7
   0  -4   9 553.493 160.114   7
   0  -4  -9 666.727 100.020   2
   0  -4   9 596.375 137.156   5
   0  -4  -9 708.720 185.183   8
   0  -4   9 633.366 169.525   2
   0   4  -9 684.538 178.947   6
   0  -4  -9 466.784 128.430   5
   0   4  -9 649.080 145.548   5
   0  -4  10 85.4833 57.4917   5
   0   4 -10 149.950 71.7728   5
   0  -4 -10 91.6789 75.2472   8
   0  -4 -10 104.218 77.4427   5
   0  -4 -10 154.404 42.0104   2
   0   4 -10 338.892 140.649   6
   0   4 -10 97.3089 27.7423   8
   0  -4  10 80.0152 86.4738   2
   0  -4  10 351.549 142.559   7
   0   4 -11 231.565 90.0118   5
   0  -4 -11 333.051 127.876   5
   0  -4  11 29.5837 95.7605   7
   0  -4  11 129.768 93.8321   2
   0   4 -11 177.604 43.1473   8
   0   4 -11 213.038 109.400   6
   0  -4 -11 116.395 59.2954   8
   0  -4 -12 497.008 172.601   5
   0  -4  12 131.034 64.0804   2
   0   4 -12 189.587 53.5981   8
   0   4 -12 233.010 129.161   6
   0  -4  12 333.884 152.825   7
   0  -4 -12 90.1007 75.9857   8
   0   4 -12 282.826 111.363   5
   0  -4  13-21.4478 75.3398   7
   0  -4 -13-28.5231 73.9532   5
   0   4  13 83.3975 131.388   7
   0   4 -13 10.3731 66.7907   6
   0  -4  13-40.4917 82.8983   2
   0  -4 -13-93.4332 69.1282   8
   0   4 -13 193.359 87.3474   5
   0  -4  14 239.032 140.537   7
   0  -4  14 168.911 105.110   2
   0  -4 -14 260.673 117.932   5
   0   4 -14 90.0101 80.9379   5
   0   4  14 277.740 136.552   7
   0   4 -14 268.371 114.732   6
   0  -4 -14 282.939 147.786   8
   0   4 -15 165.366 104.738   5
   0  -4  15 103.734 96.8828   7
   0  -4  15 56.5322 70.1399   2
   0   4  15 112.895 104.262   7
   0  -4 -15 63.3893 78.9086   8
   0   4 -15-53.3583 63.3196   6
   0  -4 -15-72.6569 88.5051   5
   0  -4 -16 7.03585 126.769   8
   0  -4 -16 219.337 118.810   5
   0  -4  16 150.007 91.3891   2
   0  -4  16 52.7025 109.663   7
   0   4 -16-102.011 85.8653   5
   0   4  16 36.6273 66.3261   7
   0   4  17 181.483 109.762   7
   0   4 -17 342.249 153.463   5
   0   4 -18 108.927 92.4320   5
   0   4  18 249.217 157.958   7
   0   5   0-23.9427 33.5798   8
   0   5   0 4.02576 11.1324   1
   0  -5   0-23.0515 76.9875   2
   0  -5   0 41.7240 42.8449   9
   0   5   0 28.2287 53.9545   2
   0   5   0 71.4351 83.8166   4
   0  -5   0-39.6607 40.2999   8
   0   5   0-4.18292 13.9618   5
   0   5   1 349.240 112.394   2
   0  -5   1 470.048 122.054   9
   0   5   1 523.965 106.811   8
   0   5   1 580.160 71.3827   1
   0  -5   1 385.158 73.8596   8
   0   5  -1 299.969 115.294   4
   0  -5  -1 507.855 100.402   8
   0   5  -1 501.544 54.6586   5
   0   5  -1 460.819 80.9723   8
   0  -5   1 550.548 140.379   2
   0   5   1 508.270 68.2898   5
   0  -5  -1 459.311 111.297   9
   0   5  -1 398.736 48.4319   5
   0   5   1 542.378 157.495   4
   0  -5  -1 538.427 129.883   2
   0   5   2 1852.14 249.061   4
   0  -5  -2 1903.28 217.271   8
   0   5  -2 1554.11 94.2047   5
   0   5   2 1855.95 150.055   5
   0  -5   2 1854.45 249.280   9
   0  -5   2 1667.67 246.802   2
   0   5   2 1596.76 201.373   8
   0   5   2 1840.05 150.715   1
   0   5  -2 1593.86 97.6175   5
   0  -5  -2 1583.52 203.923   9
   0  -5  -2 1688.41 228.970   2
   0  -5   2 1586.07 127.379   8
   0   5  -2 1952.47 264.915   4
   0   5  -2 1801.20 250.747   6
   0   5   3 644.089 149.988   4
   0   5  -3 1106.53 200.017   6
   0   5  -3 858.566 187.074   4
   0  -5  -3 863.211 164.970   8
   0  -5  -3 787.032 140.978   9
   0   5   3 976.328 129.027   1
   0   5   3 830.040 118.347   5
   0   5   3 983.329 167.340   8
   0   5  -3 901.431 83.0813   5
   0  -5  -3 852.868 163.903   2
   0  -5   3 996.715 202.563   2
   0   5   4 9480.58 422.141   5
   0   5  -4 10942.6 648.039   4
   0   5  -4 10317.0 327.839   5
   0  -5  -4 9608.64 464.261   9
   0  -5   4 9065.78 215.399   1
   0   5   4 9877.91 448.748   1
   0   5   4 10527.0 561.709   4
   0  -5  -4 9414.07 583.671   7
   0   5   4 10037.5 567.310   8
   0   5  -4 10105.1 613.149   6
   0  -5  -4 10195.1 563.451   8
   0  -5   4 10004.2 610.924   2
   0  -5  -4 9935.28 535.120   2
   0  -5  -5 479.733 131.973   8
   0   5  -5 583.416 166.109   6
   0  -5   5 459.213 147.962   2
   0   5  -5 521.375 129.666   4
   0   5   5 209.149 99.5947   1
   0   5   5 469.509 103.147   5
   0   5  -5 581.065 88.9275   5
   0   5   5 510.767 138.405   8
   0   5   5 526.315 118.634   4
   0  -5   5 517.642 70.4649   1
   0  -5   5 495.457 163.304   7
   0  -5  -5 602.840 112.475   9
   0  -5  -5 532.363 126.595   2
   0  -5  -6 132.413 78.7973   2
   0   5   6-2.84802 67.9182   1
   0  -5  -6 72.2906 50.0536   9
   0   5  -6 47.4911 30.2820   5
   0   5  -6-5.14759 74.9035   4
   0  -5   6 9.08516 89.0412   2
   0  -5  -6 71.1407 51.0088   8
   0   5   6 44.5415 40.9698   5
   0   5   6 184.906 87.2748   4
   0   5  -6-49.1355 87.8311   6
   0  -5   6 131.716 49.5091   1
   0  -5   6 82.9529 83.7176   7
   0   5  -7-1.65886 72.1111   4
   0   5   7 2.35973 49.3829   1
   0  -5   7 66.1081 44.8604   1
   0   5  -7-44.3797 85.4396   6
   0   5   7-35.3050 45.6333   5
   0  -5  -7 13.6547 41.0753   2
   0  -5  -7 10.5905 21.4890   9
   0  -5   7-98.3767 111.282   2
   0  -5   7-3.52199 81.4849   7
   0   5  -7 27.3418 40.6192   5
   0   5   7 120.890 74.1499   4
   0  -5  -7-81.7434 107.949   8
   0  -5  -8 9.24933 82.0561   8
   0  -5   8 92.1639 77.9585   7
   0   5  -8 66.5288 57.0195   5
   0  -5  -8 44.8522 47.5648   2
   0  -5   8 92.3298 92.7912   2
   0   5   8 40.5097 63.2597   4
   0  -5  -8 13.5489 46.4358   5
   0   5   8-82.7649 89.4861   1
   0  -5   8 62.0601 37.4481   1
   0  -5  -8-8.95384 18.3387   9
   0   5  -8 1.33409 71.3875   6
   0   5   8 9.94609 29.3687   5
   0   5   9 184.186 128.206   1
   0  -5  -9 488.040 100.732   2
   0  -5   9 443.018 162.703   2
   0  -5  -9 412.029 150.735   8
   0  -5  -9 402.790 129.236   5
   0  -5   9 520.781 188.478   7
   0  -5   9 332.167 95.9906   1
   0   5  -9 422.681 147.049   6
   0   5   9 604.296 137.761   4
   0   5  -9 666.258 133.343   5
   0   5  10 25.8399 64.2086   1
   0  -5 -10 95.6600 48.9398   2
   0  -5 -10 179.184 77.6433   8
   0  -5  10 14.2484 31.7808   1
   0  -5  10 282.687 137.003   7
   0   5 -10 144.891 92.0025   6
   0   5 -10 232.196 85.7691   5
   0  -5  10 147.307 114.247   2
   0   5  10 189.648 72.4968   4
   0  -5 -10 233.669 99.4568   5
   0   5  11-28.5028 61.5713   1
   0  -5 -11-99.9065 88.6235   5
   0   5 -11-72.7888 64.2113   6
   0  -5 -11 133.188 116.106   8
   0   5 -11-67.5136 66.7812   5
   0  -5  11-69.0046 79.9058   2
   0  -5  11-10.8180 85.3416   7
   0   5  11 9.22329 35.8067   4
   0  -5 -12 779.467 201.717   5
   0  -5 -12 1106.22 266.170   8
   0   5  12 858.278 242.340   1
   0  -5  12 735.933 201.618   2
   0   5 -12 1131.35 262.087   6
   0   5 -12 1065.67 207.239   5
   0  -5  12 1088.27 252.477   7
   0   5 -13-2.89068 31.7652   5
   0   5 -13 4.90855 63.7492   6
   0  -5 -13-52.2584 88.5518   8
   0  -5 -13 28.5721 81.2571   5
   0   5  13-97.7550 92.9512   1
   0  -5  13 0.99662 73.4877   2
   0  -5  13 65.1669 103.446   7
   0   5 -14 1.37096 30.0085   5
   0  -5  14 67.7661 100.051   2
   0   5 -14-81.4001 93.0801   6
   0  -5  14-0.69344 67.3598   7
   0  -5 -14 42.1010 74.4891   8
   0   5  14 55.0286 81.7388   1
   0  -5 -14 70.2768 59.7119   5
   0   5 -15-108.501 127.467   6
   0  -5  15 36.9345 102.508   7
   0   5 -15-142.563 91.4286   5
   0  -5 -15-146.168 133.828   8
   0  -5 -15-156.901 111.566   5
   0  -5  15-139.507 101.668   2
   0   5  15 32.7727 81.0498   1
   0  -5 -16-18.7457 66.6412   5
   0   5 -16 68.5995 72.0473   5
   0   5  16-26.4478 76.8178   1
   0  -5  16-33.2194 53.5294   2
   0   6   0 57830.1 1117.50   8
   0  -6   0 60519.5 1132.35   8
   0  -6   0 61764.4 1571.95   2
   0   6   0 58237.7 1561.29   4
   0   6  -1 857.500 206.229   4
   0  -6   1 816.063 121.937   8
   0   6   1 737.030 141.349   8
   0  -6  -1 1271.21 242.189   2
   0  -6  -1 734.243 142.999   8
   0   6   1 496.517 58.0807   1
   0   6  -1 784.715 204.722   6
   0   6   1 975.542 222.584   4
   0   6   1 687.224 75.0733   5
   0  -6   1 979.615 227.249   2
   0   6   2 11214.1 573.779   8
   0   6  -2 11914.3 693.945   6
   0  -6  -2 12044.6 682.760   2
   0  -6  -2 11669.6 585.919   8
   0  -6   2 12739.7 744.165   2
   0   6  -2 12022.0 733.000   4
   0   6   2 11987.8 376.120   5
   0  -6   2 11695.3 374.326   8
   0   6   2 12635.3 381.360   1
   0   6   2 12786.7 708.010   4
   0  -6  -2 11068.7 604.846   9
   0   6   3 621.976 99.7000   5
   0   6   3 539.495 135.131   8
   0   6  -3 483.124 170.265   4
   0   6   3 603.597 94.0898   1
   0  -6  -3 358.934 108.681   9
   0   6   3 590.393 163.758   4
   0  -6   3 630.176 182.387   2
   0  -6  -3 525.036 148.923   2
   0  -6  -3 574.618 146.054   8
   0   6  -3 644.809 171.355   6
   0   6  -4 532.038 169.575   4
   0   6   4 336.168 126.146   4
   0   6   4 171.355 72.1812   1
   0   6  -4 158.178 93.6847   6
   0   6   4 240.574 72.5625   5
   0   6  -4 239.357 38.8010   5
   0  -6  -4 234.061 89.1507   8
   0  -6  -4 150.745 72.5420   9
   0  -6   4 194.401 126.231   2
   0  -6  -4 229.157 102.757   2
   0  -6   5 261.141 148.797   7
   0   6   5 157.429 69.0899   1
   0  -6  -5 104.671 94.8864   8
   0   6   5 342.300 131.192   4
   0  -6   5 263.535 115.488   2
   0   6   5 193.474 68.0248   5
   0  -6  -5 71.0560 83.8203   2
   0   6  -5 110.131 83.6473   6
   0   6  -5 168.932 46.6869   5
   0   6  -5 247.895 123.911   4
   0  -6  -5 122.672 66.1799   9
   0  -6  -6 2705.07 256.304   9
   0   6   6 3149.80 304.153   1
   0   6  -6 3038.93 385.666   6
   0   6  -6 2911.77 200.677   5
   0  -6  -6 2578.46 338.246   8
   0  -6   6 2991.75 410.696   7
   0   6   6 2671.28 267.450   5
   0  -6   6 2754.49 120.225   1
   0   6  -6 2947.32 385.316   4
   0  -6  -6 2985.91 318.346   2
   0  -6   6 3070.40 387.674   2
   0  -6   6 2486.08 119.294   1
   0   6   6 3089.74 330.110   4
   0   6   7 144.579 85.1610   4
   0   6  -7 145.536 121.100   6
   0   6  -7 1.49364 77.5201   4
   0   6   7 1.25012 44.0304   1
   0   6  -7 15.5825 22.4312   5
   0  -6  -7 26.0043 55.2262   8
   0  -6   7 255.415 155.157   2
   0  -6   7-58.4519 88.2788   7
   0  -6  -7 112.567 77.8015   2
   0   6   7 52.3437 57.8295   5
   0   6  -8 3965.90 290.520   5
   0  -6   8 4508.47 515.225   7
   0   6   8 4183.53 378.939   4
   0  -6   8 3790.27 448.359   2
   0   6  -8 3850.08 466.742   6
   0  -6  -8 3839.72 343.084   2
   0  -6  -8 3670.91 433.692   8
   0   6   9 25.2012 59.6876   1
   0  -6  -9 1.55098 63.6721   8
   0  -6   9-161.185 109.927   7
   0   6   9-70.7290 77.9661   4
   0   6  -9 80.9615 91.6709   6
   0   6  -9-8.10224 28.6371   5
   0  -6   9 55.4481 81.7342   2
   0  -6  -9 16.9071 28.9834   2
   0   6  10-2.16560 60.8175   1
   0  -6 -10 65.7912 93.7253   8
   0   6 -10-3.58348 31.2881   5
   0  -6  10 18.4120 80.5063   7
   0   6 -10 252.934 136.576   6
   0  -6  10 71.2718 98.0775   2
   0   6  10 33.0596 48.9356   4
   0  -6 -11-5.99951 74.4640   8
   0  -6  11 254.172 144.459   7
   0   6 -11-19.0660 66.7045   6
   0  -6  11 137.355 90.9264   2
   0   6  11 393.070 159.677   1
   0  -6  12 120.228 109.232   7
   0   6  12-24.6692 81.6336   1
   0  -6  12-69.1848 104.601   2
   0   6 -12-101.077 100.743   6
   0  -6  13 111.901 110.513   2
   0  -6 -13 103.592 121.216   8
   0  -6  13 23.4671 54.6886   7
   0   6  13 0.57294 54.1194   1
   0   6 -13-16.6104 60.3700   6
   0  -6  14-11.0406 55.0142   2
   0   6  14 33.0208 66.0243   1
   0  -6  15 1.25964 72.2217   2
   0   6  15 159.334 156.125   1
   0  -6  16 90.7988 86.3011   2
   0   7   0-26.6039 126.936   4
   0   7   0 71.2133 91.3291   6
   0  -7   0 4.64490 31.6322   8
   0  -7   0-57.7718 74.8904   2
   0   7   1 174.341 92.1980   4
   0   7   1 271.596 121.200   6
   0   7  -1 472.177 158.666   6
   0  -7   1 124.349 108.891   2
   0  -7  -1 193.409 79.3977   2
   0  -7   1 187.125 62.0614   8
   0   7  -1 168.700 101.083   4
   0  -7  -1 290.785 96.0313   8
   0   7   2 69.8906 95.7449   4
   0   7  -2 6.82355 58.5122   6
   0  -7  -2-6.65086 49.9630   8
   0  -7  -2 4.42435 88.4645   2
   0   7  -2 54.6421 96.5289   4
   0  -7   2 76.6330 120.848   2
   0  -7  -3 208.784 100.885   8
   0   7   3-65.2761 95.6414   4
   0  -7   3 185.237 106.568   2
   0   7  -3 74.9568 85.9581   4
   0  -7  -3 160.712 112.983   2
   0   7  -3 202.126 139.046   6
   0  -7   4-1.04400 118.436   2
   0  -7  -4-123.493 108.692   2
   0  -7  -4 71.7143 73.0548   8
   0  -7   4 14.7570 74.0918   7
   0   7  -4-57.5834 113.371   4
   0   7   4-55.6785 103.189   4
   0   7  -4 47.6872 86.8075   6
   0   7   5-74.8573 73.4456   4
   0  -7  -5 65.1938 52.7203   2
   0  -7   5-35.1192 92.9103   7
   0   7  -5 4.40919 73.4063   4
   0  -7  -5 11.2937 58.7202   8
   0   7  -5 22.9116 92.4582   6
   0  -7   5 11.2842 82.7693   2
   0   7   5 89.7499 48.0290   1
   0   7  -6 52.4114 79.8645   6
   0   7  -6-51.3939 117.867   4
   0  -7  -6 68.1827 58.0858   8
   0  -7   6 120.420 99.5559   7
   0   7   6 38.5386 60.6622   4
   0   7   6 34.0778 39.0275   1
   0  -7  -6 150.486 79.8315   2
   0   7  -7 216.272 139.794   4
   0   7   7 93.7619 64.6034   1
   0  -7   7 18.3006 95.6171   2
   0  -7   7 261.719 144.613   7
   0  -7  -7 268.916 131.287   8
   0   7   7 157.034 96.5144   4
   0  -7  -7 135.373 79.0459   2
   0   7  -7 70.5326 79.1946   6
   0  -7   8-38.4614 75.2929   7
   0  -7  -8 218.124 130.830   8
   0  -7   8 15.3377 69.6560   2
   0   7   8 24.8682 44.2167   1
   0  -7  -8 79.8840 60.2835   2
   0   7   8 134.875 84.1275   4
   0   7  -8 153.576 99.7781   6
   0  -7   9 47.7669 116.419   2
   0  -7  -9 72.3535 115.240   8
   0  -7   9-123.566 69.4663   7
   0   7   9 70.3530 45.9053   4
   0   7   9-126.081 79.5868   1
   0   7  -9-27.1081 104.023   6
   0   7 -10 17.9461 72.7996   6
   0  -7  10-12.5481 91.2578   2
   0  -7  10 202.344 138.113   7
   0   7  10-53.7987 62.6679   1
   0  -7 -10-116.310 110.452   8
   0  -7  11-120.902 115.528   7
   0   7  11 38.8822 69.9052   1
   0  -7 -11-11.3360 58.8083   8
   0   7 -11-30.8288 64.2390   6
   0  -7  11-97.6932 73.7923   2
   0  -7 -12-172.654 125.625   8
   0  -7  12-131.696 115.069   2
   0   7  12 57.4186 67.4085   1
   0   8   0 216.222 138.312   6
   0  -8   0 413.858 189.155   2
   0   8   0 381.777 175.519   4
   0   8  -1 7896.23 657.307   6
   0  -8   1 8790.72 732.076   2
   0   8   1 8636.24 708.583   4
   0  -8  -1 8669.44 714.886   2
   0   8  -1 8116.03 708.698   4
   0   8   1 7531.95 621.581   6
   0   8   2 148.748 136.839   4
   0   8  -2 64.2430 108.939   6
   0   8   2-115.028 102.989   6
   0   8  -2-16.1920 120.782   4
   0  -8   2 145.745 113.505   2
   0  -8  -2 238.517 140.335   2
   0   8  -3 774.077 233.551   4
   0  -8   3 657.467 215.027   2
   0   8  -3 630.563 204.602   6
   0  -8  -3 655.445 173.989   8
   0   8   3 900.760 216.179   6
   0  -8  -3 688.021 200.370   2
   0   8   3 615.131 195.328   4
   0  -8  -4 232.926 144.332   2
   0  -8   4 69.6648 107.821   2
   0   8  -4-209.104 137.347   4
   0  -8  -4 103.021 89.6959   8
   0  -8   4-9.72020 60.1761   7
   0   8   4 78.9147 91.8748   4
   0   8  -4-51.3920 107.260   6
   0  -8  -5 756.210 195.278   8
   0   8  -5 682.188 222.374   6
   0   8   5 553.450 171.680   4
   0  -8  -5 305.487 129.155   2
   0  -8   5 692.219 244.385   2
   0   8  -5 621.439 212.579   4
   0  -8   5 359.744 160.479   7
   0  -8  -6 121.603 89.3000   8
   0   8  -6 172.181 146.645   6
   0  -8   6-155.484 117.803   2
   0   8   6 130.619 92.7757   4
   0   8  -6-0.67298 101.875   4
   0  -8  -6 133.075 86.9873   2
   0  -8   6 150.678 131.830   7
   0  -8  -7 750.639 210.925   8
   0  -8   7 966.830 278.192   7
   0  -8  -7 691.850 196.669   2
   0  -8   7 913.029 263.469   2
   0   8   7 540.885 165.089   4
   0   8  -7 886.675 262.496   6
   0  -8  -8 116.920 99.5932   8
   0   8  -8 34.5571 63.0530   6
   0  -8  -9 190.468 126.421   8
   0  -8 -10 223.205 155.829   8
   0  -9   0-100.763 100.148   2
   0   9   0 12.9632 54.8275   6
   0   9   1 146.916 122.895   6
   0   9   1 315.687 144.051   4
   0  -9  -1 51.8811 73.6241   2
   0   9  -1 159.646 119.697   4
   0   9  -1 66.3864 102.083   6
   0   9   2-1.29303 68.0171   4
   0  -9  -2 72.9452 89.7789   2
   0   9  -2 81.8760 107.037   6
   0   9   2-133.657 96.8370   6
   0   9  -3-105.185 95.3762   6
   0   9   3 321.762 138.397   6
   0   9   3 55.0900 82.5492   4
   0  -9  -3 161.829 142.331   2
   0   9   4-0.62024 65.0781   4
   0  -9  -4 122.308 107.922   2
   0   9  -4-18.9756 61.1685   6
   0   9   5-104.454 90.4695   4
   0  -9  -5-154.163 105.586   2
   0   9   6-159.194 108.575   4
   1   0 -20-38.1863 68.9213   8
   1   0 -19 40.6628 85.6685   8
  -1   0  19 225.232 168.404   7
   1   0 -18 209.222 136.555   5
   1   0 -18 80.2592 90.4487   8
  -1   0  17 1327.88 310.524   7
   1   0 -17 1592.78 324.250   5
   1   0 -17 1744.43 322.112   8
  -1   0  16 71.3722 91.4675   7
   1   0 -16-184.723 111.834   8
   1   0 -16 85.8249 98.2964   5
   1   0 -15 127.111 106.137   8
   1   0 -15 78.1024 73.1690   5
  -1   0  15 0.53775 75.3883   7
  -1   0  14 45.8763 93.7459   7
   1   0 -14-50.5244 79.0599   8
   1   0 -14 32.3171 87.5724   5
  -1   0  14 31.2034 37.0855   9
  -1   0  13 1379.83 265.305   7
   1   0 -13 1311.92 122.286   2
  -1   0  13 1159.46 200.455   6
   1   0 -13 1040.49 237.562   5
  -1   0  13 1238.83 155.545   9
  -1   0  13 1504.66 164.987   4
   1   0 -13 1451.81 247.488   8
   1   0 -12 26.2512 76.7284   5
   1   0 -12 69.7732 35.2437   2
  -1   0  12 41.3736 62.0316   7
  -1   0  12-21.7635 25.3039   4
  -1   0  12-31.6512 34.4508   3
  -1   0  12-4.57490 25.5698   9
   1   0 -12 31.1104 53.4525   8
  -1   0  12-74.2262 49.9232   6
  -1   0  11 741.568 105.482   4
  -1   0  11 908.987 196.394   7
  -1   0  11 860.924 122.321   9
   1   0 -11 763.824 170.574   8
   1   0 -11 856.226 102.538   2
  -1   0  11 821.844 151.245   6
   1   0 -11 947.659 197.522   5
  -1   0  11 680.588 95.2446   3
  -1   0  10-23.9922 34.9571   4
   1   0 -10 21.2825 33.5320   7
  -1   0  10-48.7943 66.4416   5
  -1   0  10 4.49344 25.4961   3
   1   0 -10-86.9716 92.0321   5
   1   0 -10-41.9329 39.5885   2
   1   0 -10-10.6976 55.7046   8
  -1   0  10-24.0765 27.5240   6
  -1   0  10-9.36067 56.9509   7
  -1   0   9 3744.87 213.684   4
   1   0  -9 4420.64 366.818   5
   1   0  -9 3898.86 209.643   2
   1   0  -9 4231.10 346.182   8
   1   0  -9 4304.77 375.889   7
  -1   0   9 3956.33 295.267   6
  -1   0   9 4154.99 226.748   3
  -1   0   9 4241.65 377.595   7
  -1   0   8-25.6854 30.6704   3
  -1   0   8-20.2083 35.6226   6
   1   0  -8-9.63060 26.7244   2
  -1   0   8-68.7955 77.3267   7
   1   0  -8 17.0816 49.6533   5
   1   0  -8-25.1272 65.6371   8
   1   0  -8-30.9684 57.6380   7
  -1   0   8 69.9980 34.0652   4
   1   0  -8-18.9778 39.0287   6
   1   0  -7 15113.6 393.011   2
   1   0  -7 15606.3 511.670   6
   1   0  -7 14977.0 571.012   8
  -1   0   7 15135.1 403.692   3
  -1   0   7 14850.0 364.872   4
   1   0  -7 15577.8 613.050   5
  -1   0   7 14911.4 493.192   6
  -1   0   7 16006.2 630.278   7
  -1   0   6 52.8269 40.3111   3
   1   0  -6 6.61819 38.6702   6
  -1   0   6 43.2378 31.2411   6
  -1   0   6 42.4537 51.6857   7
   1   0  -6-28.4281 73.7585   5
  -1   0   6-17.3953 26.6483   4
   1   0  -6 81.9552 64.0245   8
   1   0  -6 30.4725 33.3189   2
   1   0  -5 35608.4 788.268   5
   1   0  -5 34353.3 620.902   6
  -1   0   5 32184.5 605.157   6
  -1   0   5 35508.0 801.659   7
   1   0  -5 35553.0 755.203   8
  -1   0   5 34850.9 561.187   3
   1   0  -5 32874.1 532.732   2
  -1   0   4 10.3287 24.5787   6
   1   0  -4-8.38650 24.3969   2
   1   0  -4 5.21836 53.9726   5
  -1   0   4 63.9284 38.2986   3
   1   0  -4 7.84164 39.1696   8
  -1   0   4 37.6553 58.7104   7
   1   0  -4 4.45917 18.7642   4
   1   0  -4 38.4852 32.2408   6
  -1   0   3 20704.7 496.270   7
   1   0  -3 20415.8 268.081   4
   1   0  -3 20869.5 489.272   5
  -1   0   3 21214.9 394.610   3
   1   0  -3 20929.1 368.051   6
  -1   0   2-29.2675 34.7372   3
  -1   0   2 5.07081 39.0745   7
   1   0  -2-29.5886 44.1569   5
  -1   0  -2 26.5260 19.2353   7
   1   0   2-7.06302 19.7997   7
  -1   0  -2-2.59219 32.2415   8
  -1   0  -2-44.0782 40.9890   5
  -1   0  -2-35.0447 28.6679   9
   1   0   2 27.6537 41.2985   1
  -1   0  -3 284.653 66.1257   8
   1   0   3 241.241 47.2146   9
   1   0   3 246.216 47.7005   7
  -1   0  -3 254.754 46.4554   7
  -1   0  -3 179.638 42.0425   9
  -1   0  -3 210.705 59.6435   5
  -1   0  -4 11.7864 24.9970   9
   1   0   4-27.2997 34.9214   7
  -1   0  -4 38.2830 50.0266   8
   1   0   4 72.0944 35.7241   9
   1   0   4-26.4735 28.5944   8
  -1   0  -4-5.33898 37.4296   5
  -1   0  -4 6.26676 26.4281   7
   1   0   5 43835.8 840.536   6
   1   0   5 44423.7 807.075   8
   1   0   5 44907.3 497.353   2
   1   0   5 44028.9 642.167   9
  -1   0  -5 44034.8 760.019   7
   1   0   5 45658.7 774.730   7
  -1   0  -5 45758.9 824.309   8
  -1   0  -5 44472.1 652.165   9
  -1   0  -5 44779.8 870.891   5
   1   0   6 25.1026 26.3818   9
  -1   0  -6 23.2019 35.6116   9
   1   0   6 25.5523 34.5051   6
   1   0   6 46.1120 50.5054   8
  -1   0  -6 75.5418 57.8078   8
  -1   0  -6-21.3351 33.7285   7
  -1   0  -6 26.4655 67.8437   5
   1   0   6-26.3514 22.0697   2
   1   0   6-128.060 76.3316   7
   1   0   7 42723.0 940.240   8
  -1   0  -7 40640.5 915.001   8
  -1   0  -7 41980.7 988.917   5
   1   0   7 39985.1 690.255   9
   1   0   7 40562.3 897.516   7
   1   0   7 41185.9 514.091   2
  -1   0  -7 41031.7 896.705   7
   1   0   7 43803.4 975.062   6
   1   0   8-51.0109 30.8302   6
   1   0   8 44.0316 34.7266   9
  -1   0  -8-120.424 90.8528   5
   1   0   8-21.0533 42.6627   8
   1   0   8-54.7519 74.9652   7
   1   0   8-18.0611 26.3709   2
  -1   0  -8 21.6559 58.7383   8
  -1   0  -8-77.7090 59.3208   7
   1   0   9 4749.58 360.491   6
  -1   0  -9 5053.40 394.086   5
   1   0   9 4596.39 259.865   9
   1   0   9 4461.25 348.337   8
   1   0   9 5311.86 375.880   7
  -1   0  -9 4692.43 348.340   7
  -1   0  -9 4481.45 346.199   8
   1   0   9 4888.43 188.812   2
   1   0  10 21.5716 24.1325   9
   1   0  10 27.8960 37.6188   8
  -1   0 -10-77.0214 83.2965   8
  -1   0 -10-31.4989 73.4051   5
  -1   0 -10-10.3095 35.4902   7
   1   0  10 28.7292 63.1574   7
   1   0  10 24.7214 68.4367   5
   1   0  10-17.7465 53.0244   6
   1   0  10 19.2975 21.6031   2
   1   0  11 2427.26 286.445   6
   1   0  11 2454.94 208.246   9
  -1   0 -11 2828.02 310.341   7
  -1   0 -11 2882.05 335.568   5
   1   0  11 2762.41 309.466   8
  -1   0 -11 2629.37 297.597   8
   1   0  11 2248.57 278.665   7
  -1   0 -12 41.2268 82.5889   5
   1   0  12-58.4403 86.3471   7
   1   0  12-43.2851 31.1306   9
   1   0  12-20.4708 17.4736   3
  -1   0 -12-46.3363 79.8680   8
   1   0  13 3865.59 405.293   7
  -1   0 -13 3842.76 432.782   5
   1   0  13 3760.31 275.673   9
  -1   0 -13 4225.47 421.210   8
   1   0  13 4078.19 340.538   4
   1   0  14 59.0436 48.9649   4
  -1   0 -14-108.770 96.6175   8
   1   0  14 62.7597 46.6034   9
   1   0  14 207.489 135.537   7
  -1   0 -14 44.6097 76.8026   5
  -1   0 -15 239.756 131.201   5
   1   0  15 149.289 83.1453   7
  -1   0 -15 163.084 99.9877   8
   1   0  16-63.0825 87.2157   7
  -1   0 -16 181.085 113.465   5
  -1   0 -16 34.6109 72.5999   8
  -1   0 -17 691.014 215.632   5
   1   0  17 352.395 145.320   7
  -1   0 -17 787.320 220.561   8
  -1   0 -18-133.966 111.833   5
   1   0  18 69.0387 70.6748   7
  -1   0 -18-14.7758 63.0213   8
  -1   0 -19 137.641 102.760   8
   1   0  19 253.868 148.037   7
   1   0  20 12.8045 88.9453   7
  -1   0 -20-143.513 117.768   8
   1  -1 -19-121.770 113.145   8
  -1   1  19 87.5897 117.649   7
  -1  -1  18 148.782 89.7005   7
   1   1 -18 173.363 130.469   5
   1  -1 -18 218.263 152.949   8
   1   1 -18-14.0346 51.7429   8
  -1   1  18 148.793 128.097   7
  -1  -1  17 29.9212 73.3025   7
   1  -1 -17-74.9291 101.554   5
   1   1 -17-3.14818 60.9828   5
  -1   1  17-4.97198 105.700   7
   1  -1 -17-83.7266 94.8844   8
   1   1 -17-131.186 84.1831   8
   1  -1 -16 172.229 95.7400   8
   1   1 -16 219.329 136.897   5
   1   1 -16 115.606 102.462   8
  -1  -1  16 172.684 102.780   7
   1  -1 -16 84.7073 117.443   5
  -1   1  16 312.041 147.470   7
   1   1 -15 3.79360 61.8459   8
   1  -1 -15 102.438 94.6178   8
  -1   1  15 121.722 83.0691   7
   1   1 -15 110.016 105.259   5
  -1  -1  15-78.9942 47.9555   3
   1  -1 -15 98.8917 93.3355   5
  -1  -1  15-31.0266 60.2390   7
   1  -1 -14 1000.32 231.554   5
   1   1 -14 1169.84 216.808   8
  -1  -1  14 1268.71 173.190   3
   1  -1 -14 1090.05 238.085   8
  -1  -1  14 1237.77 265.055   7
   1   1 -14 754.596 204.451   5
  -1   1  14 1181.01 248.471   7
  -1  -1  14 1099.50 178.596   9
  -1  -1  14 1019.97 168.983   4
  -1   1  14 1235.21 205.861   6
  -1   1  13 122.280 40.4232   4
  -1  -1  13 49.4613 66.8161   7
  -1   1  13 91.3245 56.5406   6
  -1  -1  13 91.5189 61.2622   3
   1   1 -13 65.8758 42.5393   2
  -1  -1  13 8.64447 28.7170   4
  -1   1  13 40.9227 20.8119   9
   1  -1 -13 278.099 127.107   5
  -1   1  13-78.1547 93.6231   7
  -1  -1  13 34.2714 30.5275   9
   1   1 -13 59.0060 74.5196   8
   1  -1 -13 72.1722 73.4026   8
   1   1 -13 53.4708 85.8610   5
   1   1 -12 976.394 220.375   5
  -1  -1  12 1028.14 157.640   4
  -1  -1  12 903.793 208.451   7
  -1   1  12 884.866 97.6857   4
   1  -1 -12 870.589 212.380   5
  -1  -1  12 964.314 154.930   9
   1   1 -12 854.492 172.831   8
  -1   1  12 916.399 89.5202   9
   1  -1 -12 926.777 205.638   8
   1   1 -12 937.461 136.686   2
  -1   1  12 837.382 150.924   6
  -1   1  12 1143.57 231.585   7
  -1  -1  11 192.911 76.3314   6
   1  -1 -11 177.285 109.810   8
  -1   1  11 65.4938 25.2447   9
   1  -1 -11-21.4977 52.2331   5
  -1  -1  11 100.857 89.8967   7
   1  -1 -11 74.7302 20.7336   2
   1   1 -11 205.510 118.508   5
  -1  -1  11 80.8685 47.7269   9
   1   1 -11 79.6247 48.7723   2
  -1   1  11 5.54090 36.6713   6
   1   1 -11 90.1532 71.4616   8
   1   1 -11-38.1923 57.1564   6
  -1   1  11 71.6801 27.2646   4
  -1   1  11 19.4505 62.2689   7
  -1  -1  11 64.1561 48.1070   4
   1  -1 -10 33.4912 57.6972   5
  -1  -1  10 21.8362 37.0742   5
  -1  -1  10 90.4876 62.5548   6
   1   1 -10 32.8074 54.0626   8
  -1   1  10 15.0695 19.8022   9
   1   1 -10 8.60511 66.5155   6
   1  -1 -10 19.3853 15.5192   2
   1  -1 -10 44.8254 48.7061   7
  -1   1  10 9.46081 68.8638   7
   1   1 -10 1.82131 30.7259   2
   1   1 -10 31.8711 61.1671   7
   1  -1 -10 20.6918 73.9346   8
  -1   1  10-49.1217 55.4233   6
  -1   1  10 6.25094 21.6368   4
  -1  -1  10 49.0002 77.7899   7
   1   1 -10 42.0599 98.7832   5
  -1  -1  10-0.75881 35.5832   4
   1  -1  -9 1715.52 231.858   5
   1   1  -9 1782.81 176.264   2
  -1   1   9 1756.23 113.905   4
   1   1  -9 1850.55 228.690   6
  -1   1   9 1799.83 182.829   6
   1  -1  -9 1927.85 249.053   7
   1  -1  -9 1935.45 116.703   2
  -1   1   9 1758.41 113.308   9
   1   1  -9 2050.06 255.455   5
  -1   1   9 2010.81 259.757   5
   1   1  -9 2073.47 223.822   8
  -1   1   9 1915.09 252.217   7
  -1  -1   9 1945.50 231.015   6
   1  -1  -9 1768.81 241.558   8
  -1  -1   9 1927.26 250.260   7
   1   1  -9 2245.45 273.775   7
  -1  -1   9 1853.50 188.375   4
  -1  -1   9 1972.14 250.631   5
   1  -1  -8 122.212 67.5132   5
  -1   1   8 179.874 82.8582   8
  -1  -1   8 233.364 78.2921   6
   1  -1  -8 172.628 82.1979   8
  -1   1   8 282.258 104.308   7
   1   1  -8 233.092 88.7220   6
   1   1  -8 248.245 65.9686   2
  -1  -1   8 175.309 87.5035   7
  -1  -1   8 203.414 65.3100   4
  -1  -1   8 297.230 81.0883   2
   1   1  -8 201.087 86.7890   8
  -1   1   8 232.229 37.5506   4
  -1  -1   8 207.858 78.6188   5
   1  -1  -8 152.257 65.5847   7
   1   1  -8 228.274 97.4597   5
   1  -1  -8 230.115 45.1823   2
  -1   1   8 200.076 59.2126   6
   1   1  -7 11444.9 485.106   6
  -1  -1   7 11828.9 428.255   2
   1   1  -7 12314.0 542.443   5
  -1  -1   7 12854.9 582.123   7
   1  -1  -7 11835.3 546.722   8
  -1  -1   7 11789.4 428.399   4
   1  -1  -7 12187.1 554.808   7
   1  -1  -7 11959.2 543.081   5
  -1   1   7 11338.3 387.626   6
  -1  -1   7 12252.9 548.103   5
   1   1  -7 12154.3 468.545   8
   1   1  -7 12138.8 425.548   2
  -1   1   7 12209.5 557.883   7
  -1  -1   7 11385.2 488.873   6
  -1  -1   6 2356.27 243.475   7
  -1   1   6 2282.89 232.158   7
   1   1  -6 2392.83 195.387   8
   1   1  -6 2381.56 214.599   6
   1  -1  -6 2423.71 232.211   8
   1   1  -6 2165.86 175.829   2
  -1   1   6 2400.78 160.021   6
   1   1  -6 2238.06 177.794   4
   1   1  -6 2322.60 218.910   5
   1  -1  -6 2189.82 130.382   3
   1  -1  -6 2362.77 229.266   5
  -1  -1   6 2176.75 201.637   6
  -1  -1   6 2162.93 176.912   2
  -1  -1   6 2194.34 175.341   4
  -1  -1   5 2707.91 236.947   7
   1   1  -5 2622.72 189.024   8
   1   1  -5 2742.41 188.399   2
   1   1  -5 2966.68 218.515   6
  -1   1   5 2690.23 145.499   6
  -1  -1   5 2743.64 198.219   2
   1  -1  -5 2631.37 141.793   3
  -1  -1   5 2727.02 183.169   4
  -1   1   5 2695.92 116.391   9
   1   1  -5 2442.98 177.709   4
   1   1  -5 2826.14 225.623   5
   1  -1  -5 2740.94 224.020   5
  -1   1   5 2901.78 235.809   7
   1  -1  -5 2850.08 239.078   8
   1   1  -4 29971.9 602.324   2
  -1   1   4 29829.4 692.990   7
  -1   1   4 28855.2 397.601   6
   1   1  -4 29114.1 565.602   4
  -1   1   4 29757.9 376.047   9
   1   1  -4 29478.1 662.099   5
  -1  -1   4 30425.9 712.777   7
   1  -1  -4 28942.6 693.570   8
   1  -1  -4 30121.8 651.300   5
  -1  -1   4 30044.9 600.561   2
  -1   1   3 53957.3 516.599   9
   1  -1  -3 54218.6 857.799   8
   1  -1  -3 53900.3 774.100   5
  -1   1   3 53653.0 850.650   7
   1   1  -3 51931.1 731.149   4
   1   1  -3 55158.3 811.419   5
  -1  -1   3 55180.2 773.192   2
  -1  -1   3 54858.7 866.383   7
  -1   1   2 4606.79 229.722   7
   1  -1  -2 4293.94 215.960   8
  -1  -1   2 4140.64 212.736   7
   1  -1  -2 4368.19 127.517   4
  -1   1   2 4407.53 155.118   9
  -1  -1   2 4205.73 210.533   2
   1  -1  -2 4301.87 190.601   5
   1  -1  -2 4045.93 153.261   9
   1   1  -2 4557.07 209.376   5
  -1   1   1 12390.2 259.463   5
   1  -1  -1 12509.0 256.585   5
  -1   1   1 13419.0 291.798   9
   1   1  -1 13411.3 307.324   1
  -1  -1   1 13088.6 340.864   2
   1  -1  -1 12703.6 264.548   4
  -1  -1   1 13048.7 319.665   7
   1   1   0 15617.5 326.840   1
   1  -1   0 14671.0 277.007   6
  -1  -1   0 15468.0 345.373   2
   1  -1   0 14696.8 238.385   1
  -1   1   0 14704.3 237.308   1
  -1  -1   0 15007.6 328.167   8
  -1   1   0 14955.3 335.797   9
   1  -1   1 26352.3 318.039   5
  -1   1  -1 26383.2 333.207   1
   1   1   1 26485.0 461.334   1
  -1  -1  -1 26842.7 485.091   8
  -1   1  -1 27222.1 489.179   9
   1  -1   1 26982.6 337.732   1
   1  -1   1 26318.2 449.854   6
  -1  -1  -1 27117.6 424.763   2
  -1  -1  -2 14368.6 275.880   7
  -1   1  -2 14634.7 387.359   9
   1  -1   2 14502.2 302.358   5
  -1   1  -2 15087.2 306.408   5
   1  -1   2 13927.8 256.955   8
   1   1   2 14517.0 292.192   2
   1  -1   2 15437.2 314.186   1
   1   1   2 14861.1 396.581   1
  -1   1  -2 14878.9 265.707   8
   1  -1   2 14142.8 382.880   6
  -1  -1  -2 15477.3 409.647   8
  -1  -1  -3 54839.5 821.296   5
   1  -1   3 50659.0 687.709   5
  -1   1  -3 53595.4 786.995   9
  -1   1  -3 54097.7 701.641   5
   1   1   3 51539.8 492.887   2
  -1  -1  -3 55656.8 861.421   8
  -1  -1  -3 52499.1 541.033   9
   1  -1   3 51252.0 575.328   8
  -1  -1  -3 51647.4 624.728   7
  -1   1  -3 52634.5 573.372   8
   1  -1   3 53165.7 782.086   7
   1   1   3 54592.3 834.083   1
   1  -1   3 51744.6 717.198   2
   1  -1   3 52369.6 821.690   6
  -1  -1  -3 52519.3 510.111   3
   1   1   3 52781.7 612.192   7
  -1   1  -4 67837.6 919.516   5
  -1  -1  -4 70012.8 1058.53   8
   1  -1   4 68537.9 1030.12   6
  -1  -1  -4 66341.1 1008.41   5
   1  -1   4 65271.6 896.651   5
  -1  -1  -4 68386.6 603.258   9
   1   1   4 67350.7 812.805   7
  -1  -1  -4 66426.9 512.066   3
   1  -1   4 67961.1 967.673   7
  -1   1  -4 68133.0 937.607   9
   1  -1   4 64667.9 920.418   9
   1  -1   4 66707.0 753.561   8
   1   1   4 66351.7 487.430   2
  -1   1  -4 68817.3 768.649   8
   1  -1   4 68827.8 857.548   2
  -1  -1  -4 65958.3 818.267   7
   1  -1   5 46336.4 725.534   2
  -1  -1  -5 45838.3 766.054   7
  -1   1  -5 47591.3 861.509   5
  -1  -1  -5 47134.3 506.623   9
   1   1   5 46930.7 779.348   7
  -1  -1  -5 47402.0 939.287   5
   1  -1   5 47024.2 879.122   7
  -1  -1  -5 49030.5 954.448   8
  -1   1  -5 47040.8 730.305   8
  -1   1  -5 47259.5 872.591   7
   1  -1   5 45539.3 842.001   5
   1  -1   5 46035.7 813.833   9
   1  -1   5 45885.8 712.260   8
   1  -1   5 47456.2 923.411   6
   1  -1   6 11639.7 375.255   2
   1  -1   6 12093.3 486.387   7
   1   1   6 11386.2 270.258   9
   1  -1   6 11382.6 428.139   9
  -1  -1  -6 12261.0 517.777   8
  -1  -1  -6 11803.5 505.281   5
   1  -1   6 12087.8 504.100   6
  -1  -1  -6 12057.1 269.851   9
  -1   1  -6 12042.7 479.703   5
  -1  -1  -6 11593.8 434.251   7
  -1   1  -6 12540.5 486.385   7
   1  -1   6 11437.6 399.947   8
   1  -1   6 11617.8 470.571   5
  -1   1  -6 12015.5 408.412   8
   1   1   6 11755.0 437.086   7
   1  -1   7 12622.6 534.695   7
   1  -1   7 12152.6 461.064   9
  -1  -1  -7 12416.2 551.319   8
   1  -1   7 11856.0 515.224   5
   1   1   7 12370.2 488.960   7
  -1  -1  -7 11929.4 546.378   5
  -1  -1  -7 12138.5 481.605   7
   1  -1   7 12782.9 552.525   6
   1   1   7 11704.7 289.363   9
   1  -1   7 11563.7 390.907   2
  -1   1  -7 12554.8 458.604   8
  -1   1  -7 12100.5 511.090   7
  -1   1  -7 12058.2 520.618   5
   1  -1   7 11767.9 443.658   8
  -1   1  -8 13296.1 587.694   5
  -1  -1  -8 13116.6 600.965   8
   1   1   8 12671.3 593.718   8
   1  -1   8 13190.0 592.230   6
   1   1   8 12462.5 315.060   9
   1  -1   8 12844.9 580.545   7
   1  -1   8 13123.7 512.205   8
  -1  -1  -8 12459.3 596.935   5
   1  -1   8 12431.5 491.124   9
   1  -1   8 12971.2 425.888   2
   1   1   8 13574.8 549.697   7
  -1   1  -8 13641.9 518.103   8
   1  -1   8 12855.7 580.512   5
  -1  -1  -8 13065.2 540.017   7
  -1   1  -8 12932.6 570.047   7
  -1  -1  -9 1613.30 203.659   7
   1   1   9 1631.78 118.653   9
   1  -1   9 1761.33 201.012   8
   1  -1   9 1670.19 224.693   6
   1   1   9 1817.55 220.749   7
   1  -1   9 1516.46 176.621   9
   1  -1   9 1664.99 225.056   5
   1  -1   9 1706.91 161.884   2
  -1   1  -9 1656.61 195.531   8
  -1   1  -9 1630.45 224.657   5
  -1  -1  -9 1726.90 233.992   8
  -1  -1  -9 2003.15 254.537   5
   1  -1   9 1739.72 209.176   4
   1   1   9 1589.02 204.332   6
   1  -1   9 1606.03 222.902   7
   1   1   9 1610.08 224.629   8
  -1   1  -9 1514.55 206.964   7
   1   1  10 413.623 63.1286   9
   1  -1  10 397.449 83.7050   2
  -1   1 -10 359.596 121.528   5
   1   1  10 404.131 120.984   8
  -1   1 -10 296.445 90.5400   8
   1  -1  10 422.967 127.364   5
   1  -1  10 586.114 139.723   6
  -1  -1 -10 330.676 126.057   8
  -1  -1 -10 449.661 138.977   5
  -1   1 -10 296.260 103.249   7
   1  -1  10 446.453 143.869   7
   1  -1  10 347.566 93.5742   9
  -1  -1 -10 343.475 100.283   7
   1  -1  10 351.813 95.9854   8
   1  -1  10 360.056 95.5299   4
   1   1  10 373.114 115.869   7
   1   1  10 416.145 113.560   6
   1   1  11 1354.03 214.805   7
  -1   1 -11 1348.07 199.788   8
  -1  -1 -11 1223.48 203.609   7
   1  -1  11 1192.04 188.648   4
  -1  -1 -11 1380.35 226.899   8
   1  -1  11 1457.95 154.959   2
   1  -1  11 1256.37 179.430   9
   1  -1  11 1107.93 206.762   7
  -1  -1 -11 994.846 205.884   5
  -1   1 -11 1470.45 226.760   7
   1   1  11 1515.91 221.515   6
   1   1  11 1110.74 106.768   9
  -1   1 -11 1172.75 214.338   5
   1  -1  11 1226.92 195.711   8
  -1  -1 -12 628.720 152.732   7
   1  -1  12 852.337 184.387   7
   1  -1  12 821.553 117.069   2
   1  -1  12 758.173 142.360   9
   1   1  12 748.275 89.6421   9
   1  -1  12 946.383 174.048   4
  -1  -1 -12 1095.70 213.333   5
  -1   1 -12 951.270 198.518   5
   1  -1  12 948.145 180.823   8
  -1   1 -12 831.254 168.297   8
  -1  -1 -12 682.903 173.919   8
   1   1  12 603.079 159.174   7
   1  -1  13 318.439 73.3379   2
  -1  -1 -13 353.188 155.756   5
   1  -1  13 427.451 146.047   7
   1  -1  13 274.004 86.8327   9
  -1   1 -13 196.161 92.4147   5
  -1  -1 -13 253.725 117.989   8
  -1   1 -13 296.512 107.326   8
   1   1  13 289.235 128.756   7
   1  -1  13 64.7595 49.0263   4
   1   1  13 305.059 57.5998   9
  -1  -1 -14 175.844 115.861   5
  -1  -1 -14 117.428 100.299   8
   1  -1  14-56.5813 81.7948   7
  -1   1 -14 81.8502 57.9294   8
   1  -1  14 51.6828 35.1135   9
   1   1  14 58.5648 72.4331   7
  -1   1 -14 91.9736 97.6262   5
  -1  -1 -15 307.477 140.350   5
  -1   1 -15 284.105 141.988   5
   1  -1  15 231.174 125.646   7
   1   1  15 253.201 138.761   7
  -1   1 -15 387.765 139.333   8
  -1  -1 -15 356.956 152.334   8
  -1   1 -16 74.6041 82.9562   8
   1   1  16 83.4293 88.8973   7
  -1  -1 -16 190.449 124.233   5
   1  -1  16 73.2723 92.9803   7
  -1   1 -16 275.320 114.524   5
  -1  -1 -16 7.14977 70.8427   8
  -1   1 -17-26.3812 61.4514   8
  -1  -1 -17-80.2805 99.5106   5
   1  -1  17-85.4452 81.1878   7
  -1   1 -17-87.5547 86.0415   5
  -1  -1 -17-23.7983 81.1091   8
   1   1  17-54.2006 76.5642   7
  -1   1 -18 197.726 120.578   5
   1   1  18-15.4076 56.2322   7
  -1   1 -18 100.395 79.6275   8
  -1  -1 -18-67.0384 88.9325   8
  -1  -1 -18-66.7617 92.0034   5
   1  -1  18 99.2921 95.3630   7
  -1  -1 -19 348.440 209.654   8
   1   1  19 263.520 145.328   7
  -1   1 -19 277.611 138.811   8
   1  -1  19 292.433 164.303   7
   1   1  20-173.470 124.684   7
  -1   2  19 43.5783 69.0196   7
  -1   2  18 1365.27 316.809   7
   1   2 -18 960.518 272.151   5
  -1  -2  18 1146.45 305.879   7
   1  -2 -18 1381.06 330.538   8
  -1   2  17 329.728 164.535   7
   1  -2 -17 379.967 187.348   5
  -1  -2  17 728.196 245.676   7
   1   2 -17 292.853 125.537   8
   1   2 -17 287.597 144.281   5
   1  -2 -17 334.795 163.926   8
   1  -2 -16 256.543 143.913   5
   1   2 -16 56.4659 100.402   5
  -1  -2  16-40.1377 88.2048   7
   1   2 -16 67.4544 69.1623   8
   1  -2 -16 7.15701 87.9037   8
  -1   2  16 152.553 86.7999   7
  -1  -2  15-45.7323 90.7173   7
   1   2 -15-148.763 80.4253   5
  -1   2  15 79.9092 81.1171   7
   1  -2 -15 170.179 126.722   5
   1  -2 -15-8.29770 76.4091   8
   1   2 -15 21.7839 41.0224   8
   1   2 -14 39.0113 59.2029   8
   1  -2 -14-180.039 118.009   8
   1   2 -14 127.431 120.547   5
   1   2 -14-30.1337 77.2595   6
   1  -2 -14 16.7381 74.3795   5
  -1   2  14 45.1929 83.9704   7
  -1   2  14-79.7417 55.2442   6
  -1  -2  14 33.0755 81.9428   7
  -1   2  13 1101.87 175.900   6
   1   2 -13 1373.26 252.438   6
  -1  -2  13 1234.11 197.242   4
  -1   2  13 1219.59 245.247   7
   1  -2 -13 1167.87 244.480   8
  -1   2  13 1053.60 78.6000   4
   1  -2 -13 1026.57 224.474   5
   1   2 -13 1121.41 225.466   5
   1   2 -13 1203.63 204.533   8
   1   2 -13 1155.64 176.283   2
  -1  -2  13 1150.03 259.554   7
   1   2 -12 2433.88 270.618   8
   1  -2 -12 2563.52 343.920   5
  -1  -2  12 2192.83 259.852   4
  -1  -2  12 2296.26 339.897   7
   1   2 -12 2294.41 308.889   6
   1  -2 -12 2407.02 341.946   8
   1   2 -12 2203.74 243.319   2
  -1   2  12 2213.14 315.136   7
  -1  -2  12 2176.89 266.674   9
   1   2 -12 2300.71 323.658   5
  -1   2  12 2155.72 233.667   6
  -1   2  12 2016.91 112.913   4
   1   2 -11 3065.07 287.150   8
  -1   2  11 2865.64 337.566   7
  -1  -2  11 2536.81 272.592   4
   1   2 -11 2678.52 323.770   5
  -1  -2  11 2839.87 280.868   2
  -1  -2  11 3097.05 377.196   7
  -1   2  11 2523.16 238.085   6
   1  -2 -11 2412.44 328.812   8
   1   2 -11 2561.64 258.663   2
   1   2 -11 2766.61 325.704   6
   1  -2 -11 2574.28 331.458   5
  -1   2  11 2704.64 131.623   4
   1  -2 -10 7843.75 181.975   2
   1  -2 -10 8469.95 562.071   5
  -1   2  10 8764.97 568.802   7
   1  -2 -10 8436.39 572.356   8
   1   2 -10 8091.22 447.706   2
  -1  -2  10 8561.89 591.787   7
   1   2 -10 8832.62 551.462   5
   1   2 -10 8236.34 536.542   6
   1  -2 -10 8777.04 570.041   7
  -1  -2  10 8561.65 464.058   2
  -1  -2  10 7922.94 459.823   4
  -1   2  10 7861.48 391.802   6
  -1  -2  10 8030.57 535.113   5
   1   2 -10 8850.84 460.278   8
   1   2  -9 89.8553 75.0952   5
   1  -2  -9 114.873 27.7304   2
  -1   2   9 123.271 52.2793   6
  -1   2   9 127.638 89.6626   8
  -1   2   9 180.832 94.2816   5
   1   2  -9 66.8180 48.4265   2
  -1  -2   9 105.881 70.2862   5
   1  -2  -9 55.7064 94.8296   8
  -1  -2   9 141.843 72.6088   4
   1   2  -9 110.470 78.6570   7
   1   2  -9 128.916 86.6183   6
   1   2  -9 69.3056 44.9835   8
  -1  -2   9 122.883 77.4723   7
   1  -2  -9 36.9177 64.6909   5
   1  -2  -9 149.684 77.3067   7
  -1  -2   9 91.3582 73.8637   2
  -1   2   9 154.553 84.0544   7
  -1   2   8 2337.52 182.368   6
   1  -2  -8 2497.94 268.592   5
  -1  -2   8 2595.31 271.371   5
  -1   2   8 2643.92 282.780   5
  -1  -2   8 2707.53 302.314   7
   1   2  -8 2720.32 241.831   2
   1   2  -8 2797.18 284.808   6
   1  -2  -8 2496.09 285.887   8
   1  -2  -8 2544.78 280.818   7
   1   2  -8 2347.47 258.129   5
  -1  -2   8 2537.20 246.614   4
   1   2  -8 2529.48 212.247   8
   1  -2  -8 2687.16 152.668   3
  -1   2   8 2444.37 274.498   7
  -1  -2   8 2540.79 239.455   2
  -1   2   7 2710.52 266.242   5
   1  -2  -7 3185.67 305.773   8
   1  -2  -7 2894.98 269.860   5
   1   2  -7 2769.28 261.004   5
   1   2  -7 2974.53 252.539   4
   1  -2  -7 2640.04 267.158   7
   1   2  -7 2857.18 211.438   8
   1   2  -7 2901.10 244.428   2
  -1  -2   7 2913.02 254.246   4
  -1  -2   7 2953.68 253.238   2
  -1   2   7 3159.27 296.734   7
   1   2  -7 3045.71 287.336   6
  -1  -2   7 2897.68 293.674   7
  -1  -2   7 2586.87 253.497   5
   1   2  -6 15522.6 562.699   4
   1   2  -6 15444.2 448.057   8
  -1  -2   6 15995.0 649.776   7
  -1   2   6 15853.6 585.854   5
   1   2  -6 15720.9 577.828   5
   1  -2  -6 15638.2 631.567   8
  -1  -2   6 15617.6 560.360   2
  -1  -2   6 15078.9 551.807   4
   1  -2  -6 15587.0 578.442   5
   1  -2  -6 16446.0 640.811   7
  -1   2   6 15099.1 611.575   7
   1   2  -6 15185.7 545.397   2
  -1  -2   6 15880.4 583.503   5
  -1   2   5 4246.09 275.110   5
   1   2  -5 4068.87 278.272   4
   1   2  -5 4387.08 285.237   5
  -1   2   5 4000.67 140.946   9
  -1  -2   5 4257.62 280.416   5
  -1  -2   5 4521.32 291.712   2
  -1  -2   5 4388.99 324.689   7
  -1   2   5 4245.14 170.931   4
   1  -2  -5 4403.91 318.909   8
   1  -2  -5 3963.67 144.194   9
   1  -2  -5 4566.30 283.010   5
   1   2  -5 4070.49 275.915   2
  -1   2   5 4162.66 303.717   7
   1  -2  -4 10205.1 262.475   9
   1   2  -4 10880.3 438.573   4
   1  -2  -4 11417.1 470.260   8
  -1   2   4 10674.2 262.020   9
  -1  -2   4 10697.2 468.043   7
  -1   2   4 10872.7 284.734   4
   1   2  -4 10866.2 409.982   5
   1  -2  -4 10815.6 393.531   5
  -1  -2   4 10674.0 381.372   1
  -1  -2   4 10965.9 437.497   2
  -1   2   4 10515.1 397.249   5
  -1   2   4 11342.4 474.437   7
  -1   2   3 629.567 77.4810   4
   1  -2  -3 626.016 71.6599   9
  -1   2   3 601.408 102.172   8
  -1  -2   3 663.027 86.1795   1
  -1  -2   3 601.757 114.384   7
  -1   2   3 695.421 94.0692   5
   1  -2  -3 666.941 114.704   8
   1   2  -3 563.695 116.468   4
  -1   2   3 648.332 74.5989   9
  -1  -2   3 567.414 106.868   2
   1   2  -3 717.299 99.9652   5
   1  -2  -3 608.682 86.9313   5
  -1   2   2 13.0847 35.9953   9
   1  -2  -2 59.8357 38.8841   5
  -1  -2   2 113.924 90.1210   2
   1   2  -2-28.9420 39.0849   1
  -1   2   2-3.89459 24.7892   5
  -1  -2   2 9.55101 43.3841   7
  -1   2   2-13.1669 40.8208   4
   1   2  -2-4.21545 51.4183   4
   1  -2  -2 15.8654 21.9059   9
  -1  -2   2 31.9128 31.2415   1
   1  -2  -2-41.0103 52.5762   8
   1   2  -2 4.82575 18.8132   8
   1  -2  -1 85562.4 625.494   5
  -1  -2   1 84688.7 851.328   1
   1  -2  -1 83283.1 953.832   8
  -1   2   1 88275.7 970.458   9
   1  -2  -1 86351.7 971.034   9
   1  -2  -1 82573.6 968.236   4
   1  -2  -1 87187.0 1045.83   2
  -1   2   1 87277.0 977.212   4
   1   2  -1 85982.7 843.647   8
  -1  -2   1 85630.4 843.975   8
   1   2  -1 86394.2 849.656   1
  -1   2   1 85166.6 637.730   5
  -1  -2   1 85172.4 1103.43   2
   1   2   0 307075. 1637.84   1
  -1  -2   0 311177. 1638.96   1
  -1   2   0 311700. 1748.62   6
   1  -2   0 311693. 2043.86   2
   1   2   0 306353. 1767.77   8
  -1  -2   0 315878. 2019.59   2
   1  -2   0 309603. 1584.93   8
  -1  -2   0 314546. 1753.90   8
  -1   2   0 311193. 1989.87   4
  -1   2   0 309803. 1957.19   9
  -1  -2  -1 92221.7 1059.94   8
  -1   2  -1 92087.8 1134.90   9
   1  -2   1 95779.6 719.504   8
   1   2   1 94280.3 1061.90   8
   1   2   1 91639.1 1035.64   2
  -1   2  -1 95250.7 1164.92   4
   1  -2   1 98035.0 1174.24   2
  -1  -2  -1 96482.9 1064.29   2
  -1   2  -1 93975.2 1062.88   6
   1   2   1 92731.4 958.411   1
  -1  -2  -1 91169.3 973.177   1
   1  -2   2 1708.96 163.851   2
   1   2   2 1647.65 136.186   2
   1   2   2 1453.97 144.707   1
  -1   2  -2 1702.74 87.8657   5
   1   2   2 1605.66 141.794   5
   1  -2   2 1778.24 163.905   6
   1  -2   2 1770.42 88.7762   1
   1   2   2 1579.64 151.958   8
  -1  -2  -2 1800.59 141.548   2
   1  -2   2 1612.49 87.1836   5
  -1  -2  -2 1754.08 166.030   8
  -1   2  -3 2659.92 145.786   5
   1   2   3 1836.91 198.174   1
  -1  -2  -3 2780.52 185.948   7
   1  -2   3 2339.13 199.452   2
   1   2   3 2482.80 152.267   2
  -1  -2  -3 2559.66 160.184   2
   1  -2   3 2541.51 143.035   5
  -1  -2  -3 2571.34 216.894   8
   1   2   3 2591.39 193.725   5
   1  -2   3 2756.25 212.584   6
   1  -2   4 44119.9 448.732   8
   1   2   4 41621.6 848.612   5
  -1  -2  -4 45005.8 778.954   7
  -1  -2  -4 45689.4 953.504   8
  -1   2  -4 45458.3 709.957   5
   1  -2   4 47234.6 958.310   6
  -1  -2  -4 45775.1 885.347   5
   1  -2   4 46718.3 881.213   2
  -1   2  -4 45867.1 462.009   8
   1   2   4 42356.7 595.347   2
   1  -2   4 45996.8 939.062   7
   1  -2   4 44906.0 710.288   5
  -1  -2  -4 44922.1 624.017   2
  -1   2  -5 21616.6 558.497   5
  -1  -2  -5 20747.2 354.909   9
  -1   2  -5 20615.0 377.702   8
  -1  -2  -5 21279.3 650.974   5
   1  -2   5 20619.5 642.705   9
  -1  -2  -5 20585.0 574.052   7
   1   2   5 21142.3 573.742   7
   1  -2   5 19964.3 544.004   5
   1  -2   5 20944.0 678.035   7
  -1  -2  -5 20661.0 386.227   2
   1  -2   5 19841.0 373.004   8
   1   2   5 20892.9 640.588   5
   1   2   5 20467.0 380.851   2
   1  -2   5 21763.8 690.779   6
  -1  -2  -5 20706.1 686.911   8
   1  -2   5 20752.1 602.789   2
   1  -2   6 9360.39 450.330   9
  -1   2  -6 9951.35 309.632   8
   1  -2   6 9735.00 422.136   5
   1   2   6 9402.32 468.594   5
   1  -2   6 9386.86 305.970   8
   1   2   6 8670.20 216.974   2
  -1  -2  -6 9934.15 505.041   8
  -1  -2  -6 9563.03 207.316   9
  -1   2  -6 9077.65 404.864   5
   1  -2   6 10065.8 494.481   7
  -1  -2  -6 9575.82 419.828   7
   1   2   6 9574.83 414.788   7
  -1  -2  -6 9666.43 475.521   5
   1  -2   6 9279.64 414.258   2
   1  -2   6 9947.00 497.148   6
   1  -2   6 9826.23 476.374   4
  -1   2  -7 22909.7 699.560   5
  -1  -2  -7 23609.5 815.707   8
   1  -2   7 21953.5 691.195   5
   1   2   7 22801.0 680.112   7
  -1  -2  -7 22573.3 691.934   7
  -1  -2  -7 22696.2 775.178   5
   1  -2   7 23154.8 791.398   7
  -1   2  -7 22451.3 531.723   8
   1  -2   7 22777.4 726.218   9
   1  -2   7 22162.1 529.067   8
   1   2   7 23372.7 790.727   5
   1  -2   7 23811.8 808.764   6
   1  -2   7 22049.2 656.091   2
   1  -2   7 24014.5 770.272   4
   1   2   8 17987.2 646.377   7
   1  -2   8 19181.1 695.435   9
   1  -2   8 18636.6 715.575   4
   1  -2   8 18934.0 754.673   7
   1  -2   8 18740.4 623.835   2
  -1   2  -8 19366.7 555.550   8
   1  -2   8 19609.9 776.548   6
   1   2   8 18845.9 752.965   5
  -1   2  -8 19178.2 687.792   5
  -1  -2  -8 18961.9 755.172   5
   1  -2   8 18207.9 532.246   8
   1  -2   8 18335.4 686.235   5
  -1  -2  -8 19414.6 781.206   8
  -1  -2  -8 18437.2 663.311   7
  -1  -2  -9 237.565 113.393   8
  -1  -2  -9 166.864 94.4647   5
   1  -2   9 139.827 65.3959   2
  -1   2  -9 127.909 62.8386   5
   1  -2   9 101.555 58.6197   5
   1   2   9 253.925 104.819   5
   1  -2   9 201.928 63.6656   8
   1  -2   9 116.761 56.6543   4
   1   2   9 12.3693 56.1516   8
   1  -2   9 91.1884 52.2795   9
  -1   2  -9 138.038 55.0347   8
   1   2   9 127.286 60.9342   7
   1  -2   9 202.378 85.9072   6
   1  -2   9 220.196 104.510   7
  -1   2  -9 133.632 50.2759   6
  -1   2  -9 187.643 89.7911   7
  -1  -2  -9 87.8913 62.4234   7
   1  -2  10 530.649 138.076   5
  -1   2 -10 549.367 113.724   8
  -1  -2 -10 254.177 99.2554   8
  -1  -2 -10 526.848 144.501   5
  -1   2 -10 463.213 135.486   6
  -1   2 -10 540.316 136.818   5
   1   2  10 286.746 94.2847   7
   1  -2  10 460.250 105.708   2
   1  -2  10 423.913 97.8963   8
   1  -2  10 511.963 125.439   9
   1  -2  10 396.722 135.936   7
  -1   2 -10 616.399 149.857   7
   1  -2  10 415.862 114.274   4
  -1  -2 -10 441.915 117.046   7
  -1   2 -11 5.81305 54.7987   5
   1  -2  11 11.4429 53.6623   7
   1   2  11-78.5873 65.7840   6
   1  -2  11-25.9963 51.3608   9
   1  -2  11 19.0239 42.8132   2
  -1  -2 -11-57.7124 70.6610   8
  -1  -2 -11 62.4676 78.5612   5
  -1   2 -11 32.4146 54.3110   8
   1   2  11 39.7526 70.3973   7
  -1  -2 -11 97.0132 65.3665   7
   1  -2  11-112.333 82.3443   4
   1  -2  11-9.32355 39.5411   8
   1  -2  12 239.506 81.9044   2
   1   2  12 66.1441 68.7747   6
  -1   2 -12 307.829 105.432   8
  -1  -2 -12 39.4690 64.9430   8
  -1  -2 -12 101.276 72.8270   7
  -1  -2 -12 99.7914 56.9756   5
   1  -2  12 194.718 78.9350   9
   1   2  12 171.093 95.3647   7
  -1   2 -12 381.093 134.102   5
   1  -2  12 279.779 116.279   7
  -1   2 -13 21.1964 43.6478   8
  -1   2 -13 11.4366 54.5209   5
   1   2  13 167.876 105.161   7
  -1  -2 -13-17.7991 69.9681   8
   1  -2  13 120.650 69.5647   2
  -1  -2 -13 24.4844 88.0499   5
   1  -2  13 82.4831 79.7725   7
  -1  -2 -14 2563.84 379.485   8
   1   2  14 2580.40 340.648   7
   1  -2  14 2576.69 263.811   2
   1  -2  14 2451.34 356.174   7
  -1   2 -14 2444.28 293.041   8
  -1   2 -14 2687.91 372.173   5
  -1  -2 -14 2567.80 385.158   5
   1  -2  15 130.661 100.932   7
   1   2  15-31.0441 84.2328   7
  -1   2 -15-1.54599 57.0592   5
   1  -2  15 48.2920 55.3852   2
  -1  -2 -15-86.8117 105.130   5
  -1   2 -15 7.63610 51.1368   8
  -1  -2 -15-91.1376 98.8859   8
  -1  -2 -16-229.438 136.352   8
  -1   2 -16-21.5594 58.6389   8
   1   2  16-86.9759 101.206   7
  -1  -2 -16-152.847 111.987   5
  -1   2 -16-95.5179 102.289   5
   1  -2  16-60.8913 55.5769   7
  -1   2 -17 234.552 117.586   5
  -1  -2 -17 54.4047 86.1247   8
  -1  -2 -17 326.235 181.905   5
   1   2  17 167.061 116.208   7
   1  -2  17 139.839 117.137   7
  -1   2 -17 101.912 73.8718   8
   1   2  18 168.922 117.222   7
  -1  -2 -18 46.8886 91.2560   8
   1  -2  18 234.476 146.089   7
  -1   2 -18 111.833 123.862   5
   1   2  19 67.4172 89.5455   7
   1  -2  19 4.38157 54.3364   7
   1   3 -18 22.3396 75.6573   5
  -1   3  18 201.432 152.607   7
  -1   3  17-70.3286 85.4250   7
   1  -3 -17 202.884 159.971   5
   1   3 -17-28.1497 67.8944   5
  -1  -3  17 166.201 133.828   7
   1  -3 -17 131.828 136.569   8
   1  -3 -16-83.7230 93.8593   8
  -1  -3  16-116.531 92.4210   7
  -1   3  16-106.591 107.710   7
   1   3 -16-25.3350 54.6740   5
   1  -3 -16-79.0713 82.0976   5
  -1  -3  15-24.3045 90.7292   7
   1   3 -15 12.7084 75.5685   5
   1   3 -15 5.47882 34.5577   8
   1   3 -15-24.2806 49.8366   6
  -1   3  15 13.8353 60.0238   7
   1  -3 -15-85.4876 110.667   5
   1  -3 -15-61.3737 95.1178   8
   1  -3 -14 294.132 152.586   8
  -1  -3  14 455.587 184.158   7
   1   3 -14 647.018 196.364   5
   1   3 -14 288.733 124.015   6
  -1   3  14 414.664 158.884   7
   1   3 -14 604.569 138.882   8
   1  -3 -14 486.257 165.958   5
  -1  -3  13-23.7073 63.5629   7
  -1   3  13 50.8257 94.7062   7
   1   3 -13 84.6662 95.4098   6
   1   3 -13 12.7869 60.8955   5
   1  -3 -13-51.9936 75.1979   5
   1  -3 -13-56.7676 100.497   8
  -1   3  13 52.6096 44.6904   6
  -1  -3  13 125.381 78.0488   2
   1   3 -13-13.8349 40.5408   8
   1   3 -12 1494.88 190.947   8
   1   3 -12 1467.10 267.673   6
   1  -3 -12 1641.03 278.138   5
  -1   3  12 1387.19 185.231   6
   1  -3 -12 1235.17 250.472   8
   1   3 -12 1697.51 273.750   5
  -1  -3  12 1500.07 226.558   2
  -1  -3  12 1495.35 289.578   7
  -1   3  12 1717.34 283.282   7
  -1   3  12 1286.97 88.9356   4
  -1   3  11 83.3105 44.4885   6
  -1  -3  11-40.2787 66.4537   7
   1   3 -11 214.627 109.731   5
   1   3 -11-14.7240 39.7054   8
  -1  -3  11 74.9026 72.5256   2
  -1   3  11 73.9969 26.5314   4
   1  -3 -11 60.6268 96.7060   5
   1   3 -11-13.6048 49.7342   2
   1  -3 -11 57.2415 87.2283   8
  -1   3  11 100.051 90.9764   7
   1   3 -11-28.4842 60.0710   6
   1   3 -10 4125.10 356.899   2
  -1  -3  10 4377.52 374.591   2
   1  -3 -10 4268.33 182.960   2
   1  -3 -10 4613.78 445.309   8
  -1  -3  10 4195.88 391.010   5
   1  -3 -10 4381.83 408.110   5
   1   3 -10 4266.68 284.468   8
  -1   3  10 4416.70 202.262   4
  -1  -3  10 4252.17 446.005   7
  -1   3  10 4549.88 427.022   7
   1   3 -10 4082.86 410.488   6
   1  -3 -10 4290.36 199.227   3
   1   3 -10 4322.27 396.781   5
  -1   3  10 3566.66 267.217   6
  -1   3   9 47.5191 31.8175   4
   1   3  -9 27.9261 64.3288   2
   1   3  -9 82.6952 87.0472   5
   1  -3  -9-63.7350 98.1499   5
   1  -3  -9-16.4429 56.4614   8
   1   3  -9 70.1803 82.3632   6
  -1   3   9 135.583 79.1774   5
  -1   3   9 100.403 97.4271   7
  -1  -3   9-41.0211 74.6350   2
  -1  -3   9 67.5647 74.5775   5
  -1  -3   9 30.1313 70.0645   7
   1   3  -9 69.7498 48.3887   8
   1  -3  -9 1.64174 22.4601   2
   1  -3  -8 11356.3 369.321   2
   1  -3  -8 11668.7 644.480   8
   1   3  -8 12154.0 574.899   5
   1   3  -8 12052.1 583.057   2
  -1  -3   8 12040.0 589.953   2
  -1   3   8 12221.6 609.972   5
   1   3  -8 11162.1 586.638   4
  -1  -3   8 11774.2 584.035   5
   1  -3  -8 11609.5 582.080   5
  -1   3   8 12212.8 360.776   4
   1   3  -8 12590.7 659.229   6
   1   3  -8 12111.1 408.051   8
  -1  -3   8 11302.1 653.830   7
   1  -3  -8 11751.6 640.461   7
  -1   3   8 11406.6 625.008   7
   1  -3  -7 466.337 119.764   7
  -1   3   7 500.278 78.5479   4
   1  -3  -7 420.700 118.673   8
   1   3  -7 425.363 110.297   2
  -1   3   7 307.745 94.7017   5
  -1  -3   7 494.797 118.543   5
   1  -3  -7 461.666 84.2504   2
   1   3  -7 483.940 74.7290   8
   1   3  -7 466.925 113.105   5
  -1   3   7 401.434 113.374   8
  -1  -3   7 394.447 112.649   2
  -1   3   7 444.310 125.684   7
   1   3  -7 462.779 132.896   4
  -1  -3   7 378.556 100.111   1
   1   3  -7 390.449 121.313   6
   1  -3  -7 266.908 90.0047   5
  -1  -3   7 527.097 150.257   7
   1  -3  -6 2477.46 238.634   5
  -1   3   6 2240.85 262.579   8
   1  -3  -6 2154.16 250.232   7
   1  -3  -6 2339.17 262.372   8
   1   3  -6 1977.32 233.646   4
   1   3  -6 2131.02 233.603   2
  -1   3   6 2403.70 173.070   4
  -1  -3   6 2358.20 214.536   1
   1   3  -6 2381.92 150.355   8
   1   3  -6 2405.71 231.079   5
   1  -3  -6 2240.85 182.654   2
   1  -3  -6 2108.06 124.667   9
  -1  -3   6 2047.05 232.503   2
  -1   3   6 2421.46 233.985   5
  -1  -3   6 2186.73 269.265   7
   1   3  -5 41.1961 59.8143   4
   1  -3  -5 26.5748 38.0808   7
  -1   3   5 11.9526 30.5010   8
   1  -3  -5 2.01639 46.1026   2
  -1  -3   5 19.2180 66.3039   7
  -1  -3   5 31.5115 34.4665   1
   1   3  -5-20.7494 37.8899   2
   1  -3  -5 8.68647 41.5308   5
   1   3  -5-19.7814 39.1956   5
  -1  -3   5 33.9080 52.8131   2
  -1   3   5 46.7134 32.8840   4
   1  -3  -5 12.3084 20.2422   9
  -1   3   5-21.8971 37.9964   5
   1  -3  -5-11.8620 57.3550   8
   1  -3  -4 1826.19 142.458   9
   1  -3  -4 1850.08 172.200   5
  -1  -3   4 1944.43 229.382   7
  -1   3   4 2036.19 167.596   4
  -1   3   4 1865.98 170.038   5
   1   3  -4 1824.73 177.099   5
   1  -3  -4 1928.69 221.144   7
  -1  -3   4 1765.01 206.070   2
   1  -3  -4 2210.45 189.133   2
  -1  -3   4 1808.01 162.550   1
  -1   3   4 1915.47 211.244   8
   1   3  -4 1721.42 113.818   8
   1  -3  -4 1949.66 215.707   8
   1   3  -4 1989.67 223.552   4
   1   3  -3 447.608 82.0775   5
   1   3  -3 353.990 52.3994   8
  -1  -3   3 430.227 115.254   7
  -1   3   3 393.205 73.6697   5
  -1  -3   3 347.277 70.5584   1
  -1   3   3 377.344 74.4797   4
   1  -3  -3 357.851 95.8693   8
   1  -3  -3 419.351 75.8724   9
  -1  -3   3 694.839 154.155   2
   1  -3  -3 450.573 97.3147   2
  -1   3   3 368.528 87.8224   8
   1  -3  -3 483.903 80.5079   5
   1   3  -3 387.291 106.346   4
   1   3  -2 85444.2 925.752   1
   1   3  -2 80311.8 863.798   8
   1  -3  -2 84495.3 1228.41   2
  -1  -3   2 88570.9 1378.63   2
   1  -3  -2 86715.6 1204.97   8
   1  -3  -2 80533.8 1087.37   9
   1   3  -2 81339.2 1373.90   4
  -1   3   2 79913.1 826.417   5
  -1   3   2 82666.8 1187.09   8
  -1   3   2 84528.4 1157.37   4
   1  -3  -2 82595.7 825.001   5
  -1  -3   2 80914.5 925.577   1
   1   3  -1-42.3003 49.1835   1
   1  -3  -1-2.59047 58.0174   2
  -1  -3   1 5.09546 30.6160   1
   1  -3  -1 71.8218 51.6008   9
  -1  -3   1 38.9568 97.1870   2
  -1   3   1 6.08014 12.4313   5
   1   3  -1 111.182 102.524   4
   1  -3  -1 52.5261 46.0030   8
  -1  -3   1 37.4709 31.7202   8
  -1   3   1-48.3066 63.5789   4
   1   3  -1 2.33575 23.6290   8
   1  -3   0 35803.9 818.409   4
  -1   3   0 36176.1 822.904   4
   1   3   0 35477.9 679.626   8
   1  -3   0 35263.3 618.426   8
   1  -3   0 35763.4 798.212   9
   1  -3   0 36950.2 845.216   2
  -1  -3   0 35687.0 833.158   2
  -1  -3   0 35197.9 601.988   1
  -1   3   0 34826.9 733.297   6
   1   3   0 36068.5 602.840   1
  -1  -3   0 35534.5 680.086   8
  -1  -3  -1 4552.68 265.945   8
   1  -3   1 4414.41 304.663   2
  -1   3  -1 4333.23 301.126   4
   1   3   1 4212.12 254.738   8
   1  -3   1 4421.56 186.283   8
  -1  -3  -1 4755.29 237.170   1
   1   3   1 4306.26 273.527   2
  -1  -3  -1 4389.46 286.680   2
  -1   3  -1 4379.72 279.817   6
   1  -3   1 4804.00 307.234   9
   1   3   1 4002.26 226.503   1
  -1   3  -2 2337.72 233.799   4
  -1  -3  -2 2389.36 205.781   2
  -1  -3  -2 2417.24 216.406   8
   1  -3   2 2472.85 105.343   8
   1  -3   2 2502.67 232.346   2
   1   3   2 2651.46 192.200   5
   1   3   2 2602.29 219.680   8
   1   3   2 2544.27 189.353   1
   1   3   2 2364.22 201.587   2
  -1   3  -2 2620.65 226.813   6
   1   3   3 1429.57 174.745   8
  -1   3  -3 1610.92 202.321   4
  -1   3  -3 1491.33 98.0267   5
   1  -3   3 1442.06 186.826   2
   1   3   3 1471.20 159.378   5
  -1  -3  -3 1501.95 155.135   2
  -1  -3  -3 1669.20 193.869   8
   1   3   3 1570.18 161.241   1
   1  -3   3 1451.33 100.666   5
   1  -3   3 1549.65 89.7293   1
  -1   3  -3 1520.97 183.400   6
   1   3   3 1465.21 150.018   2
  -1   3  -4 301.059 55.1755   5
   1   3   4 406.084 103.794   8
  -1  -3  -4 499.691 90.5995   2
   1   3   4 332.490 72.7536   2
   1   3   4 98.1140 83.9579   1
  -1  -3  -4 308.351 78.2856   7
   1  -3   4 346.989 62.4354   5
   1   3   4 444.291 96.1277   5
  -1  -3  -4 282.564 87.0786   8
   1  -3   4 357.510 98.6883   2
  -1  -3  -5 245.497 71.5562   7
  -1   3  -5 188.631 55.2949   5
   1   3   5 255.022 78.8746   5
   1  -3   5 188.129 52.6736   5
   1   3   5 403.815 74.5322   2
   1   3   5 218.568 98.4403   1
  -1  -3  -5 189.799 60.8541   2
   1  -3   5 136.055 65.8433   2
   1  -3   5 324.189 97.9539   6
   1   3   5 171.966 86.3372   8
   1  -3   5 270.261 97.4915   7
  -1  -3  -5 207.833 99.7393   8
   1  -3   6 32737.5 950.035   9
   1   3   6 31794.8 606.702   2
   1  -3   6 30696.7 736.785   5
  -1   3  -6 31534.3 728.684   5
   1  -3   6 33774.6 1000.74   6
  -1  -3  -6 31920.6 847.447   7
  -1  -3  -6 31412.4 891.272   5
   1   3   6 33309.1 999.130   8
   1   3   6 33575.7 924.370   1
   1  -3   6 33332.1 970.290   4
   1  -3   6 33246.5 997.622   7
  -1  -3  -6 31605.2 969.255   8
   1   3   6 32320.5 901.168   5
  -1  -3  -6 32106.8 626.942   2
   1  -3   6 32090.3 888.216   2
   1  -3   7-38.3829 31.9165   5
  -1  -3  -7 18.4067 15.9237   9
  -1  -3  -7 4.32112 26.7886   2
   1  -3   7 16.5165 59.8910   2
   1   3   7 106.321 75.0244   5
   1  -3   7 29.0427 58.4303   4
   1   3   7 36.2741 56.5512   8
  -1   3  -7 36.0468 20.8031   8
  -1  -3  -7-13.0805 69.6963   8
   1  -3   7 36.4669 67.8440   7
   1  -3   7 57.9820 53.0552   9
   1  -3   7 24.6990 48.6812   6
   1   3   7 190.517 113.664   1
  -1  -3  -7 14.0753 39.5076   7
  -1  -3  -7 42.4900 66.8495   5
  -1   3  -7 47.6776 54.4613   5
   1   3   8 5960.87 402.841   7
  -1   3  -8 5813.39 375.161   5
  -1  -3  -8 5836.00 434.237   5
   1  -3   8 6113.83 446.208   4
   1  -3   8 6361.40 417.413   2
  -1  -3  -8 5490.13 391.161   7
  -1  -3  -8 5755.76 456.318   8
  -1   3  -8 5920.49 236.323   8
   1  -3   8 5550.76 450.388   7
   1  -3   8 5709.22 379.546   5
   1  -3   8 6104.48 436.837   9
  -1   3  -8 6079.70 467.059   6
   1   3   8 5904.11 437.068   5
   1   3   9 427.176 117.056   7
   1  -3   9 324.181 100.744   5
  -1  -3  -9 474.456 149.485   8
  -1   3  -9 379.635 109.344   5
   1  -3   9 390.147 106.687   2
  -1   3  -9 385.634 129.129   6
  -1  -3  -9 388.165 132.797   5
  -1  -3  -9 288.681 94.6225   7
  -1   3  -9 341.383 67.9247   8
   1  -3   9 359.509 133.082   7
  -1  -3 -10 1709.25 261.434   5
   1  -3  10 1964.47 246.712   2
   1   3  10 1939.75 258.578   7
  -1   3 -10 2194.43 302.041   6
   1  -3  10 1792.85 278.250   7
  -1  -3 -10 2012.05 295.692   8
  -1  -3 -10 1836.84 248.925   7
  -1   3 -10 2042.00 255.349   5
  -1   3 -10 1867.14 172.462   8
   1  -3  10 1807.20 254.604   5
  -1   3 -11 12.0726 51.4179   5
  -1  -3 -11-57.4318 83.9884   5
  -1  -3 -11 96.0865 78.7200   7
  -1  -3 -11-34.6827 67.8361   8
  -1   3 -11 9.04176 60.6962   6
  -1   3 -11 5.80857 28.5548   8
   1  -3  11-49.8715 66.0689   2
   1  -3  11-38.0461 91.8280   7
   1   3  11-24.9591 46.6080   7
  -1  -3 -12 964.526 227.312   8
  -1   3 -12 658.501 168.305   5
  -1   3 -12 751.703 128.868   8
  -1  -3 -12 589.634 170.734   5
   1  -3  12 582.636 142.390   2
   1   3  12 645.676 167.057   7
   1  -3  12 497.628 154.790   7
  -1   3 -12 661.463 190.811   6
   1  -3  13 60.8383 73.6080   7
  -1  -3 -13 24.0637 103.637   5
  -1   3 -13 172.858 73.5506   8
   1  -3  13 35.2803 42.5634   2
  -1   3 -13 68.4149 87.5773   5
  -1  -3 -13-32.0558 98.6241   8
   1   3  13 57.2694 79.9098   7
  -1  -3 -14 33.2559 66.3901   8
  -1  -3 -14 71.9008 88.0010   5
   1  -3  14-83.7369 89.9985   2
   1   3  14 17.3263 73.6289   7
  -1   3 -14 104.968 88.8275   5
  -1   3 -14 19.6551 32.1182   8
   1  -3  14 21.9794 55.3637   7
   1  -3  15-46.5687 53.8158   2
  -1   3 -15 3.56104 56.0139   5
  -1  -3 -15-8.51614 50.9812   8
   1  -3  15 9.42791 72.1977   7
   1   3  15-60.6709 90.5661   7
  -1  -3 -15 137.958 126.829   5
  -1   3 -16-105.995 89.9302   5
  -1  -3 -16 155.942 104.174   8
   1   3  16 76.3587 91.6619   7
   1  -3  16 42.4219 82.2777   7
  -1   3 -17 179.662 114.959   5
  -1  -3 -17-190.865 129.609   5
   1   3  17-3.84427 54.5324   7
   1  -3  17-90.6773 94.4669   7
  -1  -3 -17 54.2184 118.013   8
   1   3  17-134.562 149.646   1
  -1   3 -18 121.630 131.882   5
   1  -3  18-42.0574 80.1223   7
   1   3  18-85.7216 83.6233   7
   1   4 -18 327.243 148.596   5
   1   4 -17 548.290 193.714   5
  -1   4  17 240.118 147.064   7
   1  -4 -17 375.263 189.653   5
  -1   4  16 0.62849 59.8639   7
   1  -4 -16 10.5854 54.4905   8
   1   4 -16 3.45361 56.5799   5
  -1  -4  16 64.1565 70.1373   7
   1   4 -16 143.881 122.587   6
   1  -4 -16-32.7479 66.2400   5
   1   4 -15 1.85204 87.0541   6
  -1   4  15 51.1500 89.0531   7
  -1  -4  15 163.260 102.105   2
  -1  -4  15 43.8428 76.7582   7
   1  -4 -15-31.8564 56.1743   5
   1  -4 -15 186.050 142.719   8
   1   4 -15 0.53000 54.1301   5
   1   4 -14 120.117 90.0195   5
  -1   4  14 102.014 102.192   7
   1  -4 -14 210.136 118.719   8
  -1  -4  14-86.3885 124.763   7
  -1  -4  14 64.3048 85.3371   2
   1  -4 -14-49.7250 98.2805   5
   1   4 -14 20.7716 67.1379   6
   1   4 -13 1170.21 271.903   6
   1  -4 -13 1191.83 248.408   5
   1   4 -13 1004.07 218.832   5
  -1  -4  13 1328.03 295.185   7
   1  -4 -13 887.402 236.814   8
  -1   4  13 1382.73 274.801   7
  -1  -4  13 1269.97 240.208   2
   1   4 -12 1745.64 276.970   5
   1  -4 -12 1933.79 328.830   8
  -1  -4  12 1592.05 256.427   2
   1  -4 -12 1517.77 278.235   5
   1   4 -12 2054.01 334.973   6
  -1   4  12 1748.38 303.422   7
  -1  -4  12 2037.36 350.999   7
   1   4 -12 1585.03 169.005   8
  -1   4  11 1019.99 113.604   4
  -1  -4  11 1040.30 236.804   7
   1   4 -11 986.647 122.933   8
  -1   4  11 961.305 144.657   6
   1  -4 -11 1074.23 107.497   2
  -1  -4  11 947.163 203.350   2
   1  -4 -11 1036.56 228.935   8
  -1   4  11 1078.02 235.359   7
   1  -4 -11 1120.79 218.854   5
   1   4 -11 1218.72 223.554   5
   1   4 -11 1171.21 253.491   6
  -1  -4  10 2702.96 307.897   1
   1  -4 -10 2797.99 337.001   5
   1  -4 -10 3290.79 217.867   2
   1   4 -10 3030.16 195.162   8
   1   4 -10 2707.92 307.735   5
   1  -4 -10 2693.41 367.542   8
  -1  -4  10 2529.28 322.555   2
   1   4 -10 3469.29 405.866   6
  -1  -4  10 2815.62 382.226   7
  -1   4  10 2945.06 206.657   4
  -1  -4   9 195.573 89.9967   1
  -1   4   9 278.560 75.7593   4
  -1  -4   9 202.188 101.902   7
  -1   4   9 297.244 108.205   5
  -1  -4   9 339.566 131.693   2
   1   4  -9 382.585 65.2527   8
   1   4  -9 348.545 128.718   4
   1  -4  -9 388.465 130.216   5
   1   4  -9 294.129 136.130   6
   1   4  -9 246.939 102.431   5
   1  -4  -9 370.998 140.182   8
   1  -4  -9 306.222 70.8194   2
   1  -4  -8 732.611 154.625   5
   1  -4  -8 820.985 187.438   8
   1   4  -8 788.053 152.160   5
   1   4  -8 827.579 82.6808   8
   1   4  -8 745.971 167.492   4
   1  -4  -8 646.230 110.775   2
   1   4  -8 778.291 80.4747   8
  -1   4   8 855.747 124.828   4
  -1  -4   8 846.585 202.761   7
  -1  -4   8 829.117 182.457   2
  -1   4   8 1094.89 186.809   5
  -1  -4   8 647.110 127.111   1
   1   4  -8 747.960 184.345   6
   1  -4  -7 11.3468 12.9339   9
  -1  -4   7 39.1571 85.6364   7
  -1   4   7-46.6450 42.4989   5
   1  -4  -7 16.3864 56.8854   5
   1  -4  -7 42.9347 47.0011   2
   1   4  -7-19.7191 55.4867   5
   1   4  -7 9.73123 13.3651   8
  -1   4   7-66.8434 42.7901   4
   1  -4  -7-2.38776 76.7523   8
  -1  -4   7 29.8355 68.8552   2
   1   4  -7 2.35293 62.5433   4
   1   4  -7 4.75962 11.8828   8
   1   4  -7 90.2283 70.0761   6
  -1  -4   7-12.5391 38.4453   1
  -1  -4   6 153.140 60.7749   1
   1   4  -6 95.0643 24.9117   8
  -1   4   6 91.9135 58.2829   5
   1  -4  -6 59.0722 67.2411   7
   1   4  -6 120.308 55.9226   5
   1   4  -6 73.9914 76.9441   4
   1   4  -6 83.0671 22.5064   8
   1  -4  -6 99.3211 63.0906   5
   1   4  -6 101.576 58.9871   2
   1  -4  -6 115.162 41.0622   9
  -1  -4   6 64.6930 79.3632   7
  -1   4   6 173.712 66.3614   4
   1   4  -6 105.370 65.8603   6
   1  -4  -6 66.1894 39.9666   2
   1  -4  -6-34.2772 60.1416   8
  -1   4   6 120.857 76.0285   8
  -1  -4   6 61.1865 67.4712   2
   1   4  -5 1801.69 190.459   5
  -1  -4   5 1450.92 235.221   7
   1  -4  -5 1508.38 211.530   8
  -1   4   5 1629.13 180.984   5
  -1   4   5 1657.97 181.338   4
   1   4  -5 1821.15 253.155   4
  -1  -4   5 1633.95 233.453   2
  -1   4   5 1808.10 237.808   8
   1   4  -5 1574.43 95.4495   8
   1  -4  -5 1711.31 239.346   7
  -1  -4   5 1562.92 164.853   1
   1  -4  -5 1672.08 194.351   2
   1   4  -5 1838.95 238.449   2
   1  -4  -5 1520.28 148.948   9
   1   4  -5 1679.28 241.446   6
   1  -4  -5 1707.37 183.573   5
   1  -4  -4 169.407 56.0726   5
   1  -4  -4 354.102 105.956   2
  -1   4   4 286.735 73.4883   5
   1  -4  -4 362.044 108.584   8
   1  -4  -4 286.370 99.4292   7
  -1  -4   4 245.104 102.771   2
   1   4  -4 175.440 88.4793   4
  -1   4   4 317.265 87.7602   4
   1  -4  -4 254.773 67.8761   9
   1   4  -4 292.913 45.8276   8
   1   4  -4 328.996 112.734   6
  -1  -4   4 437.040 79.5954   1
  -1  -4   4 175.601 77.9732   7
   1   4  -4 316.814 78.1201   5
  -1   4   4 340.974 99.2589   8
   1   4  -3 4394.28 257.356   5
  -1   4   3 4249.63 301.368   4
   1  -4  -3 3987.16 309.173   8
  -1   4   3 4171.98 317.630   8
   1  -4  -3 3984.51 274.193   9
   1   4  -3 4041.06 188.551   8
  -1  -4   3 4560.04 371.403   7
   1  -4  -3 4101.10 223.034   5
   1   4  -3 4640.55 372.824   4
  -1  -4   3 4865.15 377.114   2
  -1   4   3 4053.46 223.824   5
   1  -4  -3 4265.54 360.077   7
  -1  -4   3 4186.78 223.303   1
   1  -4  -3 4037.96 305.627   2
   1  -4  -2 4010.84 288.097   8
  -1  -4   2 4161.19 345.181   2
   1  -4  -2 4689.77 337.270   2
  -1  -4   2 4020.67 207.656   1
   1   4  -2 4088.05 214.395   8
  -1   4   2 4258.27 313.946   4
   1   4  -2 3736.31 339.130   4
   1  -4  -2 3878.24 279.142   9
  -1   4   2 3615.46 199.929   1
   1   4  -2 4157.20 213.666   1
  -1   4   2 4115.95 187.038   5
   1  -4  -1 27675.0 781.594   9
   1  -4  -1 27565.2 686.810   8
  -1  -4   1 27563.0 863.222   2
  -1   4   1 27522.6 813.184   4
  -1  -4   1 27938.0 626.634   8
   1   4  -1 27733.5 888.097   4
   1   4  -1 28640.9 556.901   1
  -1  -4   1 27700.6 545.469   1
   1   4  -1 28380.3 862.234   2
   1  -4  -1 28398.6 838.741   2
   1   4  -1 26658.9 603.909   8
   1   4   0 61843.6 1253.30   2
   1  -4   0 58968.4 904.382   8
   1  -4   0 62834.2 1215.86   9
   1   4   0 60099.6 989.315   8
  -1   4   0 58835.3 1231.85   4
   1   4   0 60004.2 833.398   1
  -1  -4   0 61619.2 1252.81   2
   1   4   0 60132.7 1308.01   4
   1  -4   0 60403.6 1241.84   2
  -1  -4   0 55883.8 825.800   1
  -1   4   0 61353.4 1135.68   6
  -1  -4   0 60537.4 1002.59   8
   1   4   1 13917.2 515.487   8
   1  -4   1 15164.9 621.453   9
   1   4   1 14468.2 441.753   1
  -1   4  -1 15320.3 646.066   4
   1   4   1 15498.5 612.978   2
  -1  -4  -1 14784.6 599.573   2
   1  -4   1 14657.5 626.698   2
   1  -4   1 14747.7 392.184   8
   1  -4   1 14400.6 628.748   4
   1   4   1 13669.7 439.276   5
  -1  -4  -1 14381.4 530.858   8
  -1   4  -1 14972.6 592.058   6
   1   4   2 5190.70 350.370   2
   1  -4   2 5379.08 189.380   8
   1  -4   2 5635.59 390.093   9
   1  -4   2 6037.92 409.813   2
   1   4   2 5217.09 340.221   8
  -1   4  -2 4981.14 359.424   6
   1   4   2 5109.41 286.266   1
  -1   4  -2 5369.08 397.529   4
  -1  -4  -2 5728.80 364.910   2
  -1  -4  -2 5226.82 340.580   8
   1   4   2 5007.57 286.864   5
   1  -4   2 5698.26 408.445   4
   1  -4   3 427.032 115.351   9
   1  -4   3 312.388 110.065   2
  -1  -4  -3 195.956 80.5019   2
  -1  -4  -3 259.010 89.3707   8
   1   4   3 320.047 94.2067   2
   1   4   3 258.852 82.0590   1
   1   4   3 431.896 111.185   8
   1   4   3 219.017 63.8389   5
  -1   4  -3 270.400 99.5705   4
  -1   4  -3 222.352 94.9945   6
   1  -4   4 5294.70 400.642   2
   1  -4   4 5259.96 166.193   1
   1   4   4 5072.29 333.534   2
   1   4   4 5124.60 382.894   8
   1  -4   4 5326.33 169.136   1
  -1   4  -4 5184.52 203.734   5
   1   4   4 4481.77 325.477   1
  -1   4  -4 5039.31 391.536   6
  -1   4  -4 5083.22 411.133   4
  -1  -4  -4 5476.45 394.749   8
   1   4   4 5189.81 330.300   5
  -1  -4  -4 5435.20 377.362   7
  -1  -4  -4 5259.80 333.169   2
   1   4   5 16148.4 569.026   2
   1  -4   5 16046.4 739.373   4
   1   4   5 15790.4 705.172   8
   1  -4   5 15697.6 711.460   9
  -1   4  -5 16248.6 437.921   5
   1   4   5 17039.6 633.503   5
  -1  -4  -5 15799.4 569.633   2
   1  -4   5 16767.5 719.862   2
   1  -4   5 16219.3 750.501   7
  -1  -4  -5 15727.5 654.285   7
  -1  -4  -5 17062.3 723.692   8
  -1   4  -5 16371.9 729.708   6
  -1  -4  -6 5078.88 312.667   2
   1   4   6 5734.48 444.274   8
   1   4   6 5155.32 310.348   2
   1  -4   6 6082.72 444.123   2
  -1  -4  -6 5077.22 423.099   8
  -1  -4  -6 5242.69 387.530   7
   1   4   6 5590.74 404.805   1
  -1   4  -6 5595.19 296.503   5
   1   4   6 5502.27 384.530   5
   1  -4   6 5346.38 447.351   7
   1  -4   6 4925.29 284.113   5
  -1   4  -6 5122.66 424.737   6
  -1  -4  -7 10127.5 420.785   2
   1  -4   7 9366.71 435.002   5
  -1   4  -7 9322.47 593.917   6
   1  -4   7 9879.54 583.348   2
   1   4   7 9301.40 548.003   1
   1  -4   7 9877.63 622.212   7
  -1  -4  -7 9706.47 540.907   7
  -1  -4  -7 9690.37 607.618   8
  -1   4  -7 9694.20 432.794   5
  -1  -4  -7 9862.21 314.902   9
   1   4   7 9418.83 536.724   5
   1  -4   8 6031.91 468.525   2
   1  -4   8 6265.98 517.335   7
   1   4   8 4344.01 409.223   1
   1   4   8 6102.51 455.511   5
   1  -4   8 5983.96 379.580   5
  -1  -4  -8 6485.11 517.153   8
  -1   4  -8 6371.15 503.792   6
  -1  -4  -8 6067.39 456.327   5
  -1  -4  -8 5812.55 193.500   9
  -1   4  -8 5976.83 370.715   5
  -1  -4  -8 6381.80 458.832   7
  -1  -4  -8 5581.10 184.222   9
  -1  -4  -8 5987.08 302.848   2
  -1  -4  -9-130.475 115.772   8
  -1  -4  -9-10.6905 42.4955   7
  -1   4  -9 93.7218 64.4716   5
   1  -4   9 13.1143 64.6253   7
   1  -4   9 18.3331 43.1304   5
   1  -4   9 125.225 88.3113   2
  -1  -4  -9-52.9821 55.3453   5
  -1   4  -9 15.7674 67.4191   6
   1   4   9 128.635 101.572   1
  -1   4 -10-17.0289 59.1769   5
   1  -4  10-39.9731 41.9692   5
  -1  -4 -10 34.2907 56.4647   5
  -1   4 -10-26.8710 73.1852   6
   1  -4  10-81.9449 103.885   7
  -1  -4 -10-63.6955 72.7097   8
  -1  -4 -10 0.52652 14.1155   3
   1   4  10-123.731 113.241   1
   1  -4  10 29.8073 58.2895   2
  -1   4 -11 69.3762 42.2644   5
  -1  -4 -11 58.3117 78.0998   5
  -1   4 -11 193.899 110.486   6
  -1   4 -11 10.9263 15.2617   8
   1   4  11-48.7539 75.6092   1
  -1  -4 -11 25.1402 82.0351   8
   1  -4  11 46.1536 78.4266   7
   1  -4  11 148.532 96.9505   2
  -1  -4 -12 157.941 99.2119   5
   1   4  12 134.994 107.226   1
   1  -4  12 234.659 111.647   2
  -1   4 -12 410.323 169.631   6
  -1  -4 -12 168.406 116.707   8
  -1   4 -12 152.166 89.3338   5
   1  -4  12 339.556 152.484   7
   1   4  13 106.586 99.1884   1
   1  -4  13 197.657 132.177   7
  -1  -4 -13 53.2924 86.4623   5
   1  -4  13-9.68018 56.0647   2
  -1  -4 -13 52.3272 84.5548   8
  -1   4 -13 184.443 105.945   5
  -1   4 -13 161.859 119.913   6
   1  -4  14 493.796 151.487   2
  -1   4 -14 1142.05 272.490   6
  -1  -4 -14 813.489 223.883   5
  -1   4 -14 626.869 174.421   5
   1  -4  14 1139.24 273.111   7
   1   4  14 157.625 203.905   1
  -1  -4 -14 831.260 251.257   8
  -1   4 -15 98.2877 80.4640   5
  -1  -4 -15-27.3018 93.2471   8
   1  -4  15 2.17145 50.1693   2
   1   4  15 87.7750 118.156   1
   1  -4  15 81.6921 67.8337   7
  -1  -4 -16-255.728 141.602   5
  -1  -4 -16-132.904 122.139   8
   1  -4  16-46.1525 75.4442   7
   1  -4  16 12.4600 38.7899   2
  -1   4 -16-89.0437 78.4642   5
   1   4  16 61.7934 102.759   1
  -1   4 -17-16.6877 47.1585   5
  -1   4 -18-106.882 89.7708   5
   1   5 -17-56.9340 70.7640   5
   1   5 -16-19.4410 50.0621   5
  -1  -5  16 95.9201 85.9393   2
   1  -5 -16 45.6859 67.6141   5
  -1  -5  15 27.1893 77.3693   7
  -1  -5  15-12.9849 65.3869   2
   1  -5 -15 60.9718 124.021   8
   1   5 -15-78.3641 71.7290   5
   1  -5 -15 82.9406 123.674   5
   1   5 -15 113.319 112.928   6
   1   5 -14 157.025 95.2130   6
  -1  -5  14-19.4417 67.5030   2
   1  -5 -14-46.1717 69.6985   8
  -1  -5  14 39.5760 75.4581   7
   1   5 -14-16.4226 66.2576   5
   1  -5 -14 87.8731 83.3152   5
  -1  -5  13-62.0005 61.8932   2
   1  -5 -13 32.3875 94.4444   8
   1   5 -13 97.6528 104.980   5
  -1  -5  13 39.7435 98.2227   7
   1  -5 -13 38.3757 85.0453   5
   1   5 -13-4.26646 57.3083   6
  -1  -5  12 30.9546 70.4472   2
   1  -5 -12 108.837 102.109   8
   1   5 -12 136.375 74.7368   6
   1   5 -12 96.4943 76.9795   5
   1  -5 -12 152.480 96.1265   5
  -1  -5  12-14.9183 88.5155   7
   1   5 -11 106.608 74.5331   5
   1  -5 -11 56.5866 76.4508   5
   1   5 -11-32.2736 92.5315   6
  -1  -5  11 4.74710 83.1155   2
  -1  -5  11 7.55399 85.2086   7
   1  -5 -11-9.66052 87.2241   8
  -1  -5  10 235.802 122.068   2
  -1  -5  10 221.462 88.3270   1
   1  -5 -10 236.302 79.6917   2
   1   5 -10 262.558 123.397   6
  -1   5  10 160.860 69.8625   4
   1  -5 -10 185.653 72.1345   5
   1   5 -10 95.8248 56.0300   5
  -1  -5  10 262.134 130.491   7
   1  -5 -10 60.5104 78.1427   8
   1  -5  -9 476.233 133.180   5
   1   5  -9 556.250 133.715   5
   1  -5  -9 379.764 137.917   8
  -1  -5   9 503.147 164.875   2
   1  -5  -9 369.339 94.3838   2
   1   5  -9 452.270 160.587   4
  -1  -5   9 454.500 118.184   1
  -1   5   9 441.279 102.458   4
  -1  -5   9 439.394 155.178   7
   1   5  -9 643.625 183.652   6
  -1   5   8-18.4579 32.7061   5
   1   5  -8 14.5546 61.3697   5
   1  -5  -8 125.392 73.7976   2
   1  -5  -8-59.7477 86.4077   8
   1  -5  -8 28.1488 52.0312   5
  -1   5   8 46.2845 39.9818   4
   1  -5  -8 22.5405 22.9690   9
   1   5  -8 65.8941 110.343   4
  -1  -5   8 3.26012 55.7694   1
  -1  -5   8 95.7414 94.1185   7
   1   5  -8 30.2742 57.2519   6
  -1  -5   8 58.9418 83.0308   2
  -1  -5   7 1447.25 176.756   1
  -1   5   7 1407.21 203.852   5
   1   5  -7 1689.21 282.060   6
   1  -5  -7 1323.17 143.677   9
   1  -5  -7 1670.06 268.566   8
   1  -5  -7 1480.78 198.548   2
  -1   5   7 1276.05 180.856   4
  -1  -5   7 1564.05 265.679   2
   1  -5  -7 1202.07 182.658   5
   1   5  -7 1340.63 240.924   4
  -1  -5   7 1671.57 285.470   7
   1   5  -7 1655.29 202.516   5
  -1   5   6-24.7937 53.3863   4
   1  -5  -6 26.4360 70.1487   8
   1  -5  -6 48.7239 30.4505   9
   1  -5  -6-12.2309 52.9546   2
  -1   5   6-6.07758 38.8074   5
   1   5  -6 18.4903 30.0455   5
   1  -5  -6-9.22506 46.0310   5
  -1  -5   6-12.0887 31.8868   1
  -1  -5   6-32.3339 92.0794   2
   1   5  -6-36.0139 79.4302   4
  -1  -5   6-47.0159 90.3909   7
   1   5  -6 63.0834 68.5343   6
  -1  -5   5 317.500 137.198   2
   1  -5  -5 162.677 61.9879   9
  -1  -5   5 167.662 53.8342   1
  -1   5   5-24.6506 39.8477   1
  -1   5   5 83.1119 59.2451   4
  -1   5   5 147.825 63.3989   8
   1   5  -5 82.4754 82.5193   4
  -1  -5   5 111.288 101.046   7
   1   5  -5 233.603 112.822   6
   1   5  -5 190.530 65.2866   5
   1  -5  -5 171.898 76.0395   2
  -1   5   5 200.860 67.3839   5
   1  -5  -5 156.537 85.4349   8
  -1  -5   4 389.905 128.962   2
   1  -5  -4 391.910 98.1728   9
   1  -5  -4 407.175 116.354   2
  -1   5   4 495.622 90.6416   5
   1  -5  -4 605.279 136.536   8
  -1   5   4 452.900 123.635   8
  -1   5   4 567.011 106.547   1
  -1   5   4 473.473 116.738   4
   1   5  -4 409.314 140.563   4
  -1  -5   4 477.928 80.7477   1
   1   5  -4 513.273 59.8756   8
  -1  -5   4 623.929 168.096   7
   1   5  -4 529.006 153.224   6
   1   5  -4 505.871 91.6644   5
   1   5  -3 7391.91 340.994   5
  -1   5   3 7127.44 457.409   4
   1  -5  -3 6738.88 408.434   9
   1   5  -3 7150.21 522.557   4
  -1  -5   3 6686.49 276.467   1
  -1   5   3 7275.76 299.179   5
  -1   5   3 7134.26 317.759   1
  -1  -5   3 7300.11 529.944   7
   1  -5  -3 7597.09 454.111   8
  -1  -5   3 7232.63 526.277   2
   1   5  -3 7037.13 271.198   8
   1  -5  -3 7082.32 456.497   2
  -1   5   2 292.926 55.6740   1
  -1  -5   2 416.863 139.843   2
  -1  -5   2 382.079 67.6488   1
  -1   5   2 174.456 77.1673   4
   1  -5  -2 312.276 94.4735   9
  -1   5   2 389.446 55.3765   5
   1  -5  -2 282.511 85.4518   8
   1   5  -2 409.252 78.2269   5
   1   5  -2 320.554 119.282   4
   1  -5  -2 241.844 105.553   2
   1   5  -2 314.664 68.9398   8
  -1   5   1 4167.30 328.734   6
  -1  -5   1 3943.31 378.605   2
   1   5  -1 4278.01 393.274   4
   1  -5  -1 4344.31 298.363   8
   1   5  -1 4407.77 271.316   8
  -1  -5   1 4318.41 271.488   8
  -1   5   1 4149.91 363.365   4
  -1  -5   1 4563.67 227.439   1
   1   5  -1 4655.89 227.052   1
   1  -5  -1 4578.88 359.861   9
   1  -5  -1 4410.49 378.344   2
   1  -5   0-18.8128 39.4265   8
  -1  -5   0-45.3292 80.5138   2
  -1  -5   0 68.4880 58.3392   8
   1   5   0 4.30031 139.750   4
   1   5   0-26.6880 30.3726   5
   1   5   0 84.0270 66.6405   2
   1   5   0 21.5631 34.6665   8
   1  -5   0-71.8852 95.8533   2
   1  -5   0-2.27826 31.9218   9
  -1   5   0 22.0564 59.3257   4
   1   5   0 38.2595 35.3271   1
  -1   5   0-31.1025 62.6540   6
   1   5   1 6665.22 457.130   2
  -1  -5  -1 6123.21 444.478   2
   1   5   1 5544.46 358.465   8
   1  -5   1 5885.03 434.208   9
   1  -5   1 6276.39 288.450   8
  -1   5  -1 5921.10 419.040   6
  -1   5  -1 5733.52 447.662   4
  -1  -5  -1 5814.31 364.105   8
   1   5   1 5923.65 289.919   1
   1  -5   1 5498.28 430.420   2
   1   5   1 6156.76 461.928   4
   1   5   1 5431.87 296.634   5
   1   5   2 908.756 128.299   1
  -1  -5  -2 937.758 155.632   8
   1  -5   2 821.692 85.9425   8
   1   5   2 1013.00 187.387   2
  -1   5  -2 769.790 175.506   4
   1   5   2 1143.90 208.922   4
   1   5   2 901.674 130.945   5
   1   5   2 941.308 157.483   8
  -1  -5  -2 1103.31 185.481   2
  -1   5  -2 928.961 171.812   6
   1  -5   2 1066.30 196.858   2
   1  -5   3 641.483 150.491   2
   1   5   3 1002.50 180.540   2
  -1  -5  -3 795.488 160.916   2
   1   5   3 786.423 123.625   5
   1   5   3 760.079 150.973   8
  -1  -5  -3 937.736 169.193   8
  -1   5  -3 909.995 192.334   4
   1   5   3 955.258 137.503   1
  -1   5  -3 768.397 168.173   6
   1   5   4 799.082 134.436   5
  -1  -5  -4 904.058 161.981   2
   1   5   4 871.039 172.156   8
   1  -5   4 848.528 189.172   2
  -1  -5  -4 853.372 177.396   8
  -1  -5  -4 994.345 180.164   7
   1   5   4 1051.68 175.178   2
   1   5   4 867.995 154.360   1
  -1   5  -4 761.729 192.574   4
  -1   5  -4 1001.09 192.325   6
  -1  -5  -5 4053.30 375.903   7
   1   5   5 4004.82 331.233   2
   1   5   5 4564.71 349.606   1
  -1  -5  -5 3868.73 284.716   9
  -1   5  -5 4218.95 188.948   5
   1  -5   5 3833.90 392.885   2
  -1  -5  -5 3975.25 328.978   2
  -1   5  -5 4273.80 422.649   4
  -1  -5  -5 3663.77 366.832   8
  -1   5  -5 3998.69 390.732   6
   1   5   5 3463.44 299.241   5
   1   5   6 210.767 106.604   1
  -1  -5  -6 187.778 97.1771   8
  -1   5  -6 398.465 144.295   6
   1   5   6 368.131 105.511   5
   1  -5   6 229.147 126.986   2
   1  -5   6 322.561 143.575   7
  -1   5  -6 202.238 53.6367   5
  -1  -5  -6 199.395 89.8219   7
  -1  -5  -6 286.223 71.3543   9
   1  -5   6 370.994 60.9270   1
   1  -5   6 259.044 51.8510   1
  -1  -5  -6 254.880 79.9063   2
   1   5   7 1409.03 240.155   1
  -1  -5  -7 2084.95 181.426   9
  -1  -5  -7 2327.83 241.370   2
  -1   5  -7 2419.98 201.940   5
   1  -5   7 2205.85 312.846   2
   1  -5   7 2390.35 181.716   1
   1  -5   7 2310.11 335.866   7
   1   5   7 2016.96 253.400   5
   1  -5   7 2295.32 187.821   1
  -1   5  -7 1900.59 293.398   6
  -1  -5  -7 2121.26 300.831   8
  -1  -5  -8 437.812 107.232   2
   1  -5   8 355.438 154.852   2
   1   5   8 232.346 114.848   1
  -1  -5  -8 195.153 87.8116   8
  -1   5  -8 534.897 107.038   5
  -1  -5  -8 291.187 58.7594   9
   1  -5   8 356.884 87.8255   1
   1  -5   8 602.502 193.121   7
  -1   5  -8 368.215 134.487   6
  -1  -5  -9 478.766 163.725   8
   1  -5   9 384.453 97.0664   1
  -1   5  -9 482.156 115.097   5
   1  -5   9 574.220 172.051   2
  -1  -5  -9 389.373 88.0516   2
   1   5   9 509.870 165.406   1
   1  -5   9 513.415 173.527   7
  -1  -5  -9 434.977 51.5909   9
  -1   5  -9 480.623 162.708   6
  -1   5 -10 150.539 93.8042   6
   1   5  10 361.282 148.244   1
  -1  -5 -10 23.3982 67.0241   8
   1  -5  10 283.490 140.116   2
   1  -5  10 149.638 70.5944   5
   1  -5  10 66.0749 77.3384   7
  -1   5 -10 231.090 85.7090   5
   1  -5  11 30.3180 69.5371   2
  -1   5 -11 45.3241 58.6028   6
   1  -5  11 103.328 100.910   7
  -1   5 -11 30.6964 52.4378   5
   1   5  11 62.4492 75.8929   1
  -1  -5 -11 52.6535 103.302   8
  -1   5 -12 110.556 122.622   6
   1   5  12 66.6799 104.394   1
  -1  -5 -12 77.3310 96.5171   8
   1  -5  12 33.6963 70.0096   7
  -1   5 -12 31.1572 41.2979   5
   1  -5  12 161.138 106.212   2
  -1   5 -13 7.53156 30.6246   5
  -1  -5 -13 65.9655 77.9763   8
   1  -5  13 187.581 122.435   2
   1  -5  13 120.087 99.0392   7
  -1   5 -13 148.576 118.712   6
   1  -5  14 98.1103 82.9062   2
  -1   5 -14 30.7241 81.9580   6
  -1  -5 -14-32.1312 94.8473   8
   1  -5  14 84.2322 121.762   7
  -1   5 -14 92.3803 72.0932   5
   1   5  14 121.664 87.3931   1
   1   5  15 101.310 123.004   1
   1  -5  15 113.463 114.320   7
  -1   5 -15 160.675 95.5794   5
   1  -5  15-18.4573 58.4282   2
   1  -5  16 85.2441 82.4061   2
   1   5  16 12.1594 62.2791   1
  -1   6  15 60.8176 48.6390   1
  -1  -6  15-3.82448 60.8245   2
   1  -6 -15 161.594 116.081   5
  -1   6  14 16.4340 71.6136   1
   1  -6 -14-60.4485 71.4969   5
  -1  -6  14 43.9925 71.1728   2
   1   6 -13 603.138 214.346   6
  -1   6  13 280.882 143.159   1
   1  -6 -13 422.411 186.317   8
  -1  -6  13 547.757 222.513   7
   1  -6 -13 301.366 131.548   5
  -1  -6  13 323.748 141.957   2
  -1   6  12 4.59057 56.4762   1
   1  -6 -12 35.5071 81.6574   5
  -1  -6  12 192.140 133.449   2
  -1  -6  12 129.656 125.735   7
   1  -6 -12 63.1873 59.8330   8
   1   6 -12-8.48609 107.734   6
  -1   6  11 567.827 175.471   1
  -1  -6  11 770.090 218.587   2
   1   6 -11 763.135 174.517   5
   1  -6 -11 946.248 248.023   8
   1  -6 -11 938.719 212.164   5
  -1  -6  11 875.241 256.115   7
   1   6 -11 838.564 235.531   6
   1  -6 -10 66.7473 66.9804   8
  -1  -6  10 5.42708 98.2516   2
   1   6 -10 33.2999 25.4748   5
   1  -6 -10 120.162 83.8508   5
  -1  -6  10-38.3303 103.096   7
  -1   6  10 126.483 87.7393   1
   1  -6  -9 167.537 75.7807   2
  -1  -6   9 123.932 117.632   2
  -1  -6   9-16.3680 84.2289   7
  -1   6   9 19.1460 50.9241   1
   1  -6  -9 266.336 139.127   8
   1   6  -9 305.208 144.314   4
  -1   6   9 157.494 74.9906   4
   1   6  -9 179.854 81.0180   5
   1   6  -9 94.7389 94.9699   6
   1  -6  -8 59.1252 48.8578   2
  -1  -6   8 170.637 120.384   2
   1   6  -8 140.020 85.7337   4
   1  -6  -8 11.3333 61.7793   8
  -1  -6   8-21.5149 99.9915   7
  -1   6   8-4.34312 71.7643   4
   1   6  -8-26.4021 36.6626   5
  -1   6   8 57.8935 71.2567   1
   1   6  -8-154.357 107.407   6
  -1   6   7 63.0132 48.7412   5
  -1  -6   7 91.5981 93.9298   2
   1  -6  -7 214.738 108.187   8
   1   6  -7 184.153 92.1028   6
   1  -6  -7 15.3827 51.3844   2
  -1   6   7-4.12027 65.7547   1
  -1  -6   7 152.190 117.112   7
   1   6  -7 130.385 55.3529   5
   1   6  -7-36.3189 120.335   4
  -1   6   7 96.2005 76.5603   4
   1   6  -6 24.3414 25.8483   5
   1  -6  -6 24.4322 42.2535   9
  -1  -6   6 85.2360 92.5862   7
  -1   6   6 66.5932 63.7419   4
  -1   6   6 27.2286 62.5410   1
   1   6  -6 35.8399 75.9533   6
  -1  -6   6 22.3575 78.7196   2
  -1   6   6-33.7399 36.5137   5
   1   6  -6 192.535 108.071   4
  -1  -6   6 9.61610 19.5360   1
   1  -6  -6 49.6012 44.9206   2
   1  -6  -6 1.19523 49.6567   8
   1  -6  -5 98.0126 61.6212   9
   1  -6  -5 55.5432 50.1935   8
  -1  -6   5 166.074 111.144   7
   1  -6  -5 127.527 79.5894   2
   1   6  -5 96.9057 99.9455   4
  -1   6   5 40.9765 46.1331   1
  -1   6   5 123.914 50.6423   5
  -1  -6   5 80.2343 32.9758   1
  -1   6   5-52.3958 63.7398   4
   1   6  -5 160.931 107.162   6
   1   6  -5 79.0277 51.6765   5
  -1  -6   5 49.5333 73.6961   2
  -1  -6   4 27.6320 68.3361   2
   1  -6  -4 24.0044 59.1140   2
   1  -6  -4 107.745 72.3465   8
   1   6  -4 48.0278 30.2540   5
   1  -6  -4 38.9184 47.7196   9
  -1   6   4 63.1389 36.3111   5
   1   6  -4-61.3918 112.297   4
  -1  -6   4 151.651 115.233   7
  -1   6   4 77.3493 54.4480   4
  -1   6   4-10.0832 41.6516   1
  -1  -6   4 35.1318 26.2243   1
   1   6  -4 186.443 103.143   6
  -1  -6   3 894.370 214.611   7
  -1   6   3 982.967 110.263   1
   1   6  -3 903.374 208.504   4
   1  -6  -3 550.262 133.106   2
   1   6  -3 894.023 114.210   5
   1   6  -3 908.241 195.853   6
  -1   6   3 910.764 189.617   4
  -1   6   3 863.657 95.3831   5
  -1  -6   3 1013.58 224.856   2
   1  -6  -3 671.680 145.914   9
   1   6  -3 867.351 100.986   8
  -1  -6   3 694.867 86.4256   1
   1  -6  -3 978.195 175.393   8
   1   6  -2 126.421 44.5509   5
   1  -6  -2 123.790 54.3256   8
   1   6  -2 144.718 44.0570   8
   1  -6  -2 123.461 70.5117   2
   1   6  -2 16.4618 68.9256   4
  -1  -6   2 117.654 86.1576   2
  -1   6   2 222.665 108.028   4
  -1   6   2 206.773 95.5657   6
  -1   6   2 104.874 24.3655   1
   1   6  -1 6157.31 521.700   4
   1  -6  -1 5808.65 375.625   8
  -1  -6   1 6159.56 352.260   8
  -1  -6   1 6537.14 535.302   2
  -1   6   1 6280.27 496.789   4
   1   6  -1 5965.76 282.308   5
   1   6  -1 6069.59 352.399   8
   1   6  -1 6412.18 301.745   5
  -1   6   1 5848.69 438.637   6
   1  -6  -1 5725.84 474.295   2
   1   6   0 1592.37 134.499   1
   1   6   0 1537.00 260.005   4
  -1  -6   0 1505.86 249.863   2
   1   6   0 1350.21 181.013   8
   1  -6   0 1621.37 256.758   2
  -1   6   0 1622.32 260.205   4
  -1  -6   0 1490.28 189.540   8
  -1   6   0 1479.46 224.327   6
   1  -6   0 1399.24 167.452   8
   1   6   0 1579.64 148.984   5
  -1  -6  -1 4094.98 331.077   8
   1   6   1 4087.65 408.779   4
  -1   6  -1 3900.91 408.622   4
   1  -6   1 4061.44 416.517   2
   1   6   1 3961.88 326.042   8
  -1  -6  -1 3957.52 403.571   2
   1   6   1 4201.78 245.105   1
  -1   6  -1 4252.83 393.842   6
   1  -6   1 4331.81 259.107   8
   1   6   1 3775.33 247.474   5
   1  -6   2-22.5972 113.925   2
   1  -6   2-7.06397 15.1618   8
   1   6   2-18.2195 45.4430   1
   1   6   2-94.6625 115.335   4
   1   6   2 16.0826 44.0294   8
  -1   6  -2-103.510 137.238   4
   1   6   2 30.8904 26.4891   5
  -1  -6  -2-9.81844 71.7888   2
  -1   6  -2-0.36284 64.1232   6
  -1  -6  -2-5.36572 67.9483   8
  -1  -6  -3 61.6525 90.4036   2
   1   6   3 46.7311 45.6635   1
  -1  -6  -3-23.2933 65.6461   8
   1   6   3 20.8667 39.2298   8
   1   6   3 20.7060 33.3669   5
   1   6   3 14.3646 106.294   4
  -1  -6  -3-43.6086 55.1927   9
  -1   6  -3-34.3339 99.1737   4
   1  -6   3-145.327 106.727   2
  -1   6  -3-117.307 95.1356   6
   1   6   4 591.777 153.833   4
   1   6   4 563.686 121.324   1
  -1  -6  -4 404.646 110.007   9
  -1  -6  -4 533.018 146.229   2
  -1  -6  -4 375.849 120.367   8
   1  -6   4 644.392 178.277   2
  -1   6  -4 309.542 137.921   4
  -1   6  -4 432.826 140.923   6
   1   6   4 522.991 114.261   5
  -1  -6  -5 2334.37 309.355   8
   1   6   5 2432.43 263.578   1
   1  -6   5 2465.91 351.168   2
   1   6   5 2712.40 328.732   4
  -1   6  -5 3006.55 387.498   4
  -1  -6  -5 2363.25 255.582   9
   1   6   5 2216.82 246.963   5
  -1   6  -5 2782.95 357.656   6
  -1  -6  -5 2729.26 306.210   2
  -1  -6  -6 237.514 111.999   8
   1   6   6 154.019 77.4451   5
  -1  -6  -6 196.993 64.0169   9
   1   6   6 210.277 95.4114   1
  -1  -6  -6 204.292 88.4387   2
  -1   6  -6 276.795 123.078   6
   1   6   6 375.138 127.316   4
   1  -6   6 284.142 126.757   7
   1  -6   6 263.882 121.913   2
  -1   6  -7 1889.50 149.071   5
   1  -6   7 1946.81 314.454   2
  -1  -6  -7 1874.41 249.393   2
   1   6   7 2169.14 292.174   4
  -1  -6  -7 2312.64 336.233   8
   1  -6   7 2270.95 353.667   7
   1   6   7 1589.32 251.369   1
  -1   6  -7 2118.76 327.121   6
  -1  -6  -8 143.265 106.771   8
   1   6   8 137.476 81.3259   1
   1  -6   8 372.122 145.695   2
  -1  -6  -8 352.793 107.652   2
   1   6   8 435.385 143.614   4
   1  -6   8 525.131 197.760   7
  -1   6  -8 313.230 138.624   6
   1   6   9-20.8822 61.9385   4
   1  -6   9 158.487 122.405   2
  -1   6  -9 51.4798 71.9569   6
  -1  -6  -9-72.9681 89.1327   8
   1   6   9-55.4183 73.6558   1
   1  -6   9 126.102 116.422   7
  -1  -6  -9 16.4774 34.9159   2
   1  -6  10-150.316 121.554   7
  -1  -6 -10 172.472 124.120   8
   1  -6  10-7.43821 90.6212   2
   1   6  10-207.090 110.460   1
  -1   6 -10-91.9866 102.543   6
  -1   6 -11 373.564 161.728   6
   1   6  11 205.195 137.833   1
   1  -6  11 447.883 163.227   2
  -1  -6 -11 275.035 139.845   8
   1  -6  11 255.772 138.278   7
   1   6  11 279.569 109.221   4
  -1   6 -12 62.6642 79.0651   6
   1  -6  12 56.8626 74.7055   2
  -1  -6 -12-98.9387 105.895   8
   1   6  12 69.4529 80.4836   1
   1  -6  12 190.219 124.923   7
   1   6  13 146.768 157.266   1
  -1   6 -13 493.001 187.250   6
   1  -6  13 719.035 246.463   7
  -1  -6 -13 482.866 205.892   8
   1  -6  13 833.078 233.386   2
   1   6  14-183.032 126.600   1
   1  -6  14 38.2788 68.8550   2
   1   6  15 125.511 149.130   1
   1  -6  15 12.5184 71.2867   2
   1  -7 -12-266.768 152.144   8
  -1  -7  11-60.9722 94.3217   2
   1  -7 -11 14.4633 83.7506   8
  -1  -7  10 109.991 109.883   2
  -1  -7  10-79.4297 103.692   7
   1  -7 -10-9.80276 82.2900   8
   1   7 -10-147.284 114.909   6
   1  -7  -9 48.9819 100.476   8
   1   7  -9-90.6974 106.354   4
  -1  -7   9 54.7483 73.6713   7
  -1  -7   9 114.542 114.110   2
   1   7  -9-93.0699 84.0281   6
   1  -7  -8 60.4928 52.2836   2
  -1  -7   8 87.8252 90.7600   7
   1   7  -8 71.7711 120.567   4
   1  -7  -8 111.395 85.8328   8
  -1   7   8 94.3784 69.1629   4
   1   7  -8-38.7009 102.221   6
  -1  -7   8 175.380 104.539   2
  -1   7   7 56.3759 63.0236   4
   1  -7  -7-23.8947 95.0939   8
   1  -7  -7 52.8361 78.7091   2
  -1  -7   7 59.3851 92.8771   2
   1   7  -7 47.9892 99.2510   4
  -1  -7   7 113.130 129.598   7
   1   7  -7-96.2606 100.852   6
   1  -7  -6 105.641 78.4020   2
   1  -7  -6-31.8391 66.2113   8
   1   7  -6 156.564 77.5297   4
  -1   7   6-99.3570 87.5065   4
  -1  -7   6 26.3578 85.3651   7
   1   7  -6-39.2681 71.0037   6
  -1  -7   6-266.027 165.162   2
   1  -7  -5-79.6818 49.1503   2
  -1  -7   5-39.5741 101.438   2
   1   7  -5-209.752 112.154   4
   1   7  -5-6.44238 52.9057   6
   1  -7  -5 7.02636 52.7707   8
  -1   7   5 146.829 100.242   4
  -1  -7   5 95.7624 104.111   7
   1  -7  -4 145.558 85.2352   8
   1   7  -4 293.472 136.751   6
   1  -7  -4 181.560 111.906   2
  -1  -7   4 190.449 144.773   7
  -1  -7   4-30.3610 81.3543   2
  -1   7   4 6.64643 57.9000   4
   1   7  -4 38.8853 78.4944   4
  -1   7   4 35.7470 37.8173   6
  -1  -7   3-7.11927 85.1793   2
  -1   7   3 111.785 75.6694   6
   1   7  -3 57.1262 66.6273   6
   1   7  -3 33.0521 97.9133   4
   1  -7  -3 36.1991 55.9981   8
   1  -7  -3 87.3746 73.2610   2
  -1   7   3-128.028 90.5461   4
  -1  -7   3-106.683 83.5493   7
  -1  -7   2 203.182 117.532   2
   1  -7  -2 379.016 134.281   2
  -1   7   2 346.442 119.187   4
   1   7  -2 413.679 159.732   4
  -1   7   2 530.968 148.780   6
   1   7  -2 257.595 122.235   6
   1  -7  -2 402.595 116.756   8
   1   7  -1 277.015 140.743   4
   1  -7  -1 149.149 71.1245   8
  -1  -7   1-44.7214 87.6320   2
  -1   7   1 59.9271 87.8280   4
   1  -7  -1 139.769 105.699   2
  -1  -7   1 121.956 62.9189   8
  -1   7   1 55.9673 72.4144   6
  -1  -7   0 1019.80 165.335   8
  -1  -7   0 1241.05 257.264   2
   1  -7   0 1058.02 229.139   2
   1  -7   0 899.585 145.065   8
   1   7   0 1039.50 241.116   4
  -1   7   0 893.253 222.484   4
  -1   7   0 1173.97 221.527   6
   1  -7   1 179.368 58.2973   8
  -1  -7  -1 148.953 119.906   2
   1  -7   1 293.436 136.991   2
   1   7   1 316.044 128.953   4
  -1  -7  -1 142.087 68.2071   8
  -1   7  -1 298.557 156.489   4
  -1   7  -1 146.431 83.1593   6
  -1  -7  -2 573.918 143.340   8
  -1   7  -2 568.756 173.182   4
   1   7   2 586.930 169.630   4
  -1  -7  -2 793.120 193.788   2
   1  -7   2 810.020 207.175   2
  -1   7  -2 583.664 177.957   6
   1  -7   3 459.561 177.980   2
  -1   7  -3 531.191 177.311   4
  -1  -7  -3 420.683 125.909   8
   1   7   3 343.326 143.871   4
  -1  -7  -3 430.023 157.661   2
   1   7   3 370.109 87.0682   1
  -1   7  -3 469.659 164.140   6
   1   7   4 621.198 181.283   4
  -1  -7  -4 623.562 169.503   2
   1  -7   4 666.973 188.925   2
  -1   7  -4 911.717 242.456   4
   1   7   4 588.522 109.314   1
  -1   7  -4 591.528 176.548   6
  -1  -7  -4 585.701 157.863   8
  -1  -7  -5 41.4459 53.8879   2
  -1  -7  -5 54.7993 67.6192   8
   1  -7   5 158.742 131.862   2
   1   7   5 124.896 88.7793   4
   1   7   5 52.2837 66.2864   1
   1  -7   5-66.1294 88.4732   7
  -1   7  -5-13.6966 65.3108   6
   1   7   6 570.334 137.045   1
   1  -7   6 402.799 155.077   2
  -1  -7  -6 371.468 123.751   2
   1  -7   6 695.418 225.509   7
  -1   7  -6 592.243 194.405   6
   1   7   6 602.176 179.440   4
  -1  -7  -6 467.180 165.090   8
  -1  -7  -7 253.948 110.203   8
  -1  -7  -7 245.359 108.208   2
   1  -7   7 332.256 135.484   2
   1   7   7 368.274 148.092   4
   1   7   7 177.333 87.3330   1
   1  -7   7 389.211 160.507   7
  -1   7  -7 313.363 120.030   6
   1  -7   8 965.766 254.699   2
   1  -7   8 882.919 263.588   7
  -1   7  -8 663.514 212.552   6
   1   7   8 439.086 146.343   4
  -1  -7  -8 411.210 118.471   2
  -1  -7  -8 727.654 220.008   8
   1   7   8 404.843 128.403   1
   1  -7   9-4.87524 72.1178   2
   1  -7   9 202.061 143.032   7
   1   7   9 171.727 99.9755   1
   1   7   9-153.505 89.8491   4
  -1  -7  -9 75.7180 76.0534   8
  -1   7  -9-47.7399 50.9376   6
   1   7  10-78.5261 70.3866   1
   1  -7  10 37.3651 73.6339   2
  -1   7 -10-49.7878 74.4799   6
  -1  -7 -10 93.6529 92.6093   8
   1  -7  10 66.4313 87.2055   7
   1  -7  11 66.8469 117.048   2
  -1  -7 -11-103.796 102.045   8
   1   7  11 3.08294 68.9812   1
   1  -7  12-114.245 114.407   2
   1   7  12-189.207 116.209   1
   1   7  13 50.7450 71.4224   1
   1  -8 -10 604.536 229.177   8
   1  -8  -9 125.960 103.644   8
   1  -8  -8-28.3697 90.3493   8
   1   8  -7 102.680 133.794   4
   1  -8  -7 68.1682 69.8140   2
   1   8  -7 229.938 139.150   6
  -1  -8   7 64.1491 100.073   2
  -1  -8   7 79.8297 72.2799   7
   1  -8  -7 95.7099 79.4932   8
  -1   8   7 2.77028 41.2206   4
   1  -8  -6 37.4763 64.4495   8
   1  -8  -6-123.687 87.3401   2
  -1  -8   6 4.12061 55.1250   7
   1   8  -6 18.9745 106.922   4
  -1   8   6-33.8464 45.1565   4
  -1  -8   6-119.418 127.525   2
   1   8  -6 5.23124 63.1905   6
   1   8  -5 138.364 98.1418   4
   1  -8  -5 33.3800 86.5415   2
  -1   8   5 38.2836 38.0741   4
  -1  -8   5-60.0177 77.1055   2
   1  -8  -5 149.621 102.943   8
  -1  -8   5 77.0327 60.3974   7
   1   8  -5 211.242 134.938   6
  -1   8   4-50.1407 58.2965   6
   1  -8  -4 103.109 65.3718   8
   1   8  -4 98.8593 122.942   4
   1  -8  -4 186.082 132.081   2
  -1   8   4 118.057 114.290   4
  -1  -8   4 213.357 127.586   7
  -1  -8   4 219.857 133.311   2
   1   8  -4 53.2616 96.7570   6
   1   8  -3-39.4075 75.9330   4
  -1  -8   3 187.083 97.9480   7
   1  -8  -3 62.2891 97.6018   2
  -1   8   3 40.5094 49.0536   6
  -1  -8   3 118.639 146.808   2
   1   8  -3 138.605 112.266   6
   1  -8  -3 46.2507 50.1646   8
  -1   8   3 200.540 127.218   4
  -1   8   2 535.006 168.684   6
   1   8  -2 532.602 187.398   4
  -1   8   2 631.109 205.832   4
  -1  -8   2 684.209 222.312   7
   1  -8  -2 593.734 207.606   2
  -1  -8   2 630.943 214.241   2
   1   8  -2 670.061 204.774   6
  -1   8   1 259.042 122.693   6
   1  -8  -1 365.286 161.017   2
  -1   8   1 570.568 195.003   4
   1   8  -1 783.601 235.771   4
  -1  -8   1 154.983 125.353   2
   1   8  -1 394.886 167.658   6
  -1   8   0 2530.10 357.146   6
   1   8   0 2964.19 439.137   4
   1  -8   0 2959.94 423.526   2
  -1  -8   0 3069.80 435.263   2
   1   8   0 2534.50 379.245   6
  -1   8   0 2447.15 384.760   4
  -1  -8  -1 792.793 224.777   2
  -1   8  -1 673.107 196.245   4
   1  -8   1 1242.17 287.813   2
   1   8   1 866.002 223.383   4
  -1   8  -1 573.381 182.328   6
  -1  -8  -2 230.241 91.5320   8
   1   8   2 165.751 115.917   4
  -1  -8  -2 229.904 137.958   2
  -1   8  -2 87.5812 70.4767   4
   1  -8   2 59.6295 69.8236   2
  -1   8  -2 185.178 103.227   6
   1  -8   3 100.967 105.975   2
   1   8   3 265.079 149.823   4
  -1  -8  -3 59.5239 71.5085   2
  -1   8  -3-197.658 131.317   4
  -1  -8  -3 78.5088 63.8702   8
  -1   8  -3-191.057 114.594   6
   1   8   4 256.247 128.641   4
   1  -8   4 364.835 190.329   2
  -1  -8  -4 444.904 158.601   8
  -1  -8  -4 372.434 161.705   2
  -1   8  -4 505.394 176.411   6
   1  -8   5 97.7541 98.2501   7
  -1  -8  -5 59.9237 53.5886   2
   1  -8   5-74.7016 80.9875   2
  -1   8  -5 60.2727 56.9852   6
   1   8   5-5.38310 53.0475   4
  -1  -8  -5 96.6938 87.6209   8
  -1  -8  -6 171.282 97.5399   2
   1  -8   6 468.310 209.118   2
  -1   8  -6 567.528 205.826   6
   1   8   6 234.678 127.644   4
   1  -8   6 142.232 117.770   7
  -1  -8  -6 414.417 154.330   8
  -1  -8  -7 218.381 123.885   2
  -1  -8  -7 264.126 131.090   8
   1  -8   7 94.6982 77.5325   2
   1  -8   7 13.8190 86.0154   7
   1   8   7 166.479 109.416   4
  -1   8  -7 208.738 91.0788   6
  -1  -8  -8 340.359 165.404   8
   1   8   8 161.927 108.781   4
  -1   8  -8 146.200 116.807   6
  -1  -8  -9 101.464 116.673   8
  -1  -8 -10 30.8915 57.2896   8
   1  -9  -6-162.575 108.921   2
  -1   9   5 114.206 99.8460   4
   1  -9  -5 85.8103 60.2550   2
  -1   9   4 2.40693 62.5512   4
   1  -9  -4 39.2735 69.9173   2
   1  -9  -3 6.95589 84.9899   2
  -1   9   3-113.004 99.3311   4
   1   9  -3-84.5559 94.9260   6
   1  -9  -2 243.544 137.364   2
  -1  -9   2 529.543 206.041   7
  -1   9   2 17.1004 81.7748   4
   1   9  -2 339.248 192.785   6
   1   9  -1 54.5346 80.6407   6
  -1   9   1 31.1543 114.051   4
  -1  -9   1 87.4601 90.4500   7
  -1   9   1-36.8494 61.7806   6
  -1   9   0 257.004 171.010   4
   1  -9   0 248.533 162.806   2
   1   9   0 31.8690 90.1845   6
  -1  -9   0 177.228 135.374   2
   1   9   0 112.771 141.565   4
  -1   9   0 35.5889 94.8725   6
  -1  -9  -1 193.240 137.691   2
   1   9   1 251.417 172.021   4
  -1   9  -1 66.9542 92.4872   4
   1   9   1 228.714 144.366   6
  -1   9  -1 79.3711 110.942   6
  -1   9  -2-172.716 113.489   6
   1   9   2-35.8282 63.7564   6
  -1  -9  -2 79.6414 102.290   2
  -1   9  -3 8.15725 71.9892   6
  -1  -9  -3 77.7680 86.9156   2
  -1  -9  -4-73.6243 87.9435   2
  -1   9  -4 54.2482 73.0010   6
   1   9   5 102.284 92.9901   4
  -1  -9  -5-107.439 95.3848   2
   1   9   6 84.4005 104.588   4
   2   0 -19-22.8473 71.0075   8
  -2   0  18 2136.64 404.466   7
   2   0 -18 1676.95 330.594   8
   2   0 -18 1945.81 374.301   5
   2   0 -17-151.899 112.590   8
  -2   0  17-20.8452 81.2337   7
   2   0 -17 48.9075 62.7234   5
   2   0 -16 121.004 96.3967   5
  -2   0  16-0.62070 77.9023   7
   2   0 -16 24.0376 84.2870   8
   2   0 -15-23.7356 76.6080   5
  -2   0  15 81.6349 127.736   7
   2   0 -15-34.3686 96.2664   8
  -2   0  14 2991.99 408.220   7
   2   0 -14 3390.28 400.057   8
   2   0 -14 3047.31 405.093   5
   2   0 -13-21.2078 73.4230   5
   2   0 -13 104.025 90.2768   8
   2   0 -13-12.8131 33.2581   2
  -2   0  13-12.0291 81.4874   7
  -2   0  12 31097.3 1209.48   7
   2   0 -12 30495.2 729.562   2
   2   0 -12 32517.1 1141.32   8
   2   0 -12 34156.5 1234.11   5
   2   0 -11 72.1780 90.9768   5
   2   0 -11 53.0678 43.5432   2
  -2   0  11 6.79520 63.0693   7
  -2   0  11 7.57789 36.2756   3
   2   0 -11-3.08633 74.1434   8
   2   0 -10 63169.6 1038.01   2
   2   0 -10 63242.5 1525.90   5
  -2   0  10 63953.7 1569.58   7
   2   0 -10 66297.9 1486.68   8
  -2   0  10 64235.2 1087.76   3
   2   0 -10 63770.7 1233.82   6
   2   0  -9-11.3112 31.1633   2
   2   0  -9-34.8392 62.1420   8
   2   0  -9 20.0421 64.5261   5
  -2   0   9 31.9547 65.1033   7
  -2   0   9-11.9703 29.7360   3
   2   0  -9-0.97095 41.5291   6
   2   0  -9-30.3949 54.8771   7
   2   0  -8 10770.1 411.150   2
   2   0  -8 11626.1 562.967   8
  -2   0   8 10944.7 430.000   3
   2   0  -8 11811.8 588.486   5
  -2   0   8 10523.4 572.087   7
   2   0  -8 11762.1 456.548   6
   2   0  -7-7.64138 34.7773   2
   2   0  -7-84.8395 87.8710   5
   2   0  -7-10.7453 48.1563   8
  -2   0   7 47.8669 81.3356   7
   2   0  -7-41.0207 40.5540   6
  -2   0   7 15.9239 36.7985   3
   2   0  -6 29381.2 616.253   6
   2   0  -6 27478.3 434.061   4
   2   0  -6 29124.3 803.026   8
  -2   0   6 28674.6 843.403   7
   2   0  -6 29766.4 829.394   5
  -2   0   6 29362.6 665.224   3
   2   0  -5-0.94325 48.4322   5
  -2   0   5-27.8315 54.2865   7
   2   0  -5 13.8124 21.7747   4
  -2   0   5 16.2439 43.1649   3
   2   0  -5-6.86892 29.4792   6
   2   0  -4 23885.8 648.742   5
  -2   0   4 24593.9 667.151   7
  -2   0   4 24456.1 572.700   3
   2   0  -4 23984.0 464.298   6
  -2   0   3 4.24661 38.8562   7
   2   0  -3 25.3634 51.2777   5
  -2   0   3-13.3577 49.1405   3
   2   0  -3 8.25770 32.6964   3
  -2   0   2 151738. 1359.24   3
   2   0  -2 150461. 1367.76   1
  -2   0   2 151816. 1332.84   7
   2   0  -1-77.4791 62.1902   1
  -2   0   1 23.0385 34.7614   7
   2   0  -1-20.6707 29.3352   7
  -2   0   0 111609. 1102.86   9
   2   0   0 108080. 820.025   7
   2   0   0 111464. 1086.98   1
  -2   0   0 111415. 802.898   7
  -2   0  -1-42.6136 51.2425   9
   2   0   1-52.1924 28.6203   7
   2   0   1-115.930 75.6146   1
  -2   0  -2 25204.8 556.530   8
  -2   0  -2 24373.3 521.917   9
   2   0   2 24111.2 555.865   1
  -2   0  -3 10.9945 33.8682   9
   2   0   3-0.55479 26.8401   9
   2   0   3-79.9344 63.9335   1
   2   0   3 27.7608 20.1875   7
  -2   0  -3-12.9466 37.8136   8
   2   0   4 449.088 85.0768   8
  -2   0  -4 488.552 82.8772   9
   2   0   4 460.842 80.4698   9
   2   0   4 384.924 103.004   1
  -2   0  -4 377.130 81.4072   8
   2   0   4 427.977 61.4306   7
  -2   0  -4 443.543 59.9760   7
  -2   0  -5 23.8189 32.6022   9
  -2   0  -5 30.7637 58.1320   8
   2   0   5 31.8728 35.2936   8
  -2   0  -5-73.8806 70.2724   5
   2   0   5-17.0799 31.3680   7
   2   0   5-32.9933 42.2424   9
  -2   0  -5 10.7861 24.1041   7
  -2   0  -6 2113.57 219.474   5
  -2   0  -6 1997.22 167.742   7
   2   0   6 1872.51 193.420   8
   2   0   6 2036.29 172.411   7
  -2   0  -6 1970.45 173.753   9
  -2   0  -6 1856.32 195.012   8
   2   0   6 2207.94 180.300   9
   2   0   6 2031.36 223.555   1
  -2   0  -7 17.3589 39.8115   9
  -2   0  -7-12.9462 69.4263   5
   2   0   7-6.69241 72.2075   1
   2   0   7-1.18172 43.2019   6
   2   0   7 18.7018 29.6029   9
   2   0   7-13.1979 37.7244   7
  -2   0  -7 4.24463 34.0203   7
  -2   0  -7-16.8512 53.4398   8
   2   0   7 2.96028 32.3118   8
  -2   0  -8 24856.3 641.310   9
   2   0   8 25897.8 863.058   5
  -2   0  -8 23578.1 817.818   5
   2   0   8 24673.0 715.979   7
   2   0   8 24842.6 494.718   2
  -2   0  -8 23510.4 683.740   7
   2   0   8 22998.6 617.193   9
   2   0   8 24822.4 788.950   8
  -2   0  -8 24854.6 793.900   8
   2   0   8 26301.5 855.787   6
   2   0   9 8.72505 30.1950   2
   2   0   9 81.5979 89.1065   6
   2   0   9-4.07184 39.2324   9
   2   0   9 20.0333 37.3554   7
   2   0   9 349.855 113.435   5
  -2   0  -9-3.20822 50.0822   8
   2   0   9 4.56909 35.6900   8
  -2   0  -9 39.3824 66.0431   7
  -2   0  -9-0.49632 29.9797   9
  -2   0  -9 297.908 104.820   5
   2   0  10 6.76518 44.2255   6
   2   0  10 52.9343 39.3170   9
   2   0  10-14.9124 25.1989   2
  -2   0 -10 72.4606 65.1107   5
  -2   0 -10 27.0088 53.5513   8
   2   0  10-25.5852 39.3284   7
   2   0  10-38.6157 50.0698   8
  -2   0 -10 91.4419 48.1377   7
  -2   0 -11 46.8000 54.1319   8
   2   0  11 77.2737 75.4934   7
   2   0  11 26.0147 36.7399   9
  -2   0 -11 36.3886 41.9853   7
  -2   0 -11-33.5361 102.646   5
   2   0  11 17.7033 20.7277   2
   2   0  11-25.0196 59.2001   8
  -2   0 -12 214.183 101.422   5
   2   0  12 306.168 47.5821   2
  -2   0 -12 391.029 128.213   8
   2   0  12 335.071 89.1741   9
   2   0  12 431.915 129.754   7
  -2   0 -12 338.584 111.943   7
  -2   0 -13-64.9212 95.0901   8
   2   0  13 21.3262 36.6737   9
   2   0  13 43.8587 75.5138   7
  -2   0 -13-4.08077 79.4649   5
  -2   0 -14 4242.80 473.811   5
  -2   0 -14 3664.75 413.856   8
   2   0  14 3623.34 397.075   7
   2   0  15-55.4961 67.1730   7
  -2   0 -15-14.1378 80.8502   5
  -2   0 -15 131.277 60.1648   8
  -2   0 -16-19.3034 64.5171   8
  -2   0 -16 29.6022 66.7166   5
   2   0  16-36.7595 60.3227   7
  -2   0 -17-135.730 99.1715   8
  -2   0 -17 178.271 119.424   5
   2   0  17 75.8533 82.1057   7
   2   0  17 315.893 172.901   1
   2   0  18 237.501 120.335   7
  -2   0 -18-1.76910 51.6456   8
  -2   0 -18 114.833 99.9872   5
   2   0  18 127.482 95.8553   1
   2   0  19 50.2231 78.4122   7
  -2   0 -19-2.53486 59.5305   8
   2   1 -19-81.2618 88.9050   8
   2  -1 -19 151.325 114.240   8
   2  -1 -18 107.853 103.218   8
   2   1 -18 89.6094 121.672   5
  -2  -1  18 91.9747 110.323   7
  -2   1  18 185.299 135.869   7
   2   1 -18-39.1514 62.3090   8
   2  -1 -17 26.9604 78.2903   5
   2   1 -17 58.9966 123.618   5
  -2   1  17 13.1921 69.2225   7
   2  -1 -17-184.410 143.124   8
  -2  -1  17 85.9501 119.933   7
   2   1 -17-51.4288 91.1650   8
   2   1 -16-44.8823 76.4218   5
  -2   1  16-93.5341 74.6162   7
   2   1 -16-96.0115 65.3618   8
   2  -1 -16 91.1573 90.8760   8
  -2  -1  16-101.666 113.435   7
   2  -1 -15-91.6284 78.3352   8
   2   1 -15 100.426 98.7949   5
   2   1 -15-35.0621 67.1326   8
  -2   1  15 69.2127 71.3900   7
  -2  -1  15-10.5041 68.0336   7
  -2  -1  15 56.8549 39.2523   3
   2  -1 -15-87.7262 123.285   5
   2  -1 -14 952.019 230.856   5
   2  -1 -14 1066.10 241.095   8
  -2   1  14 861.278 105.989   9
   2   1 -14 910.074 198.381   8
  -2   1  14 996.297 250.301   7
  -2  -1  14 862.277 225.647   7
  -2  -1  14 1152.62 180.559   3
  -2   1  14 980.858 174.361   6
  -2  -1  14 824.534 157.679   9
   2   1 -14 972.266 238.022   5
   2  -1 -13 240.052 53.4200   2
   2  -1 -13 276.684 126.798   8
   2   1 -13 336.442 147.490   8
   2   1 -13 297.538 89.4123   2
   2  -1 -13 372.073 144.184   5
  -2  -1  13 379.493 112.976   3
   2   1 -13 340.837 111.582   6
  -2   1  13 219.568 57.6302   9
  -2   1  13 282.119 133.090   7
  -2  -1  13 247.846 122.801   7
   2   1 -13 338.215 147.886   5
  -2   1  13 201.171 78.8063   6
   2  -1 -12 4671.76 463.321   5
   2  -1 -12 4970.64 250.156   2
   2  -1 -12 5319.67 486.895   8
   2   1 -12 4937.46 425.667   8
   2   1 -12 4322.76 316.677   2
   2   1 -12 4563.90 462.059   5
  -2  -1  12 4673.40 476.200   7
  -2  -1  12 5062.13 356.232   3
  -2   1  12 4689.89 335.553   6
  -2   1  12 5113.55 494.808   7
   2   1 -12 4997.17 412.412   6
   2   1 -11 567.193 158.377   5
   2  -1 -11 604.819 92.0780   2
   2  -1 -11 617.419 176.258   5
   2   1 -11 527.874 154.200   8
   2   1 -11 568.547 121.966   2
  -2   1  11 678.747 189.257   7
  -2   1  11 537.948 116.381   6
  -2  -1  11 376.917 149.642   7
   2   1 -11 633.976 153.195   6
   2  -1 -11 573.653 165.501   8
  -2  -1  11 678.890 138.922   3
   2   1 -10 4500.22 359.624   6
   2  -1 -10 4242.15 403.287   8
   2   1 -10 4444.47 373.234   8
  -2  -1  10 4248.56 408.995   7
  -2   1  10 3988.50 272.111   6
   2   1 -10 4431.03 411.840   5
  -2  -1  10 4499.86 326.250   3
  -2   1  10 4454.93 421.237   7
   2   1 -10 4470.61 312.503   2
   2  -1 -10 4192.75 402.897   5
   2  -1 -10 4199.90 242.930   2
   2  -1  -9 600.057 148.439   7
  -2  -1   9 860.496 173.136   5
   2  -1  -9 448.216 131.715   5
   2   1  -9 588.215 133.313   8
   2   1  -9 567.609 147.220   5
   2  -1  -9 417.414 130.915   8
  -2  -1   9 440.240 150.230   7
  -2   1   9 639.981 147.768   5
   2   1  -9 528.464 139.293   7
  -2   1   9 709.960 172.363   7
  -2   1   9 610.051 99.6208   6
   2  -1  -9 578.099 94.0719   2
   2   1  -9 619.425 115.023   2
   2   1  -9 633.066 134.255   6
   2   1  -8 1419.71 167.438   2
   2  -1  -8 1319.16 203.590   5
   2   1  -8 1473.06 153.707   4
  -2   1   8 1287.79 199.778   5
   2   1  -8 1454.17 189.723   8
   2  -1  -8 1662.79 233.023   8
  -2  -1   8 1457.87 212.327   5
  -2   1   8 1432.34 218.832   7
   2   1  -8 1318.07 176.354   6
   2   1  -8 1373.17 210.981   5
  -2  -1   8 1268.69 209.408   7
  -2   1   8 1235.80 128.637   6
   2  -1  -7 737.225 147.713   8
   2   1  -7 857.855 115.199   4
  -2   1   7 590.912 85.5052   6
   2  -1  -7 594.425 134.794   5
   2   1  -7 973.402 135.578   2
   2   1  -7 917.688 158.126   5
  -2  -1   7 701.488 150.178   7
  -2   1   7 925.373 158.370   5
   2   1  -7 771.328 130.271   8
  -2   1   7 640.973 142.233   7
   2  -1  -7 777.756 111.253   3
   2   1  -7 769.016 133.420   6
   2  -1  -6 5620.93 379.093   8
   2   1  -6 6038.67 331.157   2
  -2   1   6 5687.38 250.323   9
   2  -1  -6 6145.25 378.367   5
  -2   1   6 5698.95 364.186   5
  -2  -1   6 5920.61 390.538   7
   2   1  -6 5584.02 278.062   4
  -2   1   6 5580.53 378.536   7
   2   1  -6 5618.25 366.303   5
   2  -1  -6 5206.16 272.683   3
   2   1  -6 5573.36 324.838   6
   2   1  -5 0.79332 37.3510   2
   2  -1  -5 180.264 87.6552   5
   2  -1  -5 34.8612 66.1983   8
   2   1  -5 31.9166 60.7702   5
  -2   1   5 64.7581 51.3411   5
  -2   1   5 13.7057 26.5258   9
  -2   1   5-49.7308 54.7945   7
   2   1  -5 36.4556 42.0334   6
  -2  -1   5 74.1094 66.7880   7
   2   1  -5 76.4977 54.8797   4
   2  -1  -5 46.5393 37.1531   3
  -2  -1   4 23794.0 670.711   7
  -2   1   4 24727.7 690.584   7
   2  -1  -4 24634.1 642.113   5
  -2   1   4 23764.6 500.193   9
  -2   1   4 23808.5 628.530   5
   2   1  -4 24355.4 670.320   5
   2   1  -4 23019.7 604.336   2
  -2  -1   3 52419.8 910.954   7
  -2   1   3 54081.5 749.608   9
   2   1  -3 55380.7 942.970   5
  -2   1   3 56127.2 965.086   7
   2  -1  -3 54301.0 874.411   5
   2   1  -3 55883.7 913.934   1
  -2   1   3 53612.3 863.599   5
   2  -1  -2 23612.2 506.728   9
  -2   1   2 24345.2 508.575   9
  -2  -1   2 25280.9 561.022   7
   2   1  -2 24627.7 548.434   7
  -2   1   2 22882.5 527.656   1
   2   1  -2 23636.5 564.960   1
   2  -1  -2 24513.6 530.523   5
  -2   1   2 24755.3 592.523   7
  -2   1   1 7640.50 294.147   9
  -2  -1   1 7739.07 266.899   7
  -2   1   1 7669.71 307.966   7
   2   1  -1 6913.57 254.211   7
   2  -1  -1 7030.46 281.290   1
  -2   1   1 7021.24 269.610   1
   2   1  -1 7209.36 308.713   1
   2   1   0 506.748 58.6223   7
  -2   1   0 563.157 89.7840   9
   2  -1   0 630.163 86.6323   1
  -2  -1   0 563.948 62.4028   7
   2   1   0 495.836 88.8175   1
  -2  -1   0 577.880 103.497   3
  -2   1   0 522.080 70.8768   1
   2  -1   1 28019.2 507.918   1
  -2  -1  -1 26924.5 314.174   7
  -2  -1  -1 27235.0 607.348   8
  -2   1  -1 27769.8 594.075   9
   2  -1   1 27374.6 530.645   6
  -2  -1  -1 27723.9 571.306   3
   2   1   1 28805.5 607.651   1
  -2   1  -1 26086.4 490.048   1
   2  -1   2 105809. 1044.38   1
  -2   1  -2 105212. 1197.73   9
  -2   1  -2 105984. 1047.98   1
  -2  -1  -2 106028. 1244.16   8
   2  -1   2 101094. 1017.87   8
   2   1   2 105654. 1235.56   1
  -2  -1  -2 103144. 1060.46   3
   2  -1   2 102892. 1153.50   6
  -2   1  -3 11688.2 418.272   9
  -2   1  -3 11474.5 375.858   1
   2   1   3 10371.5 447.731   1
   2  -1   3 11481.3 348.727   8
  -2  -1  -3 11723.8 364.325   9
  -2   1  -3 11531.0 356.574   8
   2  -1   3 11556.5 371.560   5
   2  -1   3 11943.7 391.598   1
  -2  -1  -3 11973.3 449.511   8
  -2  -1  -3 11953.4 351.595   3
  -2  -1  -3 11576.4 213.975   7
   2  -1   3 12122.4 435.467   6
  -2   1  -4 4165.84 258.438   9
   2   1   4 3134.61 281.609   1
   2  -1   4 3786.50 214.437   8
  -2  -1  -4 3827.59 158.978   7
  -2  -1  -4 3810.63 269.414   8
   2  -1   4 3931.07 228.770   7
   2  -1   4 3720.51 242.430   9
  -2   1  -4 3705.19 235.987   5
   2   1   4 4066.12 159.896   7
  -2   1  -4 4011.21 224.389   8
   2  -1   4 3788.30 238.097   1
   2  -1   4 3692.64 233.095   5
  -2  -1  -4 3897.71 209.809   9
   2  -1   4 3958.83 267.751   6
   2  -1   5 34185.6 761.279   9
  -2  -1  -5 32722.7 836.114   8
  -2   1  -5 34852.6 773.473   9
   2  -1   5 32174.3 673.971   8
   2  -1   5 32210.3 746.419   5
  -2   1  -5 34051.9 762.588   5
   2   1   5 33548.9 564.759   7
  -2  -1  -5 32850.7 561.483   7
  -2  -1  -5 32903.6 601.813   9
   2   1   5 36062.3 875.241   1
   2  -1   5 33736.4 775.579   1
  -2   1  -5 33303.3 688.189   8
   2  -1   5 34367.5 852.142   6
   2  -1   5 34130.4 726.475   7
  -2   1  -6 3106.44 260.416   5
   2   1   6 2851.11 286.504   1
  -2  -1  -6 3175.42 274.535   5
   2  -1   6 3431.26 223.685   2
  -2  -1  -6 3235.76 282.753   8
  -2  -1  -6 3185.23 190.673   9
   2  -1   6 3313.17 280.355   6
  -2   1  -6 3562.34 262.009   9
   2  -1   6 3329.97 262.415   5
   2   1   6 3123.78 201.131   7
   2  -1   6 3241.36 245.656   9
  -2  -1  -6 3056.36 198.967   7
   2   1   6 3421.13 200.268   9
   2  -1   6 3205.98 243.499   7
   2  -1   6 2896.04 218.901   8
   2  -1   6 3341.59 273.859   1
  -2   1  -6 3348.13 234.429   8
  -2  -1  -7-30.0655 75.7861   8
   2   1   7 16.5059 28.5724   9
  -2   1  -7 14.0076 46.2007   9
  -2   1  -7-26.1479 47.4331   8
  -2  -1  -7-5.26608 54.4637   5
   2  -1   7-31.5659 56.2154   5
   2  -1   7-3.87025 31.0019   8
  -2  -1  -7 23.8462 34.8697   7
   2   1   7 72.9332 82.8871   1
   2   1   7 22.1622 34.7757   7
   2  -1   7 1.56869 38.3280   2
  -2  -1  -7 15.7629 22.8264   9
   2  -1   7-9.55408 49.2022   7
   2  -1   7-29.1179 39.1569   9
   2   1   7-2.96955 41.1648   8
  -2   1  -7 20.8153 58.0970   5
   2  -1   7 7.01991 57.4453   6
   2   1   8 1980.39 158.660   9
   2  -1   8 1922.39 232.957   5
   2   1   8 1669.84 88.5925   2
  -2   1  -8 1869.06 225.211   5
   2   1   8 1784.84 251.587   1
   2  -1   8 1820.71 211.235   7
  -2  -1  -8 2079.64 256.832   8
  -2   1  -8 1811.18 200.009   8
   2   1   8 1815.19 227.783   8
   2  -1   8 2015.68 248.453   6
   2   1   8 1938.08 195.084   7
   2  -1   8 2014.94 208.700   9
  -2  -1  -8 1924.06 191.631   7
  -2   1  -8 1912.36 209.368   7
  -2   1  -8 1767.23 204.046   9
   2  -1   8 1958.62 172.284   2
  -2  -1  -8 2137.96 255.915   5
  -2  -1  -8 1885.50 152.268   9
   2  -1   8 1588.43 186.966   8
   2   1   8 1795.51 88.2023   2
   2  -1   9 1747.99 172.098   2
  -2   1  -9 1758.89 203.234   8
  -2  -1  -9 1874.22 249.004   8
  -2  -1  -9 1827.42 151.470   9
   2  -1   9 1699.24 209.489   8
  -2   1  -9 1468.73 218.223   5
   2   1   9 1917.43 249.508   8
  -2  -1  -9 1853.97 252.645   5
   2  -1   9 1792.86 201.488   9
   2   1   9 1677.85 201.139   7
   2   1   9 1774.14 246.274   5
   2  -1   9 1703.09 218.234   7
  -2  -1  -9 1978.15 210.631   7
  -2   1  -9 1630.48 206.668   7
   2  -1   9 1797.53 240.717   5
   2   1   9 1686.72 247.998   1
   2   1   9 1705.81 150.937   9
   2  -1   9 1844.32 244.523   6
   2   1  10 786.157 147.352   7
   2   1  10 785.469 160.730   6
   2  -1  10 950.720 127.009   2
  -2  -1 -10 780.282 177.603   8
   2  -1  10 914.127 179.526   5
  -2   1 -10 791.007 174.164   5
  -2  -1 -10 991.603 162.269   7
   2  -1  10 893.475 167.801   7
  -2   1 -10 830.387 152.881   8
   2  -1  10 878.232 159.451   8
  -2  -1 -10 928.870 200.256   5
  -2   1 -10 663.682 142.083   7
   2  -1  10 799.681 141.114   9
   2   1  10 909.019 113.976   9
   2   1  11-22.9443 35.6759   9
  -2   1 -11 47.0950 164.468   5
  -2  -1 -11 25.9550 81.8064   8
   2  -1  11 58.2323 39.3685   2
   2   1  11-31.5680 50.2506   7
   2  -1  11 16.8819 49.5757   7
   2  -1  11 18.9817 37.8903   8
  -2  -1 -11-9.38762 35.1559   7
  -2   1 -11-13.7154 46.6019   7
   2  -1  11-21.1366 30.5403   9
  -2  -1 -11-9.30874 82.5285   5
  -2   1 -11-52.8676 64.7587   8
  -2   1 -12 450.708 131.465   8
  -2  -1 -12 348.130 117.807   5
  -2  -1 -12 700.914 174.169   8
  -2   1 -12 490.954 161.985   5
   2  -1  12 568.264 127.846   9
   2  -1  12 557.828 103.327   2
   2  -1  12 521.673 139.368   8
   2  -1  12 510.143 144.829   7
   2   1  12 536.445 91.6718   9
  -2  -1 -12 501.599 130.604   7
   2   1  12 827.014 168.254   7
  -2  -1 -13 182.404 130.106   8
   2  -1  13 170.619 65.3779   2
  -2  -1 -13-51.5661 112.099   5
   2  -1  13-12.9731 38.6934   9
   2  -1  13 57.6080 79.8883   7
  -2   1 -13 19.8135 54.6117   5
  -2   1 -13 158.895 98.1003   8
   2   1  13 123.750 49.8336   9
   2   1  13 67.6634 64.9819   7
   2  -1  14 629.529 184.291   7
  -2   1 -14 552.047 143.633   8
   2  -1  14 525.623 102.399   2
   2   1  14 515.549 150.744   7
  -2  -1 -14 605.737 182.928   8
  -2  -1 -14 631.342 201.346   5
   2  -1  14 585.921 139.829   9
  -2   1 -14 456.487 163.074   5
  -2   1 -15 1321.81 277.891   5
   2   1  15 1061.30 276.193   1
  -2   1 -15 768.111 190.533   8
  -2  -1 -15 961.263 246.541   8
   2   1  15 1118.77 225.427   7
  -2  -1 -15 967.966 253.505   5
   2  -1  15 725.433 201.445   7
   2   1  16 391.354 151.046   7
  -2   1 -16 299.795 122.709   8
  -2  -1 -16 220.924 108.950   8
  -2   1 -16 314.007 137.914   5
   2  -1  16 165.677 102.269   7
  -2  -1 -16 382.010 174.787   5
   2   1  16 347.249 174.851   1
  -2  -1 -17 485.113 208.308   5
   2   1  17 134.768 144.498   1
  -2   1 -17 108.002 77.7884   8
  -2  -1 -17 110.391 92.7936   8
   2  -1  17 299.198 145.507   1
  -2   1 -17 112.735 96.5057   5
   2   1  17 214.614 87.4539   7
   2  -1  17 275.410 136.264   7
  -2   1 -18 2.14102 58.2219   8
   2  -1  18 166.058 156.058   1
  -2   1 -18-112.076 101.266   5
   2  -1  18-244.836 132.244   7
  -2  -1 -18 13.5836 72.8666   8
   2   1  18-2.19737 46.9100   7
   2  -1  19 9.85628 59.1561   7
   2   1  19 128.052 105.957   7
  -2  -1 -19 18.6426 133.059   8
   2   2 -18 324.706 162.147   5
   2  -2 -18 122.959 128.881   8
  -2   2  18 126.151 99.9430   7
   2  -2 -17 240.222 141.508   5
   2   2 -17 488.262 189.600   5
   2   2 -17 453.043 153.280   8
   2  -2 -17 637.390 213.827   8
  -2   2  17 599.891 207.263   7
  -2  -2  17 714.889 231.348   7
   2   2 -16-90.9991 108.140   5
   2  -2 -16 88.8100 71.9763   8
  -2   2  16 122.478 81.8875   7
   2  -2 -16 84.9013 115.171   5
   2   2 -16 10.0098 41.4104   8
  -2  -2  16-57.7885 104.616   7
  -2  -2  16 107.624 77.1728   3
   2   2 -15 76.9486 104.116   6
   2   2 -15 26.9296 72.9188   5
   2   2 -15 74.8911 61.5307   8
   2  -2 -15 198.910 112.449   8
   2  -2 -15-74.6037 80.7990   5
  -2   2  15-11.9869 68.5147   7
  -2  -2  15-132.008 122.185   7
  -2  -2  15 121.850 87.0121   3
   2  -2 -14 272.876 136.874   5
   2   2 -14 6.56193 93.4502   5
   2   2 -14 201.758 114.716   8
   2  -2 -14 48.0067 88.5156   8
  -2  -2  14 92.9295 62.2552   3
  -2  -2  14 150.184 116.694   7
  -2   2  14 217.291 128.112   7
   2   2 -14 12.9369 74.4884   6
   2   2 -13 10667.3 722.320   5
   2   2 -13 9426.70 531.424   2
   2  -2 -13 10362.0 733.276   8
   2   2 -13 10438.8 613.781   8
   2  -2 -13 10858.2 739.326   5
  -2   2  13 10295.3 732.503   7
  -2  -2  13 10030.9 742.910   7
  -2   2  13 9766.22 472.355   6
   2   2 -13 9849.42 653.954   6
   2   2 -12 1554.79 234.323   8
   2  -2 -12 1869.50 306.623   8
   2   2 -12 1167.04 232.268   5
   2   2 -12 1177.82 186.431   2
   2  -2 -12 1087.54 221.806   5
  -2   2  12 1412.50 267.977   7
  -2  -2  12 1588.82 287.583   7
   2  -2 -12 1440.41 118.743   2
  -2   2  12 1291.92 162.649   6
   2   2 -12 1257.26 227.033   6
   2  -2 -11 22024.5 511.756   2
   2  -2 -11 24010.8 1025.48   8
   2   2 -11 23007.1 829.237   8
  -2   2  11 21164.2 606.646   6
   2   2 -11 21513.9 778.508   2
  -2   2  11 22415.8 992.715   7
  -2  -2  11 23909.9 1053.19   7
   2   2 -11 23042.8 972.075   5
   2  -2 -11 23379.9 982.550   5
   2   2 -11 23209.7 923.927   6
  -2   2  10 3739.84 130.994   9
   2   2 -10 3874.19 327.674   2
   2   2 -10 3767.70 319.103   8
  -2  -2  10 4223.45 423.539   7
   2   2 -10 3989.29 368.406   6
   2  -2 -10 4045.26 410.631   8
  -2   2  10 4180.64 415.125   7
   2  -2 -10 3906.12 382.082   5
  -2   2  10 3730.33 233.434   6
   2   2 -10 4010.74 387.538   5
   2   2  -9 4792.91 343.562   8
   2   2  -9 4860.19 390.573   6
  -2   2   9 5008.23 416.704   5
  -2   2   9 4798.09 173.759   9
  -2   2   9 4735.42 239.747   6
   2  -2  -9 5669.64 463.778   8
  -2  -2   9 4841.11 439.211   7
  -2   2   9 4671.53 418.181   7
   2   2  -9 4728.41 354.842   2
   2   2  -9 5600.29 435.473   5
   2  -2  -9 5049.63 436.615   7
   2  -2  -9 5180.13 418.645   5
  -2  -2   9 4954.74 413.408   5
   2  -2  -9 4676.42 259.958   3
   2   2  -9 4890.34 351.315   4
  -2   2   8 3.37096 14.0352   9
   2  -2  -8 2.20424 63.6512   8
   2   2  -8 40.3925 37.6859   8
   2   2  -8-51.9324 78.9596   5
  -2  -2   8 40.8753 44.4768   5
  -2   2   8 55.2688 78.5615   7
   2   2  -8-68.9802 74.7929   4
  -2   2   8 27.0953 24.4565   6
   2  -2  -8 54.0508 67.2026   7
  -2  -2   8-45.2106 89.2504   7
   2  -2  -8-10.5627 73.0304   5
   2   2  -8-75.7802 57.6497   2
   2  -2  -8 18.6647 30.7086   3
   2   2  -8 33.7019 64.0224   6
  -2   2   8 120.422 73.8362   5
   2   2  -7 284.852 89.3532   6
  -2  -2   7 450.959 116.865   2
   2   2  -7 365.327 96.0378   2
   2   2  -7 401.793 112.456   5
   2  -2  -7 339.528 104.905   8
  -2   2   7 395.992 99.9964   5
   2  -2  -7 412.376 107.653   5
  -2   2   7 401.458 122.210   7
   2   2  -7 339.701 88.5813   4
  -2  -2   7 354.317 96.7650   1
  -2  -2   7 350.721 109.878   7
  -2   2   7 426.927 61.6489   9
  -2   2   7 302.036 46.6093   6
   2   2  -6 1994.40 227.137   5
  -2   2   6 2204.54 144.032   9
   2  -2  -6 2193.80 247.748   8
   2  -2  -6 2078.09 219.231   5
  -2   2   6 2261.37 252.814   7
  -2   2   6 2174.08 227.075   5
  -2  -2   6 2171.52 254.044   7
   2   2  -6 2064.63 208.693   4
   2   2  -6 2033.17 225.109   6
  -2   2   6 1861.91 91.2172   6
  -2  -2   6 2343.78 236.477   1
   2   2  -6 2204.25 225.513   2
  -2  -2   6 2031.59 221.650   2
   2  -2  -5 24619.2 686.109   5
  -2  -2   5 25468.8 801.416   7
   2  -2  -5 25977.9 801.913   8
  -2   2   5 24009.6 493.865   9
   2   2  -5 25189.6 740.503   5
  -2   2   5 25693.7 803.079   7
  -2  -2   5 25993.2 723.288   1
   2   2  -5 25400.1 706.311   4
  -2   2   5 24979.9 695.159   5
   2   2  -5 26120.2 751.553   2
  -2  -2   5 22837.4 703.648   2
  -2  -2   4 1264.54 172.933   2
   2  -2  -4 1015.86 107.481   9
   2  -2  -4 1041.52 132.604   5
   2  -2  -4 1048.13 161.553   8
   2   2  -4 1055.72 153.658   5
  -2   2   4 929.313 128.215   5
  -2   2   4 1127.61 170.817   7
  -2  -2   4 1184.32 150.352   1
  -2   2   4 1118.58 114.306   9
   2   2  -4 931.264 145.542   4
  -2  -2   4 933.217 147.593   7
   2   2  -4 1095.15 156.296   7
   2  -2  -3 20357.0 522.722   5
   2  -2  -3 18879.2 409.004   4
  -2   2   3 19136.4 505.290   5
   2  -2  -3 19945.3 618.440   8
  -2  -2   3 19390.3 602.279   7
   2   2  -3 19336.6 596.215   7
  -2   2   3 19697.6 482.024   9
   2   2  -3 20524.5 564.395   1
  -2  -2   3 19828.6 560.297   1
   2  -2  -3 18688.1 479.878   9
  -2   2   3 20203.2 647.408   7
  -2  -2   3 19378.7 616.157   2
   2  -2  -2 19098.8 497.645   9
  -2   2   2 18840.5 304.392   6
  -2   2   2 19035.3 500.409   9
   2  -2  -2 19351.8 447.548   5
  -2  -2   2 19069.4 555.328   7
   2   2  -2 18570.3 494.969   8
  -2   2   2 17082.3 468.365   1
   2   2  -2 20054.3 537.587   1
  -2  -2   2 18010.0 524.253   1
  -2  -2   2 19686.4 598.370   2
   2  -2  -2 19113.0 454.589   4
  -2   2   1 308.919 52.2660   6
   2  -2  -1 294.531 70.3717   9
   2  -2  -1 239.674 44.5860   6
   2   2  -1 217.706 57.0951   8
  -2   2   1 234.401 55.8079   1
   2  -2  -1 258.015 49.6341   5
   2  -2  -1 261.375 58.8795   4
  -2  -2   1 285.764 69.8088   1
   2   2  -1 286.306 72.6368   1
  -2  -2   1 271.658 78.1791   2
  -2  -2   1 207.264 55.4816   7
  -2   2   1 242.014 58.2823   9
  -2  -2   0 6612.70 312.684   8
  -2   2   0 6291.80 217.997   1
   2  -2   0 6673.97 306.483   4
  -2  -2   0 6265.15 267.299   7
   2  -2   0 6319.26 217.252   1
   2  -2   0 6398.32 255.887   6
  -2   2   0 6573.13 259.016   6
   2   2   0 6032.23 295.200   1
  -2   2   0 6386.44 315.818   9
   2   2   0 6233.10 297.377   8
  -2  -2   0 6350.53 298.416   1
  -2  -2   0 6542.56 322.593   2
  -2   2  -1 5366.12 196.076   1
   2   2   1 5498.19 283.562   2
  -2   2  -1 5548.18 266.963   6
  -2   2  -1 5551.07 304.456   9
   2  -2   1 5312.63 196.088   1
   2   2   1 5806.29 303.063   8
  -2  -2  -1 5565.25 282.836   1
   2  -2   1 5376.07 264.644   6
   2   2   1 5200.47 279.941   1
  -2  -2  -1 5027.09 273.873   2
  -2  -2  -1 5159.62 291.085   8
  -2   2  -2 8830.81 404.608   9
   2  -2   2 8805.73 369.840   6
  -2  -2  -2 9290.66 404.764   8
   2   2   2 8615.08 375.079   1
   2  -2   2 8311.68 252.637   5
  -2  -2  -2 8485.17 399.369   1
   2   2   2 8890.57 347.091   2
  -2   2  -2 8645.35 366.677   6
  -2   2  -2 8208.36 258.417   1
   2  -2   2 8715.70 266.079   1
  -2  -2  -3 11853.6 473.394   1
  -2  -2  -3 11474.4 476.760   8
  -2   2  -3 11669.0 476.670   9
   2   2   3 11476.5 458.872   5
  -2  -2  -3 10397.5 314.710   7
   2   2   3 11455.4 378.152   2
   2  -2   3 11214.3 331.794   5
   2  -2   3 11552.7 340.821   1
   2  -2   3 10585.5 303.005   8
  -2   2  -3 11198.3 456.366   6
   2   2   3 12002.2 464.385   1
   2  -2   3 11623.7 458.703   6
   2  -2   4 95.5674 53.3508   6
  -2  -2  -4-14.8533 75.5729   8
  -2  -2  -4 147.704 46.7316   7
   2  -2   4 100.822 32.0277   8
  -2   2  -4 151.403 66.4547   9
   2   2   4 161.090 62.1127   5
   2  -2   4 186.249 72.6403   2
   2  -2   4 200.723 55.0974   5
   2   2   4 41.3599 64.5068   1
   2   2   4 82.6409 30.5587   2
   2  -2   4 112.370 47.7691   1
   2   2   5 171.318 68.7767   5
  -2   2  -5 123.030 62.5817   9
  -2  -2  -5 132.541 51.7992   9
   2  -2   5 157.499 63.7578   9
  -2   2  -5 68.2953 30.5735   8
  -2  -2  -5 33.2654 71.2737   8
   2  -2   5 75.3985 32.5418   8
  -2  -2  -5 107.526 42.5456   7
   2   2   5 88.2460 32.8611   2
   2   2   5 72.9888 65.8436   1
   2  -2   5 118.205 61.9354   1
   2  -2   5 163.230 66.0128   2
   2  -2   5 114.923 50.2375   5
   2  -2   5 89.8145 61.5388   7
  -2  -2  -5 122.247 50.4646   3
  -2   2  -5 35.8211 38.7588   5
   2  -2   5 115.199 61.8557   6
  -2   2  -6 2730.37 258.812   9
   2  -2   6 2634.65 228.451   1
   2  -2   6 2796.70 239.146   2
  -2   2  -6 2744.94 232.123   5
  -2  -2  -6 2388.35 260.806   8
   2  -2   6 2293.15 169.684   8
   2  -2   6 2677.50 252.587   9
  -2  -2  -6 2523.20 193.866   7
   2  -2   6 2622.06 221.857   5
   2  -2   6 2720.69 257.266   7
  -2  -2  -6 2637.05 167.201   9
   2   2   6 2867.50 282.966   1
  -2  -2  -6 2707.01 157.848   3
   2   2   6 2722.83 198.084   7
  -2   2  -6 2460.51 179.400   8
   2  -2   6 2541.29 260.446   6
   2   2   6 2586.30 265.545   5
   2   2   6 2575.10 149.938   2
   2  -2   7 14795.4 560.755   2
   2   2   7 15438.5 664.262   5
  -2   2  -7 15034.3 577.756   5
   2   2   7 14665.7 500.460   7
   2  -2   7 15449.6 661.799   4
   2   2   7 13191.9 658.600   1
   2  -2   7 14487.9 602.421   9
   2   2   7 13906.9 307.235   2
  -2  -2  -7 15263.2 689.318   8
   2  -2   7 13770.1 450.555   8
  -2  -2  -7 15442.5 392.253   9
   2  -2   7 14267.1 570.131   5
   2  -2   7 15080.9 584.959   1
  -2  -2  -7 14300.0 499.008   7
   2  -2   7 15077.7 626.920   7
  -2  -2  -7 15237.5 665.208   5
  -2   2  -7 14352.0 463.462   8
   2  -2   7 16027.5 684.146   6
   2  -2   8 53.8669 53.9052   2
  -2   2  -8-39.2809 67.8092   5
  -2  -2  -8-9.57129 25.6825   7
  -2  -2  -8 51.1847 81.4411   5
  -2  -2  -8-37.8397 68.3973   8
   2   2   8 18.0439 54.0117   5
   2   2   8-6.38715 8.93030   2
   2   2   8 31.2302 40.2274   7
   2  -2   8-6.51017 31.4669   8
   2   2   8 6.96037 38.0606   8
   2  -2   8-11.5180 35.4127   5
   2  -2   8 4.05936 32.3997   9
   2  -2   8 38.2424 55.3416   4
   2  -2   8-53.3289 69.6458   7
  -2  -2  -8 4.54541 16.3916   9
   2   2   8 17.0280 85.7720   1
  -2   2  -8-16.5042 44.8490   8
   2  -2   8-45.7195 50.5973   6
   2   2   9 1092.29 162.240   7
  -2   2  -9 1180.99 194.553   5
   2   2   9 1156.65 216.075   1
  -2   2  -9 1077.52 149.219   8
   2  -2   9 1189.85 186.792   9
  -2  -2  -9 1198.65 219.084   8
   2  -2   9 1157.45 167.205   2
  -2  -2  -9 1140.33 163.667   7
   2  -2   9 1133.39 191.905   4
  -2  -2  -9 1115.72 196.073   5
  -2  -2  -9 1206.01 101.534   9
   2  -2   9 1101.30 192.215   7
   2  -2   9 1223.91 192.706   5
   2  -2   9 1030.49 144.496   8
  -2  -2 -10 39.4642 76.2128   8
   2  -2  10 39.9355 65.2688   2
   2  -2  10-9.40570 72.8872   7
   2   2  10-23.4130 84.8680   1
  -2   2 -10 43.8552 45.7988   8
   2  -2  10 87.3701 75.8035   5
  -2   2 -10 51.6229 79.4201   5
  -2  -2 -10 27.9726 66.5067   5
   2  -2  10 83.0521 52.9772   8
  -2  -2 -10 29.8564 28.7606   7
   2  -2  10 98.9584 64.5154   9
   2   2  10 23.0758 45.8075   7
   2  -2  11 1193.09 175.129   2
   2  -2  11 1004.91 183.888   9
   2  -2  11 1198.28 177.195   8
  -2   2 -11 923.331 160.546   8
   2   2  11 1099.09 233.928   1
  -2   2 -11 967.320 195.880   5
  -2  -2 -11 1234.43 234.256   5
   2   2  11 1143.90 188.186   7
  -2  -2 -11 981.046 174.452   7
  -2  -2 -11 1275.91 251.643   8
   2  -2  11 1247.63 228.504   7
  -2   2 -12 570.528 157.094   5
   2  -2  12 844.664 149.962   2
  -2  -2 -12 669.546 150.874   7
   2  -2  12 798.780 156.764   8
  -2   2 -12 945.199 174.907   8
  -2  -2 -12 719.405 191.252   8
   2   2  12 808.615 161.986   7
   2   2  12 627.741 220.454   1
  -2  -2 -12 833.054 212.163   5
   2  -2  12 574.316 155.930   7
  -2   2 -13 3530.04 405.475   5
  -2  -2 -13 4088.88 457.470   5
   2  -2  13 4031.46 326.502   2
   2  -2  13 3973.56 435.337   7
   2   2  13 3842.31 377.953   7
  -2   2 -13 4130.94 365.023   8
   2   2  13 4084.30 471.003   1
   2  -2  13 3332.31 333.519   8
  -2  -2 -13 3874.00 448.453   8
  -2  -2 -14 1230.97 261.265   8
  -2  -2 -14 1081.36 254.695   5
  -2   2 -14 1049.37 194.498   8
   2  -2  14 962.784 165.894   2
   2   2  14 1309.95 278.474   1
   2   2  14 900.019 193.214   7
   2  -2  14 1190.76 256.115   7
  -2   2 -14 1200.23 244.375   5
  -2   2 -15 40.0303 73.5223   5
  -2  -2 -15-178.963 116.263   5
   2  -2  15 160.948 71.7558   2
   2   2  15 187.344 106.733   1
   2   2  15 115.425 71.4595   7
  -2  -2 -15 100.008 94.8517   8
   2  -2  15 98.9126 103.890   7
  -2   2 -15 154.165 90.7430   8
   2   2  16-25.0113 112.587   1
   2  -2  16-30.7428 76.5564   7
  -2  -2 -16-119.086 101.133   5
   2   2  16-34.0253 66.5012   7
  -2   2 -16 11.9990 37.5172   8
  -2  -2 -16 81.6254 92.9857   8
  -2   2 -16-134.124 99.6465   5
   2   2  17-230.506 171.046   1
  -2  -2 -17 108.942 97.2032   8
  -2  -2 -17 100.471 95.3014   5
   2   2  17 47.3553 96.3335   7
   2  -2  17 43.1654 124.997   1
  -2   2 -17 171.289 107.028   5
   2  -2  17 70.6134 88.4081   7
   2  -2  18 68.9771 100.914   1
   2   2  18-42.1533 63.4118   7
  -2   2 -18 77.2076 75.9965   5
   2  -2  18 179.424 125.659   7
  -2  -2 -18 43.5445 129.049   8
   2  -2  19 70.2388 97.8400   7
   2   3 -18 73.7511 84.9926   5
   2   3 -17 204.131 144.218   5
   2  -3 -17 359.242 179.281   5
   2  -3 -17 194.761 150.001   8
   2   3 -17 93.9140 98.2328   6
  -2   3  17-49.9277 75.5680   7
  -2  -3  17 365.934 184.244   7
   2   3 -16-114.779 98.6296   6
   2  -3 -16-151.365 114.641   8
   2  -3 -16 25.1792 76.4532   5
  -2   3  16 115.584 129.195   7
  -2  -3  16 143.622 118.152   7
   2   3 -16 65.5525 79.8264   5
   2   3 -15 555.208 187.950   6
   2   3 -15 489.862 176.152   5
   2  -3 -15 523.507 178.683   5
   2   3 -15 243.473 97.0076   8
  -2   3  15 385.067 160.693   7
  -2  -3  15 664.889 225.611   7
   2  -3 -15 632.038 198.272   8
   2   3 -14-61.0470 60.5845   6
   2  -3 -14 86.1220 74.1959   5
   2   3 -14 112.396 101.567   5
   2   3 -14 2.57663 39.8733   8
  -2   3  14-107.428 122.500   7
   2  -3 -14 81.8296 63.5467   8
  -2  -3  14 245.722 162.136   7
   2  -3 -13-39.2148 83.2670   8
   2   3 -13 70.4901 70.7359   5
   2   3 -13 85.3455 63.9394   8
  -2   3  13 14.4024 97.2871   7
  -2  -3  13 21.6854 58.3436   7
   2  -3 -13-30.4118 99.9816   5
   2   3 -13 3.75404 55.9455   6
   2  -3 -12 193.133 118.952   5
   2   3 -12 204.283 109.193   5
   2  -3 -12 152.808 106.122   8
   2   3 -12 54.0591 53.1255   8
  -2   3  12 83.5042 64.8617   7
   2  -3 -12 92.0377 34.5979   2
  -2  -3  12 50.6520 98.7486   7
  -2   3  12 127.424 44.8033   6
   2   3 -12 366.684 149.558   6
  -2   3  11 3859.44 236.363   6
  -2  -3  11 4097.57 460.297   7
   2  -3 -11 4144.66 420.031   5
   2   3 -11 3961.78 408.760   5
   2  -3 -11 4196.63 459.444   8
   2   3 -11 4568.93 345.010   8
  -2   3  11 4108.86 443.067   7
   2  -3 -11 3690.52 231.207   3
  -2  -3  11 3993.03 385.207   2
   2  -3 -11 4310.00 231.771   2
   2   3 -11 3963.25 415.684   6
   2  -3 -10 147.156 100.644   8
   2   3 -10 53.6317 74.9609   5
  -2  -3  10 152.413 96.1141   2
   2   3 -10 64.6358 44.2311   8
   2  -3 -10 49.2236 34.2190   2
   2  -3 -10 51.5017 39.7939   3
  -2   3  10 89.6569 78.4830   7
   2   3 -10 88.7798 87.5262   4
  -2  -3  10 22.3210 79.2129   7
   2  -3 -10 70.0233 69.0513   5
  -2   3  10 81.6777 37.1389   6
   2   3 -10 43.8398 68.7854   6
  -2   3   9 12422.7 661.439   5
   2   3  -9 12734.7 521.161   8
   2   3  -9 12108.0 623.247   2
  -2   3   9 12850.6 718.170   7
  -2  -3   9 12194.0 725.302   7
   2  -3  -9 13255.5 741.280   8
   2  -3  -9 12448.9 657.877   5
   2   3  -9 12757.7 665.524   5
   2   3  -9 13362.6 648.775   4
   2   3  -9 13024.0 698.719   6
  -2   3   9 12127.3 348.193   6
  -2  -3   9 11592.7 614.409   1
  -2  -3   9 12273.8 636.587   2
  -2  -3   8-27.8505 77.0141   2
  -2  -3   8-40.0527 64.1114   1
   2  -3  -8 38.2561 55.7022   5
   2   3  -8 4.14399 61.5350   5
   2   3  -8 166.825 77.9841   2
   2   3  -8 37.7963 33.7423   8
  -2   3   8 44.9411 73.2859   7
   2   3  -8-49.9867 61.0656   4
  -2  -3   8-73.4998 71.4589   7
   2  -3  -8 19.3665 59.8453   8
  -2   3   8 89.2178 65.7244   5
   2   3  -8-17.6977 83.5153   6
  -2   3   8 28.7481 20.1165   6
  -2   3   7 2321.27 146.857   9
  -2   3   7 2370.26 292.758   7
   2  -3  -7 2441.25 295.413   7
   2  -3  -7 2382.95 254.216   5
  -2   3   7 2617.06 263.589   5
   2   3  -7 2667.02 282.222   2
   2   3  -7 2610.63 274.250   5
  -2  -3   7 2307.81 299.742   7
   2  -3  -7 2737.09 315.861   8
   2   3  -7 2108.23 248.800   4
   2   3  -7 2680.59 309.417   7
  -2  -3   7 2503.74 259.416   1
   2   3  -7 2690.64 302.708   6
  -2   3   7 2259.78 124.406   6
  -2  -3   7 2181.89 266.505   2
   2  -3  -6 984.409 108.669   9
  -2   3   6 875.913 148.610   5
   2  -3  -6 722.531 130.954   5
  -2  -3   6 1017.18 156.410   1
   2  -3  -6 843.467 160.327   8
   2   3  -6 1085.34 175.385   2
  -2   3   6 1000.86 190.359   7
   2  -3  -6 1052.15 189.006   7
   2   3  -6 1119.11 192.808   7
   2   3  -6 969.710 168.260   4
   2   3  -6 931.016 155.335   5
  -2  -3   6 1225.23 191.063   2
  -2  -3   6 992.695 185.456   7
  -2   3   6 854.255 99.4845   9
   2   3  -6 1065.49 184.857   6
  -2  -3   5 5087.45 379.965   2
   2  -3  -5 5035.53 312.428   5
   2  -3  -5 4964.56 371.711   8
   2   3  -5 4970.07 360.684   4
  -2   3   5 5038.52 316.276   5
   2   3  -5 5266.96 379.006   2
  -2   3   5 4922.04 252.569   9
   2   3  -5 5304.68 348.779   5
  -2  -3   5 5751.82 411.879   7
  -2  -3   5 4895.47 322.759   1
   2  -3  -5 4753.39 250.455   9
   2  -3  -4-37.5312 79.0103   8
  -2   3   4 0.67227 27.6356   9
   2  -3  -4-2.61378 24.5434   9
   2  -3  -4-11.2997 36.6315   5
  -2  -3   4 16.9741 57.4489   7
  -2   3   4-22.4257 39.3430   5
   2   3  -4-0.78547 21.5089   8
  -2  -3   4 28.6622 34.1766   1
   2   3  -4 149.913 101.191   4
  -2  -3   4 100.829 80.7775   2
   2   3  -4-10.7407 53.8506   5
  -2   3   4 8.79556 17.1367   6
   2   3  -3-7.28432 31.2515   8
  -2   3   3 17.8271 33.2905   5
  -2   3   3 25.2703 37.2161   9
   2  -3  -3 7.64224 27.4275   9
  -2  -3   3 47.4942 85.1708   2
   2  -3  -3 30.1075 32.6089   5
   2  -3  -3 46.4396 62.1521   8
   2   3  -3 102.026 63.6503   1
  -2  -3   3-52.0234 58.3830   7
  -2  -3   3 17.9009 30.1958   1
  -2   3   3-1.48196 20.5983   6
   2   3  -2 278.768 87.5136   1
   2  -3  -2 504.445 95.8946   9
  -2   3   2 257.769 72.2583   1
  -2  -3   2 307.973 93.7913   2
   2  -3  -2 457.108 66.5822   5
  -2  -3   2 449.177 89.2711   1
   2  -3  -2 399.135 78.4196   4
   2  -3  -2 278.983 77.2369   8
  -2  -3   2 528.231 120.002   7
  -2   3   2 415.284 100.101   9
   2   3  -2 500.835 87.5670   8
  -2   3   2 408.524 66.4076   6
  -2   3   1 9511.72 424.142   9
   2  -3  -1 8986.88 231.828   5
  -2  -3   1 9941.47 479.425   2
  -2  -3   1 8912.92 377.544   8
   2   3  -1 8449.89 365.002   8
  -2  -3   1 9256.44 425.431   7
   2  -3  -1 9315.90 405.799   4
   2  -3  -1 9582.28 422.150   9
  -2   3   1 8665.38 267.756   1
   2   3  -1 9050.13 382.316   1
  -2   3   1 9365.42 340.491   6
   2  -3  -1 9356.94 394.615   8
  -2  -3   1 8922.15 372.867   1
  -2   3   0 359.948 89.8391   9
   2  -3   0 223.270 73.7380   9
  -2  -3   0 228.061 90.3292   2
   2   3   0 347.153 88.0458   2
   2   3   0 292.554 75.6586   8
   2  -3   0 216.430 54.5552   8
  -2  -3   0 272.343 69.8641   8
   2  -3   0 326.247 80.8443   4
  -2   3   0 230.586 39.5091   1
   2  -3   0 165.158 69.3933   2
   2   3   0 215.271 75.1558   1
  -2  -3   0 224.897 66.0859   1
  -2   3   0 292.363 69.6950   6
  -2  -3  -1 8278.49 410.601   2
  -2   3  -1 8477.64 434.943   9
  -2  -3  -1 8018.68 395.355   8
   2   3   1 8975.18 417.469   8
   2   3   1 8327.66 407.076   2
  -2   3  -1 8426.26 383.726   6
  -2   3  -1 7761.72 185.192   1
   2  -3   1 8095.65 430.778   2
   2  -3   1 8497.40 427.370   4
  -2  -3  -1 8246.33 376.155   1
   2  -3   1 8666.51 428.695   9
   2   3   1 8452.85 374.931   1
  -2   3  -2 2599.96 253.495   9
   2  -3   2 2393.60 100.507   5
   2  -3   2 2731.41 258.557   2
   2   3   2 2483.90 216.789   2
  -2  -3  -2 2643.73 232.894   1
   2   3   2 2843.86 244.611   8
   2  -3   2 2779.01 234.969   6
   2  -3   2 2311.47 110.713   1
  -2   3  -2 2393.81 217.413   6
  -2  -3  -2 2616.31 240.008   8
   2   3   2 2376.49 211.299   1
  -2  -3  -2 2984.78 240.760   2
  -2  -3  -3 3837.79 261.241   2
   2   3   3 2531.35 266.633   1
   2  -3   3 3951.92 316.168   2
  -2  -3  -3 3660.73 276.480   1
  -2   3  -3 3727.64 302.108   9
  -2   3  -3 3540.10 284.079   6
   2  -3   3 3310.02 155.298   8
   2   3   3 3438.83 265.815   5
   2   3   3 3514.60 286.532   8
   2   3   3 3400.59 246.515   2
  -2  -3  -3 3213.15 281.273   8
   2  -3   3 3522.95 160.231   5
   2  -3   3 3302.39 272.736   6
   2  -3   3 3599.00 164.975   1
   2   3   4 118.572 58.1424   5
   2  -3   4 94.4276 33.3198   5
   2  -3   4 164.194 32.6033   8
   2   3   4 138.665 68.0927   1
   2   3   4 162.628 60.3014   2
  -2  -3  -4 210.482 94.4234   8
   2   3   4 326.083 97.4746   8
  -2  -3  -4 175.726 61.7294   7
   2  -3   4 267.844 103.342   2
   2  -3   4 212.721 52.1026   1
  -2  -3  -4 211.299 75.1115   2
   2  -3   4 62.6820 54.1511   6
  -2   3  -4 325.805 104.093   6
  -2   3  -5 1109.28 184.851   6
   2   3   5 1225.06 135.555   2
  -2   3  -5 1196.80 130.796   5
   2  -3   5 1259.15 131.903   1
   2  -3   5 1049.84 82.4578   8
  -2  -3  -5 1241.54 191.964   8
   2   3   5 991.993 166.622   1
   2  -3   5 1423.25 198.118   2
  -2  -3  -5 1031.06 137.716   7
   2   3   5 1311.86 184.203   5
   2  -3   5 1139.42 127.999   5
   2   3   5 1192.40 187.662   8
   2  -3   5 1367.09 196.216   6
  -2   3  -6 8.95512 60.6522   6
  -2   3  -6 48.8305 33.1070   5
   2  -3   6 147.356 73.1545   7
   2   3   6-16.7602 74.6240   1
   2   3   6 42.5624 40.7333   8
   2   3   6-5.83145 43.6891   5
  -2  -3  -6 41.1846 71.2783   8
   2  -3   6 72.0419 44.4472   5
   2   3   6 94.6512 43.3490   2
   2  -3   6 16.4797 55.3145   2
   2  -3   6 193.866 68.3272   1
  -2  -3  -6 12.2800 29.7432   7
   2  -3   6 1.66048 52.7993   9
   2  -3   6 129.370 63.4381   6
   2  -3   6 73.6622 26.2625   8
   2  -3   6 95.6031 65.0588   4
  -2   3  -7-57.6252 58.9061   6
   2   3   7-21.1883 48.7720   5
   2   3   7-34.5006 81.9950   1
   2  -3   7-13.1903 39.1589   5
   2   3   7-9.33562 22.2631   2
   2  -3   7-4.03501 15.5220   8
  -2  -3  -7-38.3010 89.7084   8
   2  -3   7-52.3822 56.7171   9
   2  -3   7 43.7961 60.0568   2
   2  -3   7 37.2940 53.1413   4
  -2  -3  -7 46.8855 42.8851   7
  -2  -3  -7 46.4070 30.3643   9
  -2   3  -7 36.7941 32.9127   5
   2  -3   7 39.4909 50.7021   1
   2  -3   7-40.0627 63.5204   7
   2   3   7-18.0503 47.3416   8
   2  -3   7 51.5670 37.8575   6
  -2  -3  -7 55.1125 36.6932   3
  -2   3  -8-12.9308 56.6287   6
  -2  -3  -8 85.6764 33.8260   9
  -2   3  -8 50.3044 56.3100   5
  -2   3  -8 52.7292 22.6204   8
  -2  -3  -8 115.425 96.3042   8
   2  -3   8 23.3691 27.8864   5
   2   3   8 79.5215 60.9645   5
   2  -3   8 13.8933 18.7872   8
   2  -3   8 35.3109 38.8560   2
   2   3   8-30.5779 85.3112   1
   2  -3   8 67.4509 53.7898   1
  -2  -3  -8-19.4319 32.8844   7
   2   3   8 67.7905 28.0427   2
   2  -3   8-55.0283 49.6283   9
   2  -3   8-21.0175 56.2348   7
  -2  -3  -8 80.0197 36.7840   3
  -2  -3  -9 282.073 116.984   5
  -2   3  -9 90.6791 72.1974   6
  -2  -3  -9 248.590 41.0260   9
   2  -3   9 221.304 59.1523   8
  -2   3  -9 135.987 51.9632   8
  -2  -3  -9 169.377 93.8925   8
   2  -3   9 318.096 99.3503   5
   2  -3   9 158.670 63.6740   2
   2  -3   9 210.534 91.8088   1
  -2  -3  -9 168.155 70.1999   7
   2   3   9-28.6860 95.8046   1
   2  -3   9 109.647 74.8759   7
  -2   3  -9 198.418 90.1582   5
  -2  -3 -10 66.9306 71.6114   5
   2  -3  10 219.231 64.8650   8
   2   3  10 159.286 114.980   1
   2  -3  10 145.055 83.9347   7
   2   3  10 96.7494 44.6206   7
  -2   3 -10 250.573 66.2993   8
  -2   3 -10 195.879 96.1842   5
  -2  -3 -10 88.0183 53.9613   7
   2  -3  10 132.198 68.9176   2
   2  -3  10 264.222 102.597   5
  -2  -3 -10 241.231 138.399   8
  -2   3 -11 2250.73 288.533   5
  -2  -3 -11 2249.89 324.669   5
   2  -3  11 2421.72 279.219   2
   2  -3  11 2095.09 208.992   8
  -2  -3 -11 2035.81 315.353   8
  -2   3 -11 2277.45 216.089   8
   2   3  11 1959.97 249.232   7
  -2  -3 -11 2023.62 255.718   7
   2  -3  11 2151.78 313.989   7
   2   3  11 2017.80 329.961   1
   2   3  12 57.8659 53.2577   7
  -2  -3 -12 46.3442 113.250   5
  -2   3 -12 11.7150 49.8541   5
  -2   3 -12 20.0853 46.5727   8
  -2  -3 -12 27.5728 81.4519   8
   2  -3  12-94.3211 70.6241   2
  -2  -3 -12 39.0504 54.2502   7
   2  -3  12 131.750 97.7664   7
   2   3  12-32.7866 97.6617   1
  -2   3 -13 33.8018 30.6824   8
  -2  -3 -13 15.8225 58.3283   5
   2  -3  13-85.0388 52.5288   2
  -2  -3 -13 0.54157 58.1038   8
   2   3  13 2.85847 47.2615   7
   2  -3  13 169.459 128.311   7
   2   3  13 85.6593 105.468   1
  -2   3 -13 34.4146 49.8364   5
  -2   3 -14 11.3533 50.6141   8
  -2   3 -14-39.4267 45.3003   5
  -2  -3 -14 11.6594 59.6239   5
   2  -3  14-44.7423 66.6873   2
  -2  -3 -14 157.682 121.426   8
   2   3  14-57.8898 52.8894   7
   2  -3  14 93.6370 58.5546   7
   2   3  14 233.712 143.286   1
  -2   3 -15 766.800 205.037   5
   2  -3  15 1005.13 193.921   2
  -2  -3 -15 711.656 209.728   8
  -2  -3 -15 791.831 226.177   5
   2   3  15 812.537 193.274   7
   2  -3  15 887.738 219.200   1
   2  -3  15 921.710 243.607   7
   2   3  15 805.308 236.162   1
  -2   3 -16 130.409 95.8682   5
  -2  -3 -16 63.3040 72.3546   5
   2  -3  16 84.1715 78.4542   1
   2   3  16-54.5646 66.9289   7
  -2  -3 -16 80.9536 69.6746   8
   2  -3  16 64.7231 105.384   7
   2   3  16 159.725 138.815   1
  -2   3 -17 1.82253 64.0270   5
  -2  -3 -17 190.862 128.699   8
   2  -3  17 105.029 112.727   1
   2   3  17 256.930 152.332   1
   2   3  17 77.6108 86.1772   7
   2  -3  17 180.137 116.883   7
   2  -3  18 145.037 155.769   7
  -2   3 -18-162.556 114.033   5
   2  -3  18-62.5857 82.8954   1
   2   4 -17 196.040 116.575   6
   2   4 -17 49.7552 80.3955   5
  -2   4  17 258.019 150.386   7
   2   4 -16-7.18076 53.0548   6
  -2   4  16 135.651 107.499   7
   2  -4 -16 207.218 133.173   5
   2   4 -16 183.273 128.643   5
   2  -4 -16 134.256 78.2954   8
  -2  -4  16 158.044 107.993   7
   2  -4 -15 83.2298 77.6872   8
  -2   4  15 13.9196 64.5021   7
   2   4 -15 30.5319 100.609   6
  -2  -4  15 23.8409 78.2713   7
   2  -4 -15 4.76317 53.3284   5
   2   4 -15-223.970 111.769   5
   2  -4 -14 390.632 148.852   5
   2  -4 -14 328.304 154.496   8
  -2   4  14 338.338 147.190   7
  -2  -4  14 450.146 197.969   7
   2   4 -14 416.433 146.941   5
   2   4 -14 203.864 130.016   6
   2   4 -13 3317.89 415.098   5
   2  -4 -13 3536.67 469.868   8
   2  -4 -13 3366.41 422.403   5
  -2   4  13 2767.32 407.159   7
  -2  -4  13 3405.81 468.422   7
   2   4 -13 3451.14 438.719   6
  -2  -4  13 2863.45 361.707   2
   2   4 -12 2481.99 343.167   5
   2  -4 -12 2993.84 371.866   5
   2   4 -12 2791.25 253.060   8
   2  -4 -12 2950.84 417.702   8
  -2  -4  12 2916.42 420.694   7
  -2   4  12 2878.71 397.899   7
   2   4 -12 2750.76 388.796   6
  -2  -4  12 2639.14 346.538   2
   2   4 -11 9679.19 634.529   5
   2  -4 -11 8569.67 606.697   5
   2  -4 -11 9368.64 706.454   8
   2   4 -11 9249.65 439.364   8
  -2  -4  11 9169.06 728.693   7
   2   4 -11 8911.55 622.682   4
  -2   4  11 8689.47 670.138   7
   2   4 -11 7904.92 634.458   6
  -2   4  11 7646.16 310.764   6
   2  -4 -11 9394.76 393.609   2
  -2  -4  11 9487.16 639.879   2
  -2  -4  10 5313.00 528.066   7
   2  -4 -10 5466.81 517.631   8
   2   4 -10 5457.96 317.686   8
   2  -4 -10 5550.50 325.540   2
   2   4 -10 5110.63 442.314   5
   2  -4 -10 5392.86 454.991   5
   2   4 -10 5454.44 506.669   6
   2   4 -10 5185.56 463.211   4
  -2   4  10 4995.02 239.874   6
  -2  -4  10 5369.18 473.838   2
   2  -4  -9 1667.13 185.594   2
  -2  -4   9 1485.03 248.056   2
   2   4  -9 1546.35 166.649   8
  -2  -4   9 1351.82 209.201   1
   2  -4  -9 1262.82 249.953   8
   2   4  -9 1864.05 263.399   5
   2   4  -9 1412.01 239.985   4
   2  -4  -9 1355.37 213.414   5
  -2  -4   9 1457.95 265.976   7
  -2   4   9 1449.96 227.064   5
  -2   4   9 1294.78 119.548   6
   2   4  -9 1646.03 273.122   6
   2  -4  -8 11.8538 60.2125   5
   2   4  -8 22.7729 26.9282   8
   2   4  -8-25.8724 72.0711   5
  -2  -4   8-18.7088 46.1149   1
   2  -4  -8 11.3655 73.5844   8
  -2   4   8 6.31661 34.5559   5
  -2   4   8-1.09577 23.6380   4
   2  -4  -8-23.7704 49.2482   2
  -2  -4   8-41.9127 106.077   7
   2   4  -8-60.0059 98.2662   4
  -2  -4   8 2.17569 69.5160   2
   2   4  -8 1.17730 63.4945   6
  -2  -4   7 49.4780 76.7107   2
   2  -4  -7 17.2367 41.4598   2
   2  -4  -7 5.55073 63.8966   5
   2   4  -7-2.32624 20.1252   8
   2  -4  -7-44.7471 85.3142   8
  -2  -4   7 78.5705 66.2660   1
   2   4  -7 60.2014 84.2419   5
  -2   4   7 17.8390 33.1104   5
   2   4  -7-99.9513 98.1569   4
   2  -4  -7 50.8516 36.8278   9
  -2  -4   7-11.1618 63.1625   7
  -2   4   7-14.5243 26.3204   4
   2   4  -7 139.369 107.344   6
   2  -4  -6 61.5422 32.9072   9
   2  -4  -6-3.03140 61.6900   5
  -2   4   6-3.92820 32.0428   4
  -2  -4   6 114.228 101.977   2
   2  -4  -6-19.7899 56.8933   8
  -2   4   6-9.00434 37.1207   5
  -2  -4   6 43.7545 44.9679   1
   2   4  -6 9.78174 78.2892   4
   2  -4  -6 3.30765 44.4859   2
   2   4  -6-39.7480 63.4922   5
  -2  -4   6 27.7781 76.0480   7
   2   4  -6 42.7564 23.1666   8
   2   4  -6 139.975 106.590   6
   2  -4  -5 2098.89 229.522   2
   2   4  -5 2123.41 229.973   5
  -2  -4   5 2007.30 266.386   2
   2  -4  -5 1919.91 250.414   8
   2  -4  -5 1577.74 240.612   7
  -2   4   5 1998.18 197.938   5
  -2   4   5 2000.09 196.952   4
   2   4  -5 1786.58 259.788   4
   2  -4  -5 2135.40 204.886   5
   2  -4  -5 2069.25 190.475   9
   2   4  -5 2040.82 163.459   8
  -2  -4   5 1910.25 200.093   1
  -2  -4   5 2312.63 283.427   7
   2  -4  -4 171.158 62.0589   9
  -2  -4   4 203.633 106.138   2
   2  -4  -4 137.837 46.4187   5
   2  -4  -4 226.439 91.8837   8
   2   4  -4 143.679 75.3153   2
  -2   4   4 192.799 55.2286   5
   2  -4  -4 15.2287 39.2263   7
  -2   4   4 165.905 61.6451   4
   2  -4  -4 65.5661 57.1917   2
  -2  -4   4 211.800 101.224   7
   2   4  -4 188.539 104.982   4
   2   4  -4 131.943 44.3527   8
  -2  -4   4 219.085 66.5125   1
  -2   4   4 169.205 51.9697   6
   2   4  -4 154.167 69.1163   5
  -2   4   3 4453.36 232.516   5
   2  -4  -3 4220.97 328.356   2
   2   4  -3 4249.80 251.349   8
   2  -4  -3 4251.38 297.872   9
  -2  -4   3 4594.57 379.521   2
  -2   4   3 5018.66 333.236   4
   2   4  -3 4270.17 383.103   4
   2  -4  -3 4618.70 394.939   7
   2  -4  -3 4497.36 341.343   8
   2  -4  -3 4450.87 231.455   5
   2   4  -3 4244.20 275.737   1
  -2   4   3 4327.09 244.749   6
  -2  -4   3 4155.50 357.644   7
  -2  -4   3 4420.81 284.707   1
   2  -4  -2 12667.3 529.313   9
   2  -4  -2 12519.8 576.453   2
   2   4  -2 12613.2 458.172   8
   2  -4  -2 12750.7 534.241   8
  -2   4   2 12895.5 550.028   4
   2   4  -2 12551.9 624.709   4
  -2  -4   2 12528.4 611.617   2
   2  -4  -2 12055.0 307.059   5
  -2  -4   2 11986.3 581.975   7
  -2   4   2 11128.6 351.068   1
   2   4  -2 12675.3 470.161   1
  -2   4   2 12194.0 440.866   6
  -2  -4   2 12447.4 466.114   1
   2  -4  -1 346.169 96.2981   4
   2   4  -1 280.789 79.3029   1
  -2  -4   1 297.227 112.224   2
   2   4  -1 298.121 76.4246   8
   2  -4  -1 242.415 91.6182   8
   2   4  -1 192.944 82.2014   2
  -2   4   1 209.693 65.4831   4
  -2   4   1 242.867 41.7593   1
   2  -4  -1 112.634 59.2690   2
   2  -4  -1 386.929 95.5692   9
  -2  -4   1 264.814 69.9639   8
  -2  -4   1 211.960 63.1672   1
  -2   4   1 184.083 65.2556   6
   2  -4   0 886.642 151.362   9
  -2  -4   0 884.775 139.803   8
   2   4   0 862.699 133.487   8
   2  -4   0 1004.19 129.403   8
   2   4   0 750.540 143.117   2
  -2  -4   0 1089.37 177.157   2
   2  -4   0 619.843 139.130   2
  -2  -4   0 965.367 133.115   1
   2  -4   0 953.786 161.822   4
   2   4   0 839.636 130.079   1
  -2   4   0 853.678 132.475   6
   2  -4   1 349.456 95.8523   9
  -2  -4  -1 258.284 91.8903   2
   2   4   1 540.775 112.084   8
   2  -4   1 469.396 79.2819   8
  -2  -4  -1 475.238 101.044   1
   2   4   1 571.713 121.801   2
   2   4   1 457.605 98.6915   1
   2  -4   1 420.111 120.311   2
   2  -4   1 402.636 111.811   4
  -2  -4  -1 435.149 97.9013   8
  -2   4  -1 360.838 89.2216   6
   2  -4   2 1509.20 207.739   9
  -2  -4  -2 1505.44 197.423   8
   2   4   2 1405.04 187.106   2
   2   4   2 1365.41 183.383   8
   2  -4   2 1403.43 207.886   2
  -2  -4  -2 1411.95 179.834   1
  -2  -4  -2 1231.16 180.963   2
   2  -4   2 1567.28 122.787   8
  -2   4  -2 1359.72 183.406   6
   2   4   2 1468.65 177.269   5
   2  -4   2 1265.24 188.718   4
   2   4   2 1506.65 179.321   1
   2  -4   3 77.0625 58.2821   9
   2  -4   3 75.3071 24.6123   8
  -2  -4  -3 68.9454 59.3242   2
   2  -4   3 174.243 83.5688   4
  -2   4  -3 53.9599 65.5468   6
   2   4   3-49.2874 46.2964   8
   2   4   3 123.192 58.7941   2
   2  -4   3-12.8453 85.8459   2
  -2  -4  -3 0.77062 56.9653   8
   2   4   3 57.1801 38.7748   5
   2   4   3 181.566 84.4358   1
  -2  -4  -4 178.589 79.9684   8
   2  -4   4 174.304 82.6942   9
  -2  -4  -4 168.004 76.2679   2
   2  -4   4 178.521 37.1712   1
   2   4   4 211.873 82.6948   8
   2   4   4 158.401 63.4290   2
   2   4   4 197.030 72.4757   5
   2  -4   4 225.451 42.3690   5
  -2  -4  -4 102.868 54.5068   7
   2  -4   4 258.827 102.791   2
   2  -4   4 225.134 90.4589   4
   2   4   4 161.879 83.0070   1
  -2   4  -4 299.888 110.129   6
  -2  -4  -5 81.0255 56.8593   2
   2   4   5 44.1795 69.5712   1
   2   4   5 42.8481 33.6503   5
   2  -4   5 121.448 80.8394   2
  -2  -4  -5 269.104 120.162   8
   2  -4   5 204.227 55.5679   5
   2   4   5 109.030 55.2763   2
  -2  -4  -5 172.143 72.7858   7
   2   4   5 107.852 67.3101   8
   2  -4   5 183.665 49.1945   1
  -2   4  -5 219.486 91.5434   6
  -2   4  -6 2278.87 184.155   5
  -2  -4  -6 2532.11 309.035   8
   2  -4   6 2143.22 172.104   1
   2   4   6 2101.54 254.415   5
   2   4   6 2211.90 209.249   2
   2  -4   6 2209.19 186.611   5
   2   4   6 1936.27 255.877   1
   2  -4   6 2175.96 289.861   7
  -2  -4  -6 2265.23 239.749   7
   2  -4   6 2127.95 277.077   2
  -2   4  -6 2406.84 294.432   6
  -2  -4  -6 2238.44 213.119   2
  -2  -4  -7 1943.74 231.504   7
   2   4   7 2145.77 271.215   5
   2  -4   7 2462.77 291.365   2
   2  -4   7 2617.94 216.610   1
   2   4   7 2215.06 199.657   2
   2   4   7 2629.45 303.536   1
   2  -4   7 1973.91 285.898   7
  -2  -4  -7 2358.63 309.111   8
  -2   4  -7 2363.56 304.509   6
   2  -4   7 2654.43 228.866   5
  -2   4  -7 2484.83 216.706   5
  -2   4  -8 6.34983 69.9938   6
  -2   4  -8 93.3658 43.6486   5
   2  -4   8 131.976 62.0090   1
  -2  -4  -8 29.8619 69.4949   8
   2  -4   8 137.323 56.9173   5
   2  -4   8 97.8796 66.7597   2
  -2  -4  -8 163.530 77.0943   7
   2   4   8 116.376 51.8925   2
  -2  -4  -8 186.358 50.9940   9
   2  -4   8 152.364 95.0566   7
   2   4   8 6.89379 76.7326   1
  -2   4  -9 69.6524 52.0956   6
   2  -4   9 63.0786 58.6218   1
   2  -4   9 128.620 59.7095   5
  -2  -4  -9 243.162 116.064   8
   2   4   9-64.7670 85.0209   1
  -2   4  -9 105.658 79.7445   5
   2  -4   9 81.5745 78.1049   2
  -2  -4  -9 149.733 36.9812   9
  -2  -4  -9-13.6242 49.4955   7
   2  -4   9 127.738 89.5700   7
  -2  -4  -9 147.487 51.3060   3
  -2   4 -10-5.11611 47.8950   6
  -2  -4 -10 9.61930 40.1563   7
  -2  -4 -10 37.6885 59.3034   8
   2  -4  10 41.6804 46.3607   2
  -2   4 -10-28.6454 61.5644   5
   2   4  10 62.2605 93.2303   1
   2  -4  10 71.1160 61.7327   5
   2  -4  10-124.485 114.698   7
  -2  -4 -10 12.1100 14.2434   3
   2  -4  10 33.8848 58.5824   1
  -2   4 -11 366.003 119.777   5
  -2   4 -11 83.6136 68.1670   6
  -2  -4 -11 165.252 95.7429   8
   2   4  11 30.9115 113.367   1
  -2  -4 -11 83.2801 66.9854   7
   2  -4  11 73.8152 68.7482   2
   2  -4  11 259.477 110.108   7
   2  -4  11 122.959 76.5902   1
  -2   4 -12 281.634 114.374   5
  -2  -4 -12 493.636 166.515   8
   2  -4  12 398.378 141.979   2
   2  -4  12 599.615 176.185   1
   2   4  12 537.631 191.912   1
   2  -4  12 452.620 160.285   7
  -2  -4 -13 1572.26 318.065   8
   2  -4  13 1538.75 258.064   2
   2  -4  13 1706.64 268.937   1
  -2   4 -13 1859.94 282.586   5
   2  -4  13 1781.86 325.329   7
   2   4  13 900.683 346.232   1
  -2  -4 -14 1756.46 345.140   8
   2  -4  14 1756.98 339.416   7
  -2   4 -14 1380.91 259.267   5
   2  -4  14 1796.95 282.642   2
   2  -4  14 1591.73 276.290   1
   2   4  14 786.072 277.088   1
   2  -4  15 102.925 89.8354   1
  -2   4 -15 46.2257 54.7858   5
   2  -4  15 60.3681 70.5766   7
   2  -4  15 31.5746 63.3371   2
  -2  -4 -15-104.852 85.3585   8
  -2   4 -16 115.479 86.6378   5
   2  -4  16 53.6490 90.0645   7
   2   4  16 7.02064 142.012   1
   2  -4  16 31.9505 58.4043   1
  -2   4 -17-60.4608 72.5316   5
   2  -4  17-11.6640 55.0421   7
   2  -4  17-28.4893 114.375   1
  -2   4 -18-146.759 106.089   5
   2  -4  18 145.915 74.9845   1
   2   5 -17 253.084 113.080   5
   2   5 -16 144.980 104.709   5
   2  -5 -16 158.796 100.008   5
   2   5 -15 50.8943 83.0599   6
   2  -5 -15-107.818 90.7181   5
   2   5 -15-154.598 101.206   5
   2  -5 -14 323.811 142.625   5
   2  -5 -14 278.212 147.178   8
   2   5 -14 142.110 87.2061   5
  -2  -5  14 357.077 146.765   2
  -2  -5  14 361.310 160.191   7
   2   5 -14 225.842 122.393   6
  -2  -5  13 276.571 125.568   2
   2  -5 -13 261.064 123.341   5
   2  -5 -13 18.4345 79.5519   8
   2   5 -13 43.6888 50.9182   5
  -2  -5  13 278.666 166.745   7
   2   5 -13 107.030 128.182   6
   2  -5 -12 1742.08 291.848   5
   2  -5 -12 1473.65 305.105   8
  -2  -5  12 1295.45 313.608   7
  -2  -5  12 1458.81 288.213   2
   2   5 -12 1898.45 294.270   5
   2   5 -12 1574.50 314.941   6
  -2  -5  11 205.629 125.321   2
   2  -5 -11 51.1518 72.7467   5
   2   5 -11-111.074 80.0610   5
   2  -5 -11-91.5850 114.949   8
   2  -5 -11 123.345 51.7248   2
   2   5 -11 97.5380 74.4106   4
  -2  -5  11-69.5961 140.048   7
   2   5 -11 119.028 109.310   6
   2  -5 -10 2585.70 320.901   5
   2  -5 -10 2214.88 355.925   8
   2  -5 -10 2514.92 247.254   2
   2   5 -10 2245.89 331.687   4
  -2  -5  10 2165.51 333.699   2
  -2  -5  10 2641.51 398.574   7
   2   5 -10 2098.02 284.129   5
   2   5 -10 2515.74 370.716   6
  -2  -5   9 117.148 72.6531   1
  -2  -5   9 182.940 117.686   2
   2  -5  -9 116.998 59.9072   5
   2   5  -9 213.491 98.9478   5
   2  -5  -9 182.842 70.1043   2
  -2   5   9 161.283 48.4245   4
   2  -5  -9 284.987 119.846   8
   2   5  -9 245.799 133.660   4
   2   5  -9 153.284 41.2325   8
  -2  -5   9 318.135 164.979   7
   2   5  -9 235.597 124.455   6
   2  -5  -8 715.202 106.002   9
   2  -5  -8 486.049 126.964   5
  -2  -5   8 634.216 188.719   2
   2   5  -8 684.548 83.5574   8
  -2  -5   8 629.268 138.867   1
   2   5  -8 543.438 73.9476   8
   2   5  -8 738.567 156.977   5
  -2   5   8 413.029 117.998   5
   2   5  -8 1039.30 230.580   4
   2  -5  -8 549.160 173.716   8
  -2  -5   8 581.374 183.569   7
   2  -5  -8 586.944 134.877   2
   2   5  -8 584.075 173.512   6
  -2   5   8 684.384 120.164   4
   2   5  -7 238.623 94.0197   5
  -2   5   7 131.536 62.1826   5
   2  -5  -7 158.066 67.3949   5
  -2  -5   7 169.158 103.004   2
   2  -5  -7 164.839 87.4889   8
   2   5  -7 164.609 45.3119   8
   2  -5  -7 211.392 86.1704   2
   2   5  -7 205.625 47.4529   8
  -2   5   7 45.3480 36.3782   4
   2   5  -7 140.423 79.3175   4
  -2  -5   7 174.936 88.1848   1
   2  -5  -7 263.753 70.7409   9
  -2  -5   7 91.0684 67.5126   7
   2   5  -7 64.5813 81.1076   6
   2  -5  -6 547.665 110.141   9
   2   5  -6 548.409 78.8465   8
  -2  -5   6 590.610 165.918   2
  -2   5   6 481.638 108.449   5
   2  -5  -6 543.767 151.786   8
   2   5  -6 420.614 108.059   5
   2  -5  -6 665.738 143.787   2
  -2   5   6 567.752 127.403   4
   2   5  -6 356.615 128.083   4
  -2  -5   6 463.507 155.359   7
  -2  -5   6 510.084 114.176   1
   2  -5  -6 593.408 123.245   5
   2   5  -6 659.917 182.811   6
   2  -5  -5 25.1736 53.9222   8
  -2  -5   5 134.432 65.7192   1
  -2   5   5-23.4128 36.7367   5
   2  -5  -5 83.2633 48.9294   9
  -2  -5   5 36.7200 76.6792   2
   2   5  -5 54.4096 30.9774   8
   2   5  -5 55.8689 50.5329   5
   2  -5  -5 117.522 93.8639   2
   2  -5  -5 63.4585 50.0166   5
   2   5  -5 97.8286 107.279   4
  -2   5   5 124.715 62.7384   4
  -2  -5   5 143.110 92.1005   7
   2   5  -5 91.5205 81.6201   6
  -2   5   5 52.3251 43.6857   6
   2  -5  -4 1202.31 135.513   5
   2   5  -4 1113.75 162.827   5
  -2   5   4 1281.06 142.237   5
   2   5  -4 1318.47 141.539   8
  -2  -5   4 1065.91 214.729   2
   2  -5  -4 1282.67 205.368   8
   2  -5  -4 1326.80 206.889   2
  -2   5   4 1311.96 190.472   4
   2   5  -4 1233.63 234.094   4
   2  -5  -4 1392.08 187.468   9
  -2  -5   4 1002.37 205.563   7
  -2   5   4 1341.28 159.831   6
  -2  -5   4 1236.21 154.032   1
   2  -5  -3 860.110 151.004   9
  -2  -5   3 915.148 130.880   1
   2   5  -3 854.112 121.019   8
   2  -5  -3 900.955 160.415   8
  -2  -5   3 681.071 174.339   2
   2   5  -3 888.729 142.670   5
   2  -5  -3 707.370 156.175   2
  -2   5   3 888.531 162.461   4
   2   5  -3 825.169 182.243   4
  -2   5   3 662.925 107.643   1
  -2  -5   3 758.899 179.412   7
  -2   5   3 717.714 124.669   6
  -2  -5   2 97.6506 51.2612   1
   2  -5  -2 28.8177 63.0513   9
  -2   5   2-6.51155 19.4230   1
   2   5  -2 69.5932 52.8455   1
  -2  -5   2-60.8980 88.5754   2
   2   5  -2 35.5408 22.8271   8
   2  -5  -2 85.8864 52.5619   8
  -2   5   2 71.8941 27.0706   1
   2  -5  -2 114.243 77.8000   2
  -2   5   2 9.58276 63.3940   4
   2   5  -2 27.8997 82.5548   4
  -2  -5   2-33.6774 53.8958   7
  -2   5   2 22.5806 36.0889   6
   2  -5  -1 1179.66 190.688   9
  -2  -5   1 1007.26 139.404   1
  -2  -5   1 1234.03 211.345   2
   2   5  -1 1136.83 153.538   8
   2  -5  -1 857.495 137.312   8
   2  -5  -1 1072.87 193.942   2
  -2   5   1 1043.88 184.340   4
   2   5  -1 1429.29 241.607   4
   2   5  -1 1064.93 139.867   1
  -2  -5   1 1058.32 159.850   8
  -2   5   1 995.326 159.401   6
   2  -5   0 99.0955 53.3707   8
   2   5   0 128.781 63.6077   8
  -2   5   0 33.2808 72.4736   4
   2  -5   0 73.7698 81.2433   2
  -2  -5   0 20.9502 35.0779   1
   2   5   0 90.8781 43.4546   1
  -2  -5   0 109.682 72.0930   8
   2  -5   0 49.6879 62.3649   9
  -2   5   0 149.728 74.5267   6
  -2  -5   0-28.3578 61.8125   2
  -2  -5  -1 616.534 152.559   2
  -2  -5  -1 634.371 134.665   8
   2  -5   1 654.971 99.9632   8
   2   5   1 730.199 136.830   8
   2   5   1 568.283 111.210   1
   2   5   1 648.113 145.917   2
   2  -5   1 674.231 162.735   2
   2   5   1 715.955 121.569   5
  -2  -5  -1 712.478 127.004   1
  -2   5  -1 974.567 167.385   6
   2  -5   2 4108.76 393.420   2
   2   5   2 4478.13 372.963   2
  -2  -5  -2 4002.96 339.880   8
   2  -5   2 3735.69 200.889   8
   2   5   2 4255.22 351.313   8
  -2  -5  -2 3838.01 352.953   2
   2   5   2 3928.49 303.382   5
  -2   5  -2 3905.98 343.677   6
   2   5   2 4313.32 311.069   1
   2  -5   3 749.875 62.5561   8
  -2  -5  -3 588.594 140.292   8
   2   5   3 950.959 157.213   5
   2   5   3 1011.77 182.640   8
   2   5   3 884.699 152.216   1
  -2   5  -3 646.714 153.349   6
   2  -5   3 859.137 184.156   2
   2   5   3 942.726 168.545   2
  -2  -5  -3 923.202 168.591   2
   2   5   4 227.890 89.3489   8
  -2  -5  -4 311.383 99.2225   2
   2   5   4 298.120 85.0011   5
  -2  -5  -4 293.734 107.630   8
   2  -5   4 456.979 147.224   2
  -2  -5  -4 500.502 126.610   7
   2   5   4 343.263 100.997   2
   2   5   4 365.569 119.880   1
  -2   5  -4 350.553 119.887   6
  -2  -5  -5 501.677 118.785   2
   2   5   5 233.368 76.5226   5
  -2  -5  -5 391.254 135.298   8
   2  -5   5 473.469 154.082   2
  -2  -5  -5 369.504 107.731   7
   2   5   5 593.513 134.661   2
   2   5   5 403.861 121.498   1
  -2   5  -5 283.166 115.000   6
   2  -5   6 139.659 39.3841   1
   2  -5   6 186.163 43.2137   1
   2  -5   6 340.431 138.630   2
   2   5   6 178.703 104.970   1
  -2  -5  -6 173.363 82.3703   7
   2   5   6 94.5372 65.4517   2
   2   5   6 239.675 89.3190   5
  -2  -5  -6 210.542 105.966   8
  -2  -5  -6 87.1114 56.1671   2
   2  -5   6 94.7831 72.2006   7
  -2   5  -6 266.310 127.356   6
  -2  -5  -7 86.3185 71.1351   8
   2  -5   7 252.700 120.222   2
   2  -5   7 114.563 40.1347   5
  -2  -5  -7 107.480 68.6854   7
   2  -5   7 145.759 51.1987   1
   2   5   7 235.087 81.7646   2
   2  -5   7 280.586 140.133   7
  -2  -5  -7 189.220 82.0344   2
   2   5   7 324.938 126.412   1
  -2   5  -7 106.769 77.4825   6
  -2   5  -8 431.029 147.465   6
  -2  -5  -8 611.397 172.522   8
  -2   5  -8 464.074 96.5235   5
   2   5   8 414.330 133.101   1
   2  -5   8 366.654 121.333   2
   2  -5   8 360.943 87.6801   5
   2  -5   8 507.425 99.2936   1
   2  -5   8 465.189 160.590   7
  -2  -5  -8 351.518 116.194   7
  -2   5  -9 68.8176 56.4684   6
  -2  -5  -9 146.541 106.032   8
   2  -5   9 28.8531 34.7662   5
  -2  -5  -9 89.6792 34.6229   9
   2  -5   9 133.376 60.8214   1
   2   5   9 12.9842 69.5956   1
   2  -5   9 91.5641 67.7369   2
   2  -5   9 185.353 123.476   7
  -2   5  -9 126.546 71.4713   5
  -2  -5 -10 35.8230 69.2653   8
  -2   5 -10-74.9208 98.5690   6
   2  -5  10 134.017 71.9844   2
  -2   5 -10 4.47182 53.7518   5
   2  -5  10 247.299 89.2551   1
   2  -5  10 158.216 115.375   7
   2   5  10 25.7889 103.872   1
  -2  -5 -10 79.2876 43.1697   3
   2  -5  11-5.95779 38.7964   1
  -2   5 -11 54.5220 92.0547   6
  -2   5 -11-40.0913 43.2467   5
  -2  -5 -11 75.8480 95.1218   8
   2  -5  11 69.2523 95.6786   2
   2  -5  11-93.5452 90.2723   7
  -2   5 -12 449.798 170.510   6
   2   5  12 17.5583 111.403   1
  -2  -5 -12 242.942 126.178   8
   2  -5  12 523.306 176.348   2
   2  -5  12 458.302 135.297   1
   2  -5  12 356.553 151.503   7
  -2   5 -12 353.602 119.287   5
   2  -5  13 180.578 110.973   2
  -2   5 -13 1.55000 43.9551   5
  -2  -5 -13-16.2711 74.6688   8
   2   5  13 12.4856 72.5735   1
  -2   5 -13-8.34203 62.0148   6
   2  -5  13 120.754 93.1158   7
   2  -5  13 112.067 85.2375   1
  -2  -5 -14 126.069 128.438   8
   2  -5  14 428.712 162.776   2
   2  -5  14 544.818 215.713   7
   2   5  14 159.433 184.533   1
   2   5  15 47.8628 80.5285   1
   2  -5  15-20.1362 58.6590   7
   2  -5  16 65.6961 67.7274   2
   2  -6 -15-39.0799 64.0563   5
   2  -6 -14 458.302 167.225   5
  -2  -6  14 388.296 156.512   2
   2  -6 -13 104.951 94.0752   8
   2  -6 -13 179.917 103.778   5
  -2  -6  13 242.252 157.609   2
  -2  -6  13 285.874 161.380   7
   2   6 -13 291.554 147.939   6
   2   6 -12 3600.36 404.905   5
   2  -6 -12 4548.55 473.904   5
   2  -6 -12 4281.99 543.230   8
  -2  -6  12 5232.55 631.604   7
   2   6 -12 4573.97 563.135   6
  -2  -6  12 4411.37 534.337   2
   2   6 -11 27.9125 40.9817   5
   2  -6 -11 206.731 113.914   5
  -2  -6  11 318.562 172.883   2
   2   6 -11 248.443 155.760   4
   2  -6 -11 191.928 141.556   8
  -2  -6  11 382.153 185.569   7
   2   6 -11 82.3099 101.718   6
  -2  -6  10 5736.67 582.103   2
   2  -6 -10 5966.75 492.515   5
   2  -6 -10 5936.78 428.642   2
   2  -6 -10 5362.48 572.020   8
   2   6 -10 6171.87 607.562   4
  -2  -6  10 6169.52 640.186   7
   2   6 -10 6621.77 646.372   6
   2   6 -10 4239.14 403.686   5
   2  -6  -9 161.937 75.2793   5
  -2  -6   9 57.7889 89.0588   2
   2   6  -9 27.4210 41.2751   5
   2  -6  -9 127.790 73.7679   8
   2  -6  -9 22.4464 41.4887   2
   2   6  -9 126.524 123.011   4
  -2  -6   9-142.475 98.6673   7
   2   6  -9 82.7055 99.4117   6
   2  -6  -8-15.4308 70.7772   8
  -2  -6   8 3.64914 87.4628   2
   2  -6  -8 138.777 79.8706   2
   2   6  -8 192.090 74.7656   5
  -2   6   8 175.505 79.3879   4
   2   6  -8-20.9009 92.7375   4
  -2  -6   8 113.864 76.7842   7
  -2   6   8 32.0468 35.7865   6
   2  -6  -8 139.771 60.2413   5
   2   6  -8 169.030 110.237   6
  -2  -6   7 106.586 103.475   2
   2   6  -7 62.9725 48.3135   5
   2  -6  -7 57.7593 66.2172   8
   2  -6  -7-14.2573 51.0533   2
  -2   6   7 18.2763 38.3555   4
   2   6  -7 32.3318 93.4210   4
   2  -6  -7 53.4223 45.3467   5
  -2  -6   7 54.2083 81.4213   7
  -2   6   7 46.7790 48.7135   6
   2   6  -7 152.729 105.683   6
  -2   6   6 1873.19 247.435   4
   2   6  -6 1884.82 230.235   5
   2  -6  -6 1822.97 290.527   8
  -2  -6   6 2078.55 332.992   2
   2   6  -6 1731.42 287.896   4
  -2  -6   6 1534.50 286.282   7
   2  -6  -6 1853.90 223.586   9
   2  -6  -6 1891.20 263.324   2
  -2   6   6 1706.53 192.002   6
   2   6  -6 1540.37 290.003   6
   2  -6  -5 91.2779 54.8182   9
  -2  -6   5 165.046 105.414   2
   2  -6  -5 101.554 68.9619   8
  -2   6   5 107.935 52.5210   5
   2  -6  -5 150.598 80.9787   2
  -2  -6   5 102.321 52.6918   1
  -2   6   5 102.504 72.5726   4
   2   6  -5 118.453 96.0005   4
  -2  -6   5 188.134 126.853   7
   2   6  -5 107.510 98.5508   6
  -2   6   5 152.792 68.7525   6
   2   6  -5 234.107 79.5643   5
  -2   6   5 132.906 57.0779   1
   2  -6  -4 1837.71 243.834   9
   2  -6  -4 2101.25 282.555   2
   2   6  -4 1949.93 216.258   5
   2  -6  -4 1566.41 237.985   8
   2   6  -4 1733.62 160.109   8
  -2  -6   4 1960.62 312.407   2
  -2   6   4 1686.71 168.527   1
   2   6  -4 2034.81 327.618   4
  -2   6   4 2232.47 278.228   4
  -2  -6   4 1852.70 187.434   1
  -2   6   4 1424.70 152.057   1
  -2   6   4 1944.70 219.273   6
  -2  -6   4 1727.35 290.039   7
  -2  -6   3 37.2581 31.7462   1
  -2  -6   3-93.8045 95.4333   2
  -2   6   3 33.6838 25.7130   1
   2  -6  -3 66.8700 49.5071   8
  -2   6   3 49.2157 26.5248   1
   2   6  -3 0.66726 27.0118   8
   2   6  -3 103.399 67.2882   5
   2  -6  -3-72.8892 79.4100   2
  -2   6   3 70.3136 77.7449   4
   2   6  -3 91.3217 117.738   4
  -2  -6   3 133.009 98.9053   7
  -2   6   3 47.2269 44.2122   6
  -2  -6   2 1252.84 154.155   1
   2  -6  -2 1362.67 201.361   8
   2   6  -2 1321.52 167.167   8
   2  -6  -2 1363.10 239.354   2
  -2   6   2 1123.24 211.871   4
  -2  -6   2 1256.46 245.647   2
   2   6  -2 1066.01 246.482   4
  -2  -6   2 1049.49 218.005   7
  -2   6   2 1320.11 197.454   6
   2   6  -1 177.208 66.8790   1
  -2  -6   1 233.241 114.615   2
   2   6  -1 296.602 92.0478   8
  -2  -6   1 245.535 84.2820   8
   2  -6  -1 269.031 141.097   2
   2   6  -1-7.44868 86.0682   4
  -2  -6   1 228.568 66.7108   1
  -2   6   1 162.950 104.171   4
  -2   6   1 355.975 110.029   6
   2  -6  -1 237.490 84.5330   8
   2   6   0 1551.08 185.364   5
  -2  -6   0 1374.37 196.755   8
   2  -6   0 1518.11 175.760   8
   2   6   0 1205.70 185.121   8
  -2  -6   0 1225.50 238.960   2
   2  -6   0 1309.76 236.661   2
  -2   6   0 1364.27 240.899   4
   2   6   0 1515.34 264.978   4
   2   6   0 1593.46 180.679   1
  -2   6   0 1441.42 219.538   6
   2   6   1 867.125 140.903   5
  -2  -6  -1 918.501 199.427   2
  -2  -6  -1 795.648 161.879   8
   2  -6   1 766.932 112.838   8
   2   6   1 676.160 151.946   8
   2  -6   1 1051.84 224.707   2
   2   6   1 912.690 143.953   1
   2   6   1 635.542 172.504   4
  -2   6  -1 777.919 165.155   6
  -2  -6  -2 174.350 75.0885   8
  -2  -6  -2 274.429 112.570   2
   2  -6   2 434.390 71.2087   8
   2  -6   2 241.926 112.844   2
   2   6   2 394.014 103.764   5
   2   6   2 495.759 179.356   4
   2   6   2 484.593 109.087   1
  -2   6  -2 387.339 124.184   6
   2   6   2 453.145 132.239   8
   2   6   3-9.65348 35.0387   5
  -2  -6  -3 73.2575 82.2908   2
  -2  -6  -3-102.730 92.2429   8
   2   6   3-228.991 83.9681   1
   2  -6   3-84.1991 93.2708   2
  -2   6  -3 168.637 111.968   6
  -2  -6  -4 174.279 92.8078   2
   2   6   4 65.0867 46.6693   1
  -2  -6  -4 201.575 92.8261   8
   2  -6   4 209.514 82.2373   2
   2   6   4 109.250 62.1867   5
  -2   6  -4 363.012 134.077   6
   2   6   5 18.4598 24.8275   5
  -2  -6  -5-51.7049 68.5832   8
   2  -6   5 45.0979 70.8976   2
  -2  -6  -5-66.4389 68.3963   2
   2   6   5 37.6675 57.6978   1
  -2   6  -5 73.2353 73.0344   6
  -2  -6  -6 648.544 179.537   8
   2  -6   6 603.116 181.318   2
   2  -6   6 611.824 199.728   7
  -2  -6  -6 812.102 171.508   2
   2   6   6 510.113 148.270   1
  -2   6  -6 966.589 215.570   6
  -2  -6  -7-39.8033 61.7019   8
   2  -6   7 39.4718 68.3243   2
  -2  -6  -7-44.0582 62.2122   2
   2  -6   7-114.396 113.135   7
   2   6   7-72.5686 69.8862   1
  -2   6  -7-68.3092 55.1559   6
  -2   6  -8 1330.97 278.116   6
  -2  -6  -8 1285.10 268.724   8
   2  -6   8 1250.22 262.386   2
   2  -6   8 1433.56 294.027   7
   2   6   8 1094.27 226.759   1
  -2  -6  -8 1088.01 180.907   2
  -2   6  -9 346.226 166.612   6
   2   6   9 263.069 121.249   1
   2  -6   9 184.690 132.061   2
   2  -6   9 245.558 144.593   7
  -2  -6  -9 395.862 161.177   8
  -2   6 -10-4.14650 67.8920   6
  -2  -6 -10-32.9502 77.0657   8
   2  -6  10-34.6834 65.9247   2
   2   6  10 16.3048 69.7893   1
   2  -6  10 64.3749 96.7615   7
  -2  -6 -11 0.61875 64.3022   8
  -2   6 -11-173.001 115.575   6
   2   6  11-3.66795 75.9422   1
   2  -6  11 53.7661 99.2857   7
  -2  -6 -12 108.475 103.480   8
   2  -6  12 21.1776 86.3302   2
   2   6  12 197.054 131.405   1
  -2   6 -12 167.541 144.599   6
   2  -6  12 110.361 131.443   7
  -2  -6 -13 184.305 155.190   8
   2  -6  13-51.3817 60.8629   2
   2  -6  13 246.197 146.498   7
   2   6  14 47.1930 82.1589   1
   2  -6  14 567.481 208.232   2
   2  -6  15 228.473 128.590   2
   2   7 -11 68.9388 97.5623   4
   2  -7 -11 236.984 145.318   8
   2  -7 -10 287.863 143.284   8
  -2  -7  10 584.962 216.411   2
   2   7 -10 152.779 112.857   4
  -2  -7  10 107.211 89.3936   7
   2   7 -10 206.983 126.909   6
   2  -7  -9 324.108 156.498   8
  -2  -7   9 168.300 141.097   2
   2   7  -9 310.834 154.188   4
  -2  -7   9 204.039 111.356   7
   2   7  -9 213.781 134.362   6
   2   7  -8-81.7993 81.7620   4
  -2  -7   8-43.6274 93.7878   2
   2  -7  -8 75.7939 88.4424   8
   2  -7  -8 29.4388 38.4684   2
  -2  -7   8-75.0733 85.3350   7
   2   7  -8 3.78889 77.5381   6
   2  -7  -7-64.1857 52.9032   2
  -2  -7   7-1.84400 69.9624   7
  -2  -7   7 50.1734 96.5914   2
   2  -7  -7 125.256 101.679   8
  -2   7   7 40.7673 60.5373   4
   2   7  -7-97.9250 107.713   4
   2   7  -7-72.7646 52.5537   6
  -2   7   6 63.7611 73.8562   4
  -2  -7   6-75.8365 124.833   2
   2  -7  -6 36.2852 44.0631   8
   2  -7  -6 41.2052 43.0436   2
   2   7  -6-126.806 128.978   4
   2   7  -6-61.0704 70.6355   6
  -2  -7   6 77.1549 71.5962   7
  -2  -7   5-81.9716 88.9224   2
   2  -7  -5 16.5912 53.3182   8
  -2   7   5 60.2487 58.4217   4
   2  -7  -5-108.361 87.7042   2
  -2  -7   5-27.4118 69.0309   7
   2   7  -5 30.8295 66.3477   6
  -2   7   5 116.470 76.6934   6
  -2   7   4 34.1616 56.6911   4
   2  -7  -4 62.6454 56.2249   2
  -2  -7   4-167.270 111.355   2
   2  -7  -4 17.6856 76.1629   8
  -2  -7   4 83.8435 99.3669   7
   2   7  -4-90.4653 94.4701   6
  -2   7   4 13.8148 36.2319   6
   2  -7  -3 420.362 154.062   2
   2  -7  -3 276.034 103.217   8
  -2  -7   3 358.690 147.384   2
  -2  -7   3 328.263 135.839   7
   2   7  -3 421.552 149.882   4
  -2   7   3 817.200 192.683   4
  -2   7   3 387.426 119.340   6
  -2  -7   2 599.852 186.481   2
   2  -7  -2 463.319 124.100   8
   2  -7  -2 324.210 124.914   2
   2   7  -2 306.130 79.7958   5
  -2   7   2 176.183 114.761   4
   2   7  -2 127.538 98.7017   4
  -2  -7   2 425.166 160.563   7
  -2   7   2 316.985 110.554   6
  -2  -7   1-49.3623 85.5664   2
   2  -7  -1 78.3671 53.5738   8
  -2   7   1-30.7919 80.7821   4
   2  -7  -1 134.064 108.058   2
   2   7  -1-1.55925 105.220   4
  -2   7   1 37.2064 77.4959   6
  -2  -7   0 50.1126 41.0177   8
   2  -7   0-161.828 117.045   2
  -2  -7   0 20.8588 104.665   2
   2  -7   0 11.2418 36.2147   8
   2   7   0 68.0055 76.1372   4
  -2   7   0 99.7120 77.5090   6
  -2  -7  -1-16.5765 97.6334   2
   2  -7   1 92.2616 116.288   2
   2   7   1 70.4613 43.9803   1
   2  -7   1 83.8014 44.1738   8
  -2  -7  -1 118.139 68.6287   8
  -2   7  -1-42.7002 75.2760   6
  -2  -7  -2 314.668 130.813   2
   2   7   2 413.139 167.840   4
   2  -7   2 188.852 96.4460   2
   2   7   2 240.410 79.2971   1
  -2  -7  -2 229.411 102.640   8
  -2   7  -2 399.396 136.642   6
  -2  -7  -3 204.221 104.767   2
   2  -7   3 334.186 149.194   2
  -2  -7  -3 177.756 89.2162   8
   2   7   3 367.337 144.962   4
   2   7   3 116.665 65.8838   1
  -2   7  -3 315.150 129.209   6
   2   7   4 102.805 56.6163   1
  -2  -7  -4-19.9228 79.6614   2
   2  -7   4 10.0303 61.7807   2
   2   7   4 184.501 126.256   4
  -2  -7  -4 53.4138 70.0870   8
  -2   7  -4-29.7621 72.1019   6
   2   7   5 269.929 98.7984   1
   2  -7   5 472.846 174.956   2
  -2  -7  -5 466.582 148.515   2
  -2  -7  -5 397.920 139.456   8
   2   7   5 739.622 195.645   4
  -2   7  -5 420.957 151.189   6
  -2  -7  -6 199.741 99.0877   8
   2   7   6 480.707 168.463   4
   2  -7   6 216.530 148.612   2
   2   7   6 231.835 100.033   1
  -2  -7  -6 371.515 138.304   2
   2  -7   6 354.075 183.526   7
  -2   7  -6 339.968 132.828   6
  -2  -7  -7 4.61654 44.1323   2
  -2  -7  -7 99.6900 93.0831   8
   2  -7   7 241.573 141.299   2
   2   7   7-22.5692 40.0731   1
   2   7   7-26.4865 65.6649   4
   2  -7   7 128.184 86.0657   7
  -2   7  -7-60.2461 99.6164   6
  -2  -7  -8 17.4045 92.8959   8
   2  -7   8-4.75390 93.0527   2
   2   7   8 122.402 79.4429   1
   2   7   8-45.4587 83.1608   4
   2  -7   8 76.0273 74.3627   7
  -2  -7  -8 21.1666 39.8986   2
  -2   7  -8 153.326 111.837   6
  -2   7  -9 10.7497 74.4046   6
  -2  -7  -9 12.0168 52.1080   8
   2  -7   9-4.90898 76.1502   2
   2   7   9 34.5727 56.4936   4
   2  -7   9-36.0712 99.8381   7
   2   7   9-68.3160 62.5823   1
  -2   7 -10-22.1485 68.8979   6
  -2  -7 -10 96.3165 112.975   8
   2  -7  10-33.6357 67.5340   2
   2   7  10 13.0841 52.6585   4
   2  -7  10-14.2165 71.5790   7
   2   7  10-129.126 90.7282   1
   2   7  11-84.9735 82.2383   1
  -2  -7 -11 34.2490 100.817   8
   2  -7  11 54.4925 86.8727   2
   2   7  12-5.86150 72.0421   1
   2   7  13 245.573 166.415   1
   2  -8 -10 118.267 102.707   8
   2  -8  -9 254.046 134.410   8
   2  -8  -8-160.072 109.434   8
   2  -8  -7 2.17771 51.2058   8
   2  -8  -7 99.5815 83.0462   2
  -2  -8   7 64.2571 77.3850   7
   2   8  -7 196.610 142.831   6
  -2  -8   6 67.1011 93.8855   2
   2  -8  -6-2.54619 29.6512   2
   2  -8  -6-138.389 88.7334   8
  -2  -8   6 53.4124 78.3166   7
   2   8  -6-25.7691 54.4637   6
   2  -8  -5 548.398 174.838   8
   2  -8  -5 575.270 183.928   2
  -2  -8   5 445.860 203.039   2
   2   8  -5 946.933 247.845   4
  -2  -8   5 675.559 230.091   7
   2   8  -5 913.202 257.961   6
  -2  -8   4 95.9224 91.4032   2
   2  -8  -4-58.1243 62.6339   8
   2  -8  -4 142.336 94.1373   2
   2   8  -4-104.576 59.9501   4
   2   8  -4 6.97327 83.1004   6
  -2  -8   3 435.726 182.747   2
   2  -8  -3 342.276 146.757   2
   2   8  -3 617.567 230.767   4
  -2  -8   3 397.122 184.882   7
   2   8  -3 398.489 175.415   6
  -2  -8   2-35.4327 77.6890   2
   2  -8  -2 62.9967 65.6562   2
   2   8  -2-45.9230 78.7399   4
  -2  -8   2-216.279 130.857   7
   2   8  -2-194.014 121.343   6
  -2   8   2-31.4027 50.1968   6
  -2  -8   1 91.1231 113.310   2
   2   8  -1-42.6281 82.7199   4
   2  -8  -1 34.3920 66.6218   2
  -2  -8   1 102.186 93.1320   7
  -2   8   1-7.66450 48.5078   6
  -2  -8   0 24.9754 76.4613   2
   2  -8   0-273.879 140.046   2
   2   8   0 74.7377 112.222   4
  -2   8   0-218.148 111.200   6
  -2  -8  -1-145.597 115.053   2
   2   8   1-103.047 110.560   4
   2  -8   1 24.6740 90.0193   2
  -2   8  -1-93.1060 79.7017   6
  -2  -8  -2 193.756 158.457   2
  -2  -8  -2 0.78103 40.4103   8
   2  -8   2 52.4762 81.8849   2
  -2   8  -2-35.8191 53.5204   6
  -2  -8  -3 214.001 98.6563   2
  -2  -8  -3 45.2966 56.5088   8
   2  -8   3-107.929 110.614   2
   2   8   3-44.7878 115.500   4
  -2   8  -3-13.6135 44.4423   6
  -2  -8  -4 30.9462 66.0695   8
   2  -8   4 69.4220 91.2439   2
  -2  -8  -4-58.2765 79.6090   2
   2   8   4-207.715 127.568   4
  -2   8  -4 50.8194 68.5923   6
  -2  -8  -5 101.865 87.5679   2
   2  -8   5 226.774 161.190   2
   2   8   5 429.812 178.588   4
   2  -8   5 120.247 109.912   7
  -2  -8  -5 215.634 120.618   8
  -2   8  -5 126.368 99.9021   6
  -2  -8  -6-0.48652 42.5280   2
  -2  -8  -6-46.0596 91.9214   8
   2  -8   6 54.9552 83.4403   2
   2   8   6-87.8087 92.1218   4
   2  -8   6 174.577 133.878   7
  -2   8  -6 84.6402 90.5194   6
  -2  -8  -7 404.153 163.352   8
   2   8   7 209.795 141.878   4
  -2   8  -7 208.822 113.276   6
  -2   8  -8 136.268 107.238   6
  -2  -8  -8 2.47123 42.2536   8
   2   8   8-131.927 100.473   4
   2   8   9-28.7439 58.8751   4
  -2  -8  -9 213.081 138.109   8
   2  -9  -6 50.2409 73.9291   2
   2  -9  -5 86.1994 112.546   2
   2  -9  -4 202.498 152.639   2
   2  -9  -3 3.86367 74.9552   2
   2  -9  -2-150.395 111.205   2
  -2  -9   2 197.786 120.808   7
   2  -9  -1 20.7570 65.4712   2
   2   9  -1 42.8843 69.6703   6
  -2  -9   0 184.845 110.392   2
  -2  -9   0-109.781 102.760   7
   2   9   0-39.3872 73.7783   6
  -2  -9  -1 111.282 93.7070   2
  -2   9  -1-82.5831 73.3326   6
  -2  -9  -2 141.434 135.279   2
  -2   9  -2 5.78249 39.7680   6
  -2  -9  -3 100.020 96.8372   2
   2   9   3-81.6043 101.640   4
  -2   9  -3 132.498 99.5542   6
  -2  -9  -4-44.3296 71.8612   2
   2   9   4 138.271 153.255   4
  -2   9  -4 97.6469 89.5438   6
  -2  -9  -5-71.6230 82.8512   2
   2   9   5 148.030 111.935   4
  -2   9  -5-105.766 96.7893   6
   2   9   6 34.4524 54.9394   4
   3   0 -19 12.9264 84.6706   8
   3   0 -18 142.467 122.746   8
   3   0 -17-152.682 131.086   5
  -3   0  17 60.3312 83.5837   7
   3   0 -17 80.2482 75.8106   8
   3   0 -16-156.281 105.876   8
   3   0 -16-120.211 113.593   5
  -3   0  16-69.1439 85.5225   7
   3   0 -15 367.877 165.781   5
   3   0 -15 309.399 139.957   8
  -3   0  15 35.8601 91.7597   7
   3   0 -14-52.4113 76.7223   5
   3   0 -14 1.91613 66.5187   8
  -3   0  14 16.2692 82.6054   7
   3   0 -13 1424.78 184.824   2
   3   0 -13 1341.68 270.390   5
   3   0 -13 1691.28 279.347   8
  -3   0  13 1878.04 315.677   7
   3   0 -12 70.5772 124.964   5
   3   0 -12-37.1412 95.3186   8
  -3   0  12-30.2324 77.7932   7
   3   0 -12-30.2037 45.7953   2
   3   0 -11 6387.14 387.095   2
   3   0 -11 6892.70 529.630   8
  -3   0  11 6187.28 538.459   7
   3   0 -11 7187.75 423.390   6
   3   0 -11 6567.53 536.750   5
   3   0 -10-14.0754 35.3167   6
   3   0 -10 9.62942 41.1896   2
   3   0 -10 81.8384 74.1345   5
   3   0 -10 16.9997 65.4658   8
  -3   0  10 136.025 89.7430   7
   3   0  -9 231.041 73.3331   2
   3   0  -9 174.282 97.7323   5
   3   0  -9 306.275 105.584   8
  -3   0   9 295.573 121.047   7
  -3   0   9 218.893 98.1102   3
   3   0  -9 196.646 73.3054   6
   3   0  -8 11.3869 32.8062   2
   3   0  -8 116.161 92.8690   5
   3   0  -8 12.5203 63.1473   8
   3   0  -8 7.35761 18.9000   4
  -3   0   8 22.4741 73.8695   7
  -3   0   8-12.7197 53.1102   3
   3   0  -8 9.44507 30.5362   6
   3   0  -7 5951.56 426.031   5
  -3   0   7 6225.83 367.427   3
   3   0  -7 5501.76 217.281   4
  -3   0   7 5804.26 426.133   7
   3   0  -7 5997.50 303.245   6
   3   0  -6-26.7391 89.7150   5
  -3   0   6-7.41724 68.1184   7
  -3   0   6 0.58710 49.0264   3
   3   0  -6 17.5361 27.8085   6
  -3   0   5 19274.9 686.452   7
   3   0  -5 18630.5 666.528   5
  -3   0   5 18112.8 605.910   3
   3   0  -4 16.4887 66.5825   5
  -3   0   4-29.0424 60.0037   7
   3   0  -4-37.3615 42.2887   7
  -3   0   4-17.3488 58.4335   3
   3   0  -4-35.6643 48.8772   3
   3   0  -3 10.1641 54.2289   1
  -3   0   3 166.910 75.1560   7
   3   0  -3 111.894 49.7328   7
   3   0  -2 16.2902 65.9054   1
  -3   0   2 18.2638 41.0263   7
   3   0  -2-1.50571 35.2629   7
  -3   0   1 9146.72 393.575   9
  -3   0   1 9604.35 332.293   7
   3   0  -1 8805.48 321.662   7
   3   0  -1 9032.84 387.445   1
  -3   0   0-40.4251 60.1278   9
  -3   0   0 13.0463 23.7780   7
   3   0   0-35.6905 29.3421   7
   3   0   0 18.3577 60.2595   1
   3   0   1 149389. 1007.45   7
   3   0   1 149756. 1575.13   1
   3   0   2-30.9745 70.3695   1
  -3   0  -2-23.0981 58.5503   9
   3   0   2-0.59561 13.2693   7
   3   0   3 16183.0 557.702   1
  -3   0  -3 14857.9 503.615   9
  -3   0  -3 15077.3 531.944   8
   3   0   3 15749.9 295.225   7
   3   0   3 14888.4 506.492   9
  -3   0  -4-83.6267 71.9158   8
  -3   0  -4 20.9692 52.2147   9
   3   0   4-26.6352 78.2255   1
   3   0   4-11.0755 36.2807   9
   3   0   4 49.6524 50.9826   8
   3   0   4-1.87557 18.2288   7
   3   0   5 3667.35 262.390   9
   3   0   5 3651.07 280.113   8
   3   0   5 4254.24 312.992   1
  -3   0  -5 3767.18 286.866   8
  -3   0  -5 3511.08 253.779   9
   3   0   5 3791.10 189.993   7
  -3   0  -6-83.0508 63.3064   9
   3   0   6 40.3493 48.0217   9
  -3   0  -6-20.7322 54.0822   8
   3   0   6-28.3032 54.5519   8
   3   0   6-4.78871 28.7634   7
   3   0   6-33.0172 81.0997   1
  -3   0  -7 13681.8 518.300   9
   3   0   7 12236.0 630.239   1
  -3   0  -7 13608.9 588.145   8
   3   0   7 13910.5 596.529   8
   3   0   7 13486.3 456.952   7
   3   0   7 13968.1 624.880   5
   3   0   7 13425.4 523.718   9
  -3   0  -8 11.5173 50.6732   9
   3   0   8-10.8990 28.5928   9
  -3   0  -8 17.6755 61.3057   8
   3   0   8-37.0863 43.9699   8
   3   0   8 36.5394 71.1839   1
   3   0   8 69.8721 45.8705   7
   3   0   8 30.4509 38.4088   5
  -3   0  -8-67.6683 81.9201   5
  -3   0  -8 31.8194 26.6076   7
  -3   0  -9 5050.48 333.680   9
   3   0   9 4588.33 320.888   9
   3   0   9 4719.85 255.578   2
  -3   0  -9 4612.21 398.035   5
   3   0   9 4546.25 377.242   8
   3   0   9 4280.11 396.688   1
  -3   0  -9 4777.90 386.347   8
   3   0   9 4558.69 398.476   5
   3   0   9 4568.19 314.796   7
  -3   0  -9 4409.26 303.609   7
   3   0   9 4344.86 390.670   6
  -3   0 -10 57.9869 67.7565   5
   3   0  10 33.5441 39.8063   8
  -3   0 -10-11.8059 62.5881   8
   3   0  10-21.0981 40.2743   9
  -3   0 -10-48.0096 54.7609   9
   3   0  10 12.7274 26.4946   2
   3   0  10 15.7501 48.8620   7
   3   0  10-42.5810 106.513   1
  -3   0 -10 58.3696 47.6084   7
  -3   0 -11 155.259 61.9528   9
  -3   0 -11 34.6747 92.1035   5
   3   0  11 151.865 66.0366   9
   3   0  11 52.4864 86.5849   1
   3   0  11 150.260 44.9546   2
   3   0  11 174.930 77.3203   7
  -3   0 -11 162.578 103.506   8
  -3   0 -11 202.106 85.2988   7
   3   0  12-40.6410 36.6851   9
  -3   0 -12 68.7568 101.680   5
  -3   0 -12-28.1603 52.7587   8
   3   0  12 22.1187 25.9586   2
   3   0  12-78.3679 117.349   1
   3   0  12-22.5584 39.1874   7
   3   0  12 29.9565 23.9106   3
  -3   0 -12-24.1792 34.5749   7
   3   0  13 871.965 157.752   9
  -3   0 -13 794.643 202.108   8
   3   0  13 975.389 96.2686   2
   3   0  13 931.747 191.891   7
   3   0  13 773.029 212.287   1
  -3   0 -13 631.079 153.491   7
  -3   0 -13 761.446 202.326   5
   3   0  14-59.9690 97.7393   1
   3   0  14 92.9445 79.1930   7
  -3   0 -14-80.5775 136.368   5
  -3   0 -14-31.9160 66.2817   8
  -3   0 -15 211.446 123.274   5
  -3   0 -15 446.892 159.485   8
   3   0  15 436.835 176.354   1
   3   0  15 265.601 116.521   7
  -3   0 -16-42.1451 132.140   5
  -3   0 -16 28.9219 81.7786   8
   3   0  16-71.1333 72.1638   1
   3   0  16-23.3238 53.5133   7
   3   0  17-43.9252 76.6829   1
  -3   0 -17-65.5099 85.6085   8
   3   0  17 45.4788 53.0529   7
  -3   0 -17 41.0333 70.1803   5
  -3   0 -18 122.567 158.383   8
   3   0  18 16.8310 76.4557   7
  -3   0 -19 331.456 196.786   8
   3   1 -19-6.30904 55.5673   8
   3   1 -18 139.130 100.643   8
   3  -1 -18 139.904 120.291   8
   3  -1 -17-138.650 131.390   8
   3   1 -17 20.9471 73.9748   8
  -3  -1  17 189.413 138.579   7
   3   1 -17-242.464 137.100   5
  -3   1  17-107.331 127.906   7
   3  -1 -17-109.683 101.846   5
   3   1 -16 127.830 99.1539   5
   3  -1 -16-28.2642 58.5891   5
   3  -1 -16 43.5399 60.1751   8
   3   1 -16-136.116 110.229   8
  -3   1  16 93.5927 104.829   7
  -3  -1  16 15.9522 107.654   7
   3   1 -15 64.3723 89.3652   5
   3  -1 -15 190.585 122.567   8
   3   1 -15 229.901 120.716   8
   3  -1 -15 185.337 109.420   5
  -3   1  15 151.245 145.875   7
  -3  -1  15 287.890 145.871   7
  -3  -1  15 186.465 86.7602   3
   3   1 -14 0.37848 41.6492   6
   3   1 -14 33.3717 59.9420   5
   3  -1 -14 86.0500 96.2174   5
   3  -1 -14 55.9050 77.1012   8
  -3   1  14 73.0163 122.617   7
  -3  -1  14-49.9568 75.8672   7
   3   1 -14 69.9130 90.2949   8
  -3   1  14 11.5598 27.3378   9
  -3  -1  14-78.7486 66.7382   3
   3  -1 -13 4075.88 457.728   5
   3   1 -13 3985.08 465.789   5
  -3   1  13 3784.78 265.219   9
   3   1 -13 3555.48 318.283   2
   3  -1 -13 3694.95 436.678   8
   3  -1 -13 3526.06 261.938   2
   3   1 -13 3884.79 410.224   8
  -3   1  13 3869.58 461.887   7
  -3  -1  13 3434.19 438.108   7
  -3  -1  13 2909.21 300.067   3
   3   1 -13 3878.09 375.188   6
  -3  -1  12 3248.82 313.969   3
  -3   1  12 3038.74 239.092   9
   3   1 -12 3148.57 394.636   5
   3  -1 -12 3159.14 391.683   5
  -3   1  12 3160.18 406.847   7
   3   1 -12 3024.94 357.948   8
  -3  -1  12 3090.18 400.534   7
   3  -1 -12 3027.57 247.776   2
   3  -1 -12 3106.07 388.157   8
   3   1 -12 2883.58 284.897   2
   3   1 -12 3141.87 326.523   6
   3   1 -11 5253.54 381.531   2
   3  -1 -11 5227.55 483.825   5
   3   1 -11 5195.53 480.749   5
  -3   1  11 5739.07 516.678   7
   3  -1 -11 5254.15 479.899   8
   3   1 -11 5277.09 448.573   8
  -3  -1  11 5640.93 517.121   7
  -3   1  11 5497.64 320.679   9
  -3  -1  11 5036.76 385.027   3
   3   1 -11 5402.31 411.973   6
   3  -1 -11 5237.13 326.883   2
   3  -1 -10 6234.37 507.142   5
   3   1 -10 6215.07 499.239   5
   3  -1 -10 5909.72 490.899   8
   3   1 -10 5784.79 443.713   8
  -3   1  10 5544.80 319.803   9
  -3   1  10 6378.52 521.920   7
  -3  -1  10 6641.65 530.597   7
   3   1 -10 5715.10 388.701   2
  -3  -1  10 6044.44 412.903   3
   3   1 -10 6354.88 421.907   6
   3   1  -9 6427.52 407.341   2
   3   1  -9 6425.63 487.138   5
  -3   1   9 6316.43 335.020   9
   3  -1  -9 6712.92 502.059   8
   3   1  -9 6510.94 455.118   8
  -3   1   9 6493.70 505.641   7
  -3  -1   9 6307.63 495.572   7
   3   1  -9 6292.17 329.367   4
  -3  -1   9 5805.29 408.799   3
   3  -1  -9 6310.48 476.377   5
   3   1  -9 6555.97 409.684   6
   3   1  -8 3133.25 279.348   2
  -3   1   8 3210.33 236.933   9
   3  -1  -8 3522.04 337.460   5
   3   1  -8 3062.30 325.317   5
   3  -1  -8 2988.11 322.835   8
  -3   1   8 3337.99 331.996   5
  -3  -1   8 3368.20 345.217   7
  -3   1   8 3510.09 350.307   7
   3   1  -8 3785.42 362.424   7
   3   1  -8 2996.78 221.010   4
  -3  -1   8 3196.76 327.233   1
  -3  -1   8 3116.19 284.223   3
   3   1  -8 3380.65 288.798   6
   3  -1  -7 277.829 49.9189   6
  -3   1   7 176.583 59.7320   9
  -3  -1   7 192.845 62.5901   1
   3   1  -7 265.966 86.9949   2
   3  -1  -7 277.436 117.820   8
  -3   1   7 183.221 82.5843   5
  -3   1   7 235.774 96.6981   7
   3  -1  -7 181.511 91.9778   5
  -3  -1   7 258.829 107.545   7
   3   1  -7 257.210 72.6608   4
   3   1  -7 331.812 99.5402   5
   3  -1  -7 184.167 68.5797   3
   3   1  -7 240.129 85.2886   6
  -3  -1   7 273.510 91.8403   3
  -3   1   6 275.626 76.9324   9
   3  -1  -6 334.994 107.674   5
   3   1  -6 362.863 113.547   5
  -3   1   6 397.720 113.109   7
  -3  -1   6 334.710 115.948   7
   3   1  -6 324.514 78.8132   4
   3   1  -6 368.497 86.1359   6
   3  -1  -6 281.660 83.6137   3
   3   1  -6 220.145 83.4863   2
  -3  -1   6 335.420 110.927   3
  -3   1   6 372.949 103.318   5
   3  -1  -6 254.842 39.7828   6
   3  -1  -5 87926.8 1432.55   5
  -3  -1   5 88339.4 1457.92   7
  -3   1   5 88286.3 1496.71   7
   3   1  -5 86833.6 1458.08   7
  -3   1   5 88898.0 1199.06   9
   3   1  -5 90598.6 1509.37   5
  -3   1   5 88190.6 1426.49   1
   3  -1  -5 87936.0 1302.82   3
  -3  -1   5 86451.4 1396.76   3
   3  -1  -5 86744.6 676.054   6
   3   1  -5 89187.5 1381.34   2
   3  -1  -4 84871.0 1318.15   5
   3   1  -4 85012.9 1404.92   5
  -3   1   4 81250.5 1163.17   9
  -3   1   4 83726.0 1377.63   7
  -3  -1   4 83979.6 1321.33   7
   3   1  -4 81223.3 1314.21   7
   3  -1  -4 81646.4 1258.72   3
  -3   1   4 85848.4 1324.10   1
  -3  -1   4 84065.8 1334.81   3
   3   1  -4 84182.2 1310.10   2
   3  -1  -3 18231.4 576.610   5
  -3  -1   3 19100.6 578.526   7
  -3   1   3 18644.3 548.024   9
  -3   1   3 18861.8 609.401   7
   3   1  -3 17848.1 564.459   7
   3   1  -3 17490.9 619.100   1
  -3  -1   3 19733.9 632.017   3
  -3   1   3 17451.1 569.850   1
   3  -1  -2 31834.0 723.773   9
  -3   1   2 33128.2 739.205   9
  -3   1   2 33091.8 760.520   7
   3  -1  -2 31989.7 748.716   7
  -3  -1   2 32634.6 680.911   7
   3   1  -2 30618.1 671.486   7
   3  -1  -2 29778.6 732.868   1
  -3  -1   2 31894.2 794.929   3
   3   1  -2 32707.9 782.301   1
  -3   1   2 32621.1 729.235   1
   3  -1  -1 1306.79 149.183   1
  -3   1   1 1325.78 146.258   7
   3  -1  -1 1193.01 133.594   7
   3   1  -1 1229.74 117.846   7
  -3  -1   1 1272.62 122.608   7
   3   1  -1 1172.76 175.802   1
  -3   1   1 1258.51 147.241   9
  -3   1   1 1416.73 143.692   1
  -3  -1   1 1119.01 155.129   3
  -3   1   0 639.143 105.214   1
   3  -1   0 668.376 110.068   1
  -3   1   0 659.503 113.978   9
   3   1   0 648.139 71.0712   7
   3  -1   0 580.372 89.6611   7
  -3  -1   0 575.585 68.1491   7
   3   1   0 639.413 121.675   1
  -3  -1   0 513.621 105.143   3
  -3  -1  -1 25182.1 343.443   7
   3   1   1 24535.3 333.339   7
  -3  -1  -1 25885.1 664.296   3
   3  -1   1 25429.9 607.040   1
  -3   1  -1 25195.4 667.021   9
   3   1   1 26628.5 701.157   1
  -3   1  -1 26178.3 615.493   1
  -3   1  -2 4799.55 269.988   1
  -3  -1  -2 4973.15 317.022   8
  -3  -1  -2 5306.75 304.151   9
  -3  -1  -2 4658.98 284.870   3
   3   1   2 4654.67 280.625   3
  -3   1  -2 5039.20 307.086   9
   3  -1   2 4746.40 271.933   8
   3  -1   2 4890.73 278.939   1
   3   1   2 4911.31 315.296   1
  -3   1  -3 1934.32 194.326   9
  -3  -1  -3 2026.33 184.686   9
  -3   1  -3 1942.51 185.724   1
  -3  -1  -3 1933.11 213.687   8
   3   1   3 1929.34 213.269   1
   3   1   3 1783.66 171.986   3
   3  -1   3 1882.22 176.827   8
   3  -1   3 1686.85 174.127   1
   3   1   4 15593.1 591.704   1
   3  -1   4 14519.5 518.695   1
  -3   1  -4 14661.5 526.915   1
   3  -1   4 14443.2 543.383   9
   3  -1   4 13694.0 482.649   8
  -3   1  -4 15418.8 556.801   9
  -3  -1  -4 14770.8 498.718   9
  -3   1  -4 15137.1 511.933   8
   3  -1   4 14570.0 512.510   5
  -3  -1  -4 14581.6 576.976   8
   3   1   4 14240.6 462.481   3
   3  -1   4 15687.0 579.357   6
  -3   1  -5 1558.37 172.613   8
   3   1   5 1477.51 221.815   1
   3  -1   5 1760.02 194.527   1
  -3   1  -5 1734.25 196.627   9
  -3  -1  -5 1551.84 164.978   9
  -3  -1  -5 1732.38 213.604   8
   3  -1   5 1519.56 167.206   8
   3  -1   5 1611.20 185.562   5
   3   1   5 1567.47 95.3203   7
   3  -1   5 1604.56 186.797   9
  -3  -1  -5 1513.26 93.2580   7
   3  -1   5 1588.02 156.971   7
   3   1   5 1439.04 148.127   3
   3  -1   5 1598.80 199.476   6
  -3   1  -6 7142.56 402.388   9
   3  -1   6 7078.74 397.583   9
   3   1   6 6516.53 462.555   1
   3  -1   6 7089.28 419.762   1
  -3   1  -6 7153.51 380.404   8
  -3  -1  -6 7249.30 443.954   8
   3  -1   6 7246.09 409.596   5
   3  -1   6 6947.80 377.522   8
   3   1   6 7285.94 256.552   7
   3  -1   6 7133.07 355.459   7
  -3  -1  -6 6835.54 244.831   7
  -3  -1  -6 7173.95 346.223   9
   3   1   6 6933.60 308.220   3
   3  -1   6 7364.52 449.732   6
  -3   1  -7 3068.15 274.909   9
   3   1   7 1419.35 333.476   1
   3  -1   7 2903.04 298.134   1
   3  -1   7 3198.75 278.330   9
  -3   1  -7 3223.40 270.531   8
  -3  -1  -7 3201.03 305.024   8
   3  -1   7 3054.18 261.781   8
   3   1   7 3576.18 324.664   8
  -3  -1  -7 3012.25 227.669   9
   3   1   7 3077.21 196.887   7
   3  -1   7 3101.48 285.988   5
   3  -1   7 3179.42 255.699   7
  -3  -1  -7 3071.16 189.955   7
   3   1   7 3059.67 200.438   3
   3  -1   7 3306.26 314.918   6
  -3  -1  -8 109.823 48.5910   9
   3   1   8 194.834 90.3140   5
  -3  -1  -8 94.4287 78.5205   8
  -3   1  -8 16.0709 43.7613   8
   3   1   8 141.138 59.1012   9
   3   1   8 140.876 101.462   1
  -3  -1  -8 116.125 46.9618   7
   3  -1   8 135.887 73.4169   5
  -3   1  -8 147.224 71.0998   9
   3  -1   8 185.064 67.9027   8
   3   1   8 200.740 86.2212   8
   3  -1   8 173.292 70.5730   6
   3  -1   8 217.817 88.4487   7
   3  -1   8 120.539 58.4361   2
   3  -1   8 130.933 88.2054   1
   3   1   8 134.931 46.6639   7
  -3   1  -8 56.1175 52.6431   5
   3  -1   8 153.387 68.5449   9
   3  -1   9 1532.91 199.694   7
  -3  -1  -9 1526.85 238.877   8
   3  -1   9 1542.90 229.129   5
  -3   1  -9 1378.34 195.192   9
   3   1   9 1458.19 169.904   9
   3  -1   9 1486.60 201.122   9
   3  -1   9 1347.03 163.646   2
  -3   1  -9 1415.70 218.860   5
  -3   1  -9 1266.65 187.742   8
   3  -1   9 1466.74 201.813   8
   3   1   9 1535.06 232.034   8
   3   1   9 1450.52 171.173   7
  -3  -1  -9 1539.21 168.347   9
  -3  -1  -9 1368.93 160.005   7
   3   1   9 378.213 208.051   1
   3  -1   9 1300.77 221.609   1
  -3  -1 -10 718.828 181.041   8
  -3  -1 -10 481.402 141.996   5
   3  -1  10 398.149 114.931   9
   3   1  10 603.158 68.1230   2
   3  -1  10 480.455 134.840   1
  -3   1 -10 439.455 137.681   5
  -3   1 -10 326.554 91.3014   8
   3  -1  10 449.467 116.358   8
   3  -1  10 569.606 108.200   2
  -3  -1 -10 441.237 94.7247   9
   3   1  10 654.685 128.788   7
   3  -1  10 484.707 119.935   7
   3   1  10 475.623 106.820   9
  -3  -1 -10 539.737 111.506   7
  -3   1 -10 493.466 120.906   9
   3   1  10 285.309 123.415   1
  -3  -1 -11 4314.11 287.269   9
  -3  -1 -11 4070.92 429.476   5
   3   1  11 2628.11 438.502   1
   3  -1  11 3680.72 332.255   9
   3   1  11 4035.45 126.991   2
   3  -1  11 3801.24 398.312   1
  -3  -1 -11 4183.74 423.307   8
   3  -1  11 3942.65 364.754   8
   3   1  11 4119.56 287.418   9
   3  -1  11 4248.51 287.706   2
   3   1  11 3938.73 323.621   7
   3  -1  11 4033.23 368.557   7
  -3   1 -11 3715.19 351.462   8
  -3  -1 -11 4229.03 328.766   7
  -3   1 -11 4255.45 417.503   5
   3  -1  12 1153.01 152.549   2
   3   1  12 971.462 142.906   9
  -3  -1 -12 791.831 183.368   8
   3  -1  12 1081.28 185.862   9
  -3  -1 -12 1071.83 238.461   5
  -3   1 -12 1290.56 222.039   8
   3   1  12 813.740 214.367   1
  -3  -1 -12 1094.46 178.646   7
   3  -1  12 904.904 228.288   1
   3   1  12 1092.35 182.768   7
  -3   1 -12 1436.57 261.230   5
   3  -1  12 1046.89 199.161   7
  -3  -1 -13-45.7892 101.942   8
   3  -1  13 23.6648 25.5854   9
  -3   1 -13-73.9939 109.359   5
   3  -1  13-8.71522 37.0325   2
  -3   1 -13 5.89601 66.8257   8
   3   1  13-19.0125 49.5822   7
   3  -1  13-72.2835 95.3372   7
   3  -1  13 23.6812 74.7628   1
  -3  -1 -13 53.0833 70.8871   5
  -3  -1 -13 87.6185 47.6884   7
   3   1  13-116.070 128.869   1
  -3  -1 -14 262.671 142.292   5
   3   1  14 317.888 158.054   1
  -3   1 -14 95.1672 81.6759   8
  -3  -1 -14 211.980 94.6366   8
   3  -1  14 119.763 43.9687   2
  -3   1 -14 163.456 97.3581   5
   3   1  14 216.679 96.6988   7
   3  -1  14 341.783 168.016   1
   3  -1  14 186.785 92.9739   7
  -3  -1 -15 561.021 193.021   5
   3   1  15 737.299 224.485   1
  -3   1 -15 368.603 131.081   8
  -3  -1 -15 605.278 194.249   8
  -3   1 -15 556.335 185.266   5
   3  -1  15 780.234 216.817   1
   3   1  15 345.877 128.611   7
   3  -1  15 624.547 179.638   7
  -3   1 -16-67.8208 102.771   5
   3   1  16 35.5156 65.8045   1
  -3  -1 -16 112.913 110.430   8
  -3   1 -16 131.798 98.8319   8
   3  -1  16 78.6301 70.3651   1
  -3  -1 -16 99.0367 107.079   5
   3  -1  16 141.414 101.871   7
   3   1  16-49.4228 88.7692   7
   3   1  17 138.226 128.462   1
  -3  -1 -17 148.055 141.727   5
   3  -1  17 245.369 135.033   1
  -3  -1 -17-0.61915 72.1164   8
  -3   1 -17 124.414 84.6620   8
   3   1  17 129.334 85.5773   7
   3  -1  17 110.510 99.6274   7
  -3   1 -17-17.4302 68.1098   5
   3  -1  18 159.669 132.214   1
  -3   1 -18 92.2126 93.9016   5
   3  -1  18-38.7712 62.8870   7
  -3  -1 -18 225.759 150.857   8
  -3   1 -18-72.7402 80.8715   8
   3   2 -17 100.010 96.1568   5
  -3  -2  17 99.5263 125.442   7
   3  -2 -17 361.335 154.202   5
   3  -2 -17 127.205 122.962   8
   3   2 -17-6.55471 36.7866   8
  -3   2  17 264.321 163.363   7
   3   2 -16 58.8856 83.0618   5
   3  -2 -16 253.260 159.444   8
   3  -2 -16 47.5999 102.944   5
  -3   2  16 221.398 146.136   7
  -3  -2  16 142.100 148.580   7
   3   2 -16 37.2894 61.2172   8
   3   2 -16 148.261 96.3846   6
  -3  -2  16 95.0988 79.8422   3
   3   2 -15 54.3597 81.1824   6
   3  -2 -15-83.7916 87.1670   5
   3   2 -15-132.776 107.651   5
   3   2 -15-45.5016 64.0900   8
  -3   2  15-95.3402 71.0154   7
  -3  -2  15-73.8930 104.732   7
   3  -2 -15-174.893 123.786   8
  -3  -2  15 45.7846 71.2095   3
   3   2 -14 678.666 178.208   6
   3   2 -14 322.998 148.369   5
   3  -2 -14 440.445 165.094   8
   3  -2 -14 456.184 183.531   5
  -3   2  14 566.361 199.174   7
   3   2 -14 472.209 146.321   8
  -3  -2  14 395.668 162.000   7
  -3  -2  14 465.281 140.315   3
  -3   2  13 732.243 75.5561   9
   3   2 -13 1010.39 240.503   5
   3  -2 -13 1155.51 256.336   8
   3   2 -13 889.953 190.863   8
  -3   2  13 709.585 214.842   7
  -3  -2  13 1208.51 277.181   7
   3  -2 -13 860.312 222.026   5
  -3  -2  13 867.056 176.771   3
   3   2 -13 863.689 199.360   6
   3  -2 -12 2597.41 354.168   5
   3   2 -12 2473.18 350.389   5
   3  -2 -12 3062.61 399.456   8
   3   2 -12 2647.34 315.357   8
  -3   2  12 3038.33 403.677   7
  -3  -2  12 2803.36 393.772   7
  -3   2  12 2757.85 168.193   9
  -3  -2  12 3150.98 341.368   3
   3   2 -12 3125.28 349.041   6
   3  -2 -12 2711.80 223.096   2
  -3   2  11 5688.05 258.730   9
   3  -2 -11 5696.50 503.927   5
   3   2 -11 5923.87 514.846   5
   3  -2 -11 5498.54 521.546   8
   3   2 -11 5771.93 452.172   8
   3   2 -11 4868.66 396.687   2
  -3   2  11 5779.15 524.640   7
  -3  -2  11 5534.51 529.098   7
   3   2 -11 5272.13 381.299   4
  -3  -2  11 5399.71 439.860   3
   3   2 -11 5540.29 454.503   6
   3   2 -10 8172.19 508.125   2
   3  -2 -10 8904.25 590.980   5
  -3   2  10 8892.71 337.342   9
   3   2 -10 9058.85 618.059   5
   3  -2 -10 8197.02 604.287   8
   3   2 -10 8256.21 516.483   8
   3   2 -10 8524.67 473.262   4
  -3   2  10 8092.24 597.640   7
  -3  -2  10 8325.20 617.021   7
   3  -2 -10 8620.97 425.594   3
   3   2 -10 8495.82 545.935   6
  -3   2   9 408.096 77.6811   9
   3   2  -9 393.192 114.902   8
   3  -2  -9 64.6668 67.1000   5
   3   2  -9 212.200 81.9120   2
   3   2  -9 125.893 96.0089   5
   3  -2  -9 367.698 142.092   8
  -3   2   9 369.405 136.629   7
   3   2  -9 319.705 94.9034   4
  -3  -2   9 432.919 150.765   7
   3  -2  -9 255.346 77.3558   3
   3   2  -9 385.800 118.375   6
   3   2  -8 8581.10 504.778   2
   3  -2  -8 8505.29 559.060   8
   3   2  -8 8578.73 547.680   5
  -3   2   8 8813.16 570.393   7
  -3  -2   8 8434.09 562.887   7
   3   2  -8 8455.11 559.472   7
   3   2  -8 8046.96 436.526   4
  -3   2   8 8245.58 342.276   9
  -3   2   8 8726.58 534.263   5
  -3  -2   8 9084.15 544.401   1
   3  -2  -8 7930.14 409.584   3
   3   2  -8 8071.33 493.476   6
   3  -2  -8 7775.98 500.359   5
   3   2  -7 5976.94 408.223   2
   3  -2  -7 6331.91 370.039   3
   3  -2  -7 6431.61 464.665   8
  -3   2   7 5848.76 449.530   7
  -3   2   7 5839.85 417.249   5
  -3  -2   7 6432.53 467.578   7
   3   2  -7 6324.95 458.601   7
   3   2  -7 5850.90 366.492   4
  -3   2   7 5688.89 290.296   9
   3  -2  -7 6127.54 420.180   5
   3   2  -7 5698.19 426.872   5
  -3  -2   7 6602.69 446.788   1
   3   2  -7 5919.62 408.069   6
   3   2  -6 20359.5 729.357   2
   3  -2  -6 19328.8 702.025   5
   3   2  -6 19606.3 755.229   5
  -3   2   6 19524.8 547.843   9
   3  -2  -6 19795.1 790.419   8
  -3   2   6 20257.4 799.079   7
  -3  -2   6 19768.4 771.277   7
   3   2  -6 20050.4 772.203   7
   3   2  -6 19774.4 666.359   4
  -3  -2   6 19875.2 751.775   1
  -3   2   6 20542.1 724.242   5
   3  -2  -5 18731.7 646.116   5
  -3   2   5 16935.8 519.022   9
   3  -2  -5 18558.1 728.249   8
  -3   2   5 18163.9 724.632   7
  -3  -2   5 17322.5 682.900   7
   3   2  -5 18067.7 693.928   7
   3  -2  -5 17437.4 342.001   4
   3   2  -5 18493.0 688.225   2
  -3  -2   5 18122.8 677.496   1
   3   2  -5 18545.3 704.930   5
  -3   2   4 422.632 91.9285   9
  -3   2   4 98.4396 82.1981   1
  -3   2   4 246.478 93.5283   7
  -3  -2   4 323.624 100.062   1
   3  -2  -4 370.010 64.8783   4
   3  -2  -4 377.914 83.8145   9
  -3  -2   4 292.319 90.6517   7
   3  -2  -4 265.926 75.9733   5
   3   2  -4 372.123 104.124   7
   3   2  -4 398.693 118.156   1
   3  -2  -3 3871.18 259.075   9
   3  -2  -3 3498.86 247.662   5
  -3   2   3 3746.68 299.570   7
  -3  -2   3 3892.13 284.917   7
   3  -2  -3 3475.08 205.682   4
   3   2  -3 3611.94 271.193   7
  -3   2   3 3731.47 249.908   9
   3   2  -3 3033.26 286.031   1
  -3   2   3 3752.18 261.745   1
  -3  -2   3 3461.30 289.095   1
   3  -2  -2 3900.36 240.467   5
   3  -2  -2 3715.81 258.434   9
   3   2  -2 3868.69 274.307   8
  -3   2   2 4010.40 269.769   9
  -3  -2   2 4165.83 267.460   7
   3   2  -2 3550.06 247.197   7
   3   2  -2 4354.26 291.003   1
  -3   2   2 3731.41 243.895   1
   3  -2  -2 3614.41 154.160   6
  -3  -2   2 4511.55 299.897   1
   3  -2  -1 7115.09 364.532   9
  -3   2   1 7490.84 376.035   9
   3   2  -1 7295.70 375.119   8
   3  -2  -1 7074.43 385.023   7
  -3  -2   1 7462.92 327.025   7
   3  -2  -1 7301.04 326.680   1
   3   2  -1 8203.40 395.615   1
   3  -2  -1 7242.82 264.009   6
  -3   2   1 6971.88 312.391   1
  -3  -2   1 7828.33 391.403   1
  -3   2   0 273.187 62.7295   1
   3   2   0 419.365 93.6324   8
   3  -2   0 353.426 80.3198   1
  -3  -2   0 303.934 84.2161   1
  -3  -2   0 386.879 72.7826   7
   3   2   0 515.126 110.662   1
   3  -2   0 309.754 63.9170   6
  -3   2   0 463.799 108.273   9
  -3  -2  -1 1604.07 182.717   1
   3   2   1 1434.53 176.809   1
   3   2   1 1178.11 156.912   8
  -3  -2  -1 1278.28 168.039   8
  -3  -2  -1 1400.49 116.302   7
   3  -2   1 1381.78 141.617   1
   3  -2   1 1426.40 150.158   6
  -3   2  -1 1519.73 177.208   9
  -3   2  -1 1423.76 135.901   1
   3   2   1 1449.61 167.622   2
  -3   2  -2 5467.95 270.630   1
  -3  -2  -2 6158.96 363.988   1
  -3   2  -2 5859.80 357.094   9
  -3  -2  -2 5893.50 367.832   8
  -3  -2  -2 5742.76 205.435   7
  -3  -2  -2 6144.50 347.661   3
   3  -2   2 5578.57 316.033   6
   3  -2   2 5595.04 285.560   1
   3   2   2 6085.55 366.821   1
   3   2   2 5877.37 325.672   2
   3  -2   3 865.189 114.277   8
  -3  -2  -3 789.631 148.446   8
   3  -2   3 768.428 103.938   5
   3  -2   3 859.919 126.294   1
  -3  -2  -3 781.724 73.0341   7
  -3   2  -3 817.341 144.642   9
   3   2   3 700.459 137.130   1
  -3   2  -3 743.339 111.349   1
   3   2   3 902.159 125.868   2
  -3  -2  -3 884.551 147.560   1
  -3  -2  -3 875.935 138.683   3
   3  -2   3 805.003 130.987   6
   3  -2   4 7932.79 362.615   1
  -3   2  -4 8271.39 446.434   9
  -3  -2  -4 7596.07 370.002   9
   3  -2   4 7797.24 352.363   5
   3  -2   4 7076.41 322.391   8
  -3  -2  -4 7351.12 438.627   8
  -3  -2  -4 7634.60 232.564   7
   3   2   4 8375.26 451.768   1
  -3  -2  -4 7814.14 371.836   3
   3  -2   4 8403.97 444.915   6
   3   2   4 7598.95 349.478   2
  -3   2  -5 348.352 108.130   9
   3  -2   5 303.512 91.8616   9
   3  -2   5 224.361 64.8440   1
   3  -2   5 200.998 59.5066   5
   3  -2   5 337.500 75.8837   8
  -3  -2  -5 187.108 65.4516   9
  -3  -2  -5 342.459 56.8392   7
   3   2   5 223.051 100.124   1
  -3  -2  -5 351.628 105.654   8
  -3  -2  -5 274.741 72.4636   3
   3   2   5 215.036 59.5823   2
   3  -2   5 303.976 88.8529   6
  -3   2  -6-21.9066 51.0137   9
  -3  -2  -6 35.3332 35.3042   9
   3   2   6-0.65350 32.5026   2
   3  -2   6 33.6926 33.8390   8
  -3  -2  -6-102.009 89.2191   8
   3  -2   6 13.7762 39.6423   7
   3  -2   6 6.44798 32.1564   5
   3   2   6-70.1377 87.1445   1
   3  -2   6-62.4568 56.2282   1
  -3  -2  -6 24.5024 17.1075   7
   3   2   6-37.3467 40.4586   5
   3  -2   6-12.3987 40.8594   9
   3  -2   6-29.2855 34.8967   6
   3   2   7 9010.42 336.947   2
   3  -2   7 10069.3 533.690   9
   3  -2   7 9547.45 497.307   1
   3   2   7 9768.05 567.065   5
  -3   2  -7 9517.97 521.261   9
   3  -2   7 9404.67 477.089   2
   3   2   7 9364.72 554.651   1
  -3  -2  -7 9235.45 556.796   8
   3  -2   7 8828.05 406.647   8
   3   2   7 9515.51 564.752   8
   3  -2   7 8906.32 467.773   5
  -3  -2  -7 9529.84 391.507   9
  -3  -2  -7 9291.89 347.709   7
   3  -2   7 9697.27 501.920   7
  -3   2  -7 9433.46 428.205   8
   3  -2   7 10176.2 574.910   6
  -3   2  -8 2527.91 279.586   9
   3  -2   8 2669.02 283.621   9
  -3  -2  -8 2538.07 198.900   9
   3  -2   8 2545.78 269.297   5
   3   2   8 987.937 316.727   1
   3  -2   8 2566.63 269.763   1
   3  -2   8 2833.79 264.528   2
  -3   2  -8 2715.19 240.658   8
  -3  -2  -8 2312.87 286.793   8
   3  -2   8 2484.19 228.218   8
   3   2   8 2235.95 192.889   7
  -3  -2  -8 2612.92 204.012   7
   3  -2   8 2375.16 265.403   7
   3   2   8 2293.86 157.536   2
  -3   2  -8 2613.94 272.370   5
  -3   2  -9 3.05725 36.6810   8
  -3  -2  -9 45.1647 41.8461   9
   3  -2   9 113.052 67.2139   7
  -3  -2  -9 112.598 88.7392   8
   3   2   9 43.8615 24.4875   2
   3   2   9 95.2559 100.414   1
  -3   2  -9 8.93946 77.4481   9
   3  -2   9 40.7287 36.7053   8
   3  -2   9 98.9339 54.2718   5
   3  -2   9 38.8240 43.8719   9
   3  -2   9 156.152 86.4158   1
   3   2   9 57.9270 38.0316   7
   3  -2   9 107.788 73.8999   2
  -3  -2  -9 54.8366 32.9433   7
  -3   2  -9 169.824 110.634   5
  -3  -2 -10 109.464 42.8810   9
  -3   2 -10-20.0063 49.6175   5
   3  -2  10 109.555 67.4957   2
   3   2  10 58.9445 33.4606   7
   3  -2  10 154.231 72.5164   8
  -3  -2 -10 15.1219 104.951   8
  -3   2 -10 162.007 65.4663   8
   3   2  10-24.6696 95.3579   1
  -3  -2 -10 108.861 52.3892   7
   3  -2  10 99.2760 75.0955   7
   3  -2  10-46.4061 99.3378   1
   3  -2  11 143.295 84.5629   1
  -3   2 -11 249.533 113.359   5
  -3  -2 -11 233.952 58.2414   9
   3  -2  11 204.739 80.6106   8
   3  -2  11 299.322 95.2335   2
   3   2  11 365.257 102.179   7
   3   2  11 51.6169 121.286   1
   3  -2  11 227.064 89.2336   7
  -3  -2 -11 299.468 91.5736   7
  -3  -2 -11 304.570 117.620   8
  -3   2 -11 235.526 92.2529   8
   3  -2  12 407.844 151.858   1
  -3   2 -12 480.883 153.969   5
  -3   2 -12 515.537 130.850   8
  -3  -2 -12 726.474 186.126   8
   3  -2  12 278.159 92.8336   8
   3  -2  12 435.181 112.008   2
   3   2  12 483.477 120.139   7
   3   2  12 567.854 168.410   1
   3  -2  12 451.919 138.979   7
  -3  -2 -12 474.038 118.786   7
  -3   2 -13 0.88651 76.5139   5
  -3   2 -13 60.0922 54.3109   8
  -3  -2 -13-120.142 130.597   8
   3  -2  13-134.824 79.6025   1
   3  -2  13-42.2976 37.8443   2
   3   2  13 22.5161 36.5110   7
   3  -2  13-56.1003 96.6175   7
  -3  -2 -13-104.793 62.4286   7
   3   2  13 38.4433 95.9958   1
  -3  -2 -14 48.5451 67.6345   5
   3  -2  14 278.665 96.3047   2
  -3   2 -14 414.872 141.873   5
  -3   2 -14 88.2774 70.1246   8
   3  -2  14 199.615 124.808   1
   3   2  14 203.389 88.0041   7
   3  -2  14 168.982 117.208   7
   3   2  14 24.5675 124.518   1
  -3  -2 -14 200.474 136.585   8
  -3   2 -15 44.4692 53.1328   8
  -3   2 -15 312.178 170.202   5
  -3  -2 -15 164.425 89.5246   5
   3  -2  15 195.547 143.795   1
  -3  -2 -15 27.9886 97.1002   8
   3   2  15-4.80741 61.6445   7
   3  -2  15 90.9047 94.2354   7
   3   2  15 335.349 169.524   1
   3  -2  16 11.7379 61.7589   1
  -3   2 -16 38.3488 70.5445   5
  -3   2 -16 7.07405 34.8788   8
  -3  -2 -16 20.7214 71.3260   8
   3   2  16 7.71367 39.5538   7
   3   2  16 56.8501 117.789   1
   3  -2  17 47.8061 84.0671   1
  -3   2 -17-49.8682 65.8589   5
  -3  -2 -17-7.40642 69.0822   8
   3  -2  17 62.7014 88.1352   7
  -3   2 -18 448.457 201.616   5
   3  -2  18 140.982 123.422   7
   3  -2  18 154.098 115.347   1
   3  -2  19 392.495 170.680   7
   3   3 -18 10.4496 50.2669   6
   3   3 -17-159.338 113.707   6
   3  -3 -17-162.140 120.814   5
   3   3 -17 103.449 120.104   5
  -3   3  17-26.9989 84.6924   7
   3  -3 -16 431.696 194.811   5
   3  -3 -16 251.395 128.952   8
   3   3 -16 174.464 83.5631   5
  -3   3  16 306.016 155.926   7
   3   3 -16 166.647 89.7925   6
  -3  -3  16 23.1175 70.2300   7
  -3  -3  16 60.8886 92.8773   3
   3   3 -15-60.2848 87.8000   6
   3   3 -15-13.4831 77.4515   5
   3  -3 -15 12.2086 101.819   8
  -3   3  15 64.4793 63.0930   7
  -3  -3  15 170.469 127.803   7
   3   3 -15 1.18628 43.0883   8
  -3  -3  15 4.48672 41.5141   3
   3  -3 -15 141.060 114.567   5
   3  -3 -14 612.052 204.010   8
   3  -3 -14 867.528 227.816   5
   3   3 -14 843.830 221.549   5
   3   3 -14 711.512 170.559   8
  -3   3  14 560.095 194.358   7
  -3  -3  14 574.310 202.266   7
   3   3 -14 713.017 200.753   6
   3  -3 -13 63.0876 86.4416   5
   3   3 -13 269.130 137.911   5
   3  -3 -13 271.883 162.921   8
  -3   3  13 13.8845 112.785   7
  -3  -3  13 46.3118 95.4725   7
   3   3 -13 130.758 68.0606   8
   3   3 -13 197.953 109.683   6
   3  -3 -12 8526.77 638.723   5
   3  -3 -12 8621.13 688.673   8
   3   3 -12 8198.12 519.951   8
  -3   3  12 7574.23 647.124   7
  -3  -3  12 7715.10 666.321   7
   3   3 -12 8015.02 631.424   5
   3   3 -12 8101.59 612.137   6
  -3   3  11 66.0304 22.6778   9
   3   3 -11 191.378 123.741   5
   3   3 -11 316.365 111.794   8
   3  -3 -11 307.528 125.721   5
  -3   3  11 0.48127 108.457   7
   3   3 -11 156.440 94.0456   4
  -3  -3  11 228.754 129.074   7
   3  -3 -11 270.032 137.318   8
   3  -3 -11 177.281 66.6080   3
   3   3 -11 181.801 108.850   6
  -3   3  10 3565.40 184.789   9
   3  -3 -10 3808.48 387.843   5
   3   3 -10 3965.84 409.235   5
   3  -3 -10 3871.62 434.401   8
  -3   3  10 3694.01 417.508   7
  -3  -3  10 3561.91 432.391   7
   3   3 -10 3901.26 335.169   8
   3  -3 -10 3903.73 300.275   3
   3   3 -10 3745.01 355.019   4
   3   3 -10 3638.05 386.208   6
  -3   3   9 578.981 83.8371   9
   3  -3  -9 653.520 164.200   5
   3   3  -9 758.277 177.939   5
   3  -3  -9 758.026 188.846   8
  -3   3   9 434.602 147.094   7
   3   3  -9 710.835 150.637   4
  -3  -3   9 778.780 200.084   7
   3  -3  -9 730.477 134.282   3
   3   3  -9 715.628 187.543   6
  -3   3   8 621.364 93.7730   9
   3  -3  -8 715.713 157.352   5
  -3  -3   8 625.139 153.312   1
   3  -3  -8 626.424 167.143   8
   3   3  -8 457.097 133.527   5
  -3   3   8 766.278 160.565   5
  -3   3   8 329.993 122.385   7
   3   3  -8 531.427 127.969   4
  -3  -3   8 605.765 175.044   7
   3   3  -8 516.008 134.369   6
  -3   3   7 16.2552 29.9132   9
   3   3  -7-12.1216 66.6178   4
   3  -3  -7 4.24978 59.5683   5
   3   3  -7-3.72494 51.1866   2
  -3  -3   7 70.0116 65.1775   1
   3   3  -7 29.8640 82.5306   5
  -3   3   7-16.2435 49.6849   5
   3  -3  -7 40.4341 88.4150   8
  -3   3   7 65.3679 87.0969   7
  -3  -3   7 26.3177 64.5631   7
   3   3  -7-32.0388 72.5973   6
   3  -3  -6 7458.49 360.264   9
   3  -3  -6 7141.28 421.738   5
  -3   3   6 7781.36 359.979   9
  -3   3   6 6549.90 416.500   5
   3  -3  -6 7529.21 508.202   8
   3   3  -6 8066.09 497.530   5
  -3   3   6 7443.49 519.858   7
   3   3  -6 7687.92 506.399   7
   3  -3  -6 7389.27 519.744   7
  -3  -3   6 7434.23 507.861   7
   3   3  -6 7510.62 477.127   4
   3   3  -6 7843.72 501.228   2
  -3  -3   6 7723.39 472.354   1
   3   3  -5 1778.12 229.796   2
   3  -3  -5 1427.05 163.217   9
  -3   3   5 1633.81 174.099   9
   3  -3  -5 1486.64 221.242   8
   3   3  -5 1401.02 205.079   5
  -3  -3   5 1790.84 240.843   7
   3   3  -5 1596.52 225.732   7
   3  -3  -5 1350.26 171.007   5
  -3   3   5 1205.05 171.829   1
   3   3  -5 1335.77 212.334   4
  -3  -3   5 1268.67 196.562   1
  -3   3   5 1355.15 175.451   5
  -3  -3   5 1645.71 236.811   2
  -3  -3   4 33071.0 954.426   7
   3  -3  -4 32384.1 792.889   9
   3  -3  -4 34540.1 993.751   8
  -3   3   4 35025.0 815.765   9
   3  -3  -4 33501.0 790.427   5
   3   3  -4 34194.8 831.650   8
   3  -3  -4 33321.6 692.645   4
   3   3  -4 34964.3 908.854   1
  -3  -3   4 35312.0 922.831   1
  -3  -3   4 34475.0 999.394   2
   3   3  -3 200.705 93.6224   1
   3  -3  -3 449.610 96.7534   9
  -3   3   3 374.772 85.8530   1
   3  -3  -3 386.959 85.8151   5
  -3   3   3 376.005 100.094   9
   3  -3  -3 389.056 118.337   8
   3   3  -3 325.245 85.9052   8
   3  -3  -3 441.156 88.7434   4
  -3  -3   3 429.503 117.048   7
  -3  -3   3 365.584 100.297   1
  -3  -3   3 514.323 147.887   2
   3  -3  -2 34.9443 31.1438   5
   3   3  -2 13.4648 30.9333   8
  -3  -3   2 10.9159 42.1910   1
  -3   3   2 22.6725 25.9945   1
  -3   3   2 31.4007 50.1881   9
   3  -3  -2 61.9499 38.8341   4
   3  -3  -2 40.7331 35.2459   9
   3   3  -2-14.1790 60.9888   1
  -3  -3   2 26.9468 40.3164   7
  -3  -3   2 126.767 88.6826   2
   3  -3  -1 1077.13 108.936   5
  -3   3   1 996.262 159.393   9
   3  -3  -1 1064.41 155.265   9
   3   3  -1 1107.51 152.846   8
  -3  -3   1 1182.90 157.669   7
   3   3  -1 1097.07 152.272   1
  -3   3   1 1101.19 120.135   1
  -3   3   1 1245.89 124.317   6
   3  -3  -1 1140.60 153.756   4
  -3  -3   1 1000.52 155.446   1
  -3  -3   0 984.691 149.298   1
  -3   3   0 1437.53 188.139   9
   3   3   0 1190.43 164.405   8
  -3  -3   0 1101.74 163.808   8
   3   3   0 1258.02 178.070   2
   3  -3   0 1126.99 163.022   4
  -3  -3   0 1162.34 144.273   7
   3  -3   0 1203.78 105.937   5
   3  -3   0 1264.93 172.800   9
   3  -3   0 849.437 110.692   1
   3   3   0 1099.99 158.796   1
   3  -3   0 1031.75 127.664   6
  -3   3   0 1132.48 134.962   6
  -3   3   0 1234.45 116.985   1
  -3   3  -1 19.4416 38.8535   6
  -3   3  -1 12.9724 62.0992   9
   3   3   1 21.5530 59.0929   1
   3  -3   1-37.6035 44.0886   9
  -3  -3  -1-92.8692 77.9470   1
  -3  -3  -1 10.2863 49.0046   8
   3   3   1 3.74678 42.0186   2
   3   3   1-41.9678 46.8563   8
   3  -3   1 9.21064 28.7850   1
   3  -3   1 16.0866 40.2061   4
  -3  -3  -1 35.9341 34.0096   7
  -3   3  -1 55.6515 32.9621   1
   3  -3   1-8.13873 26.3819   6
  -3   3  -2 32022.6 912.771   9
   3  -3   2 30811.7 531.468   5
  -3  -3  -2 32649.0 897.087   1
  -3  -3  -2 30743.3 885.168   8
   3   3   2 31151.1 843.263   2
   3   3   2 31642.0 907.505   8
  -3   3  -2 31051.7 576.613   1
   3  -3   2 32620.5 914.858   4
   3  -3   2 32660.7 833.103   6
   3  -3   2 30539.2 576.425   1
  -3   3  -2 31083.2 810.920   6
   3   3   2 31257.5 860.729   1
  -3   3  -3 922.849 156.531   6
  -3   3  -3 986.305 173.934   9
   3  -3   3 857.415 103.003   1
   3  -3   3 952.532 114.540   8
   3   3   3 1129.48 182.725   8
  -3  -3  -3 973.875 168.139   8
  -3  -3  -3 1122.81 169.870   1
   3   3   3 920.944 143.497   2
   3  -3   3 1011.52 106.745   5
   3   3   3 1080.36 171.078   1
   3  -3   3 1205.77 178.907   4
   3  -3   3 1088.09 163.611   6
  -3   3  -4 1319.98 200.070   9
   3   3   4 1512.91 172.883   2
   3  -3   4 1297.96 132.374   5
  -3  -3  -4 1396.72 199.155   1
   3  -3   4 1311.74 125.976   8
   3   3   4 1627.70 217.358   8
  -3  -3  -4 1348.68 137.558   7
   3  -3   4 1553.71 211.325   2
  -3  -3  -4 1197.93 193.037   8
   3   3   4 1416.16 205.384   1
   3  -3   4 1297.38 188.333   6
   3   3   4 1534.20 206.541   5
  -3   3  -4 1349.29 197.156   6
   3  -3   4 1255.84 133.554   1
  -3   3  -5-26.6151 72.2036   6
  -3   3  -5-49.0876 54.2947   9
   3   3   5-101.732 117.918   1
   3  -3   5 35.5883 41.4110   9
   3   3   5 76.4993 70.6934   5
  -3  -3  -5-52.9174 81.9941   8
   3  -3   5 8.62290 29.5654   8
   3   3   5 26.8346 32.8063   2
   3   3   5-6.04562 43.3695   8
  -3  -3  -5 13.8973 19.9746   7
   3  -3   5-95.9140 63.5578   2
   3  -3   5 6.73131 36.3675   1
   3  -3   5-18.0778 40.1554   6
  -3  -3  -5 39.5548 51.7810   3
   3  -3   5 4.44262 27.1937   5
   3  -3   6 128.793 60.0057   1
   3  -3   6 68.7923 49.6256   9
  -3  -3  -6 123.720 58.4612   9
  -3  -3  -6 165.706 93.1814   8
   3   3   6-123.492 67.9629   1
   3  -3   6 187.080 50.1278   8
   3   3   6 265.947 73.0806   2
   3   3   6 159.891 84.5747   8
   3   3   6 168.826 86.3894   5
   3  -3   6 173.448 84.8600   4
  -3  -3  -6 144.865 53.3310   7
   3  -3   6 186.812 87.5582   2
   3  -3   6 184.217 85.5574   7
  -3   3  -6 120.230 64.2364   9
  -3  -3  -6 166.540 59.0616   3
   3  -3   6 186.998 77.4897   6
   3  -3   6 132.278 54.3083   5
  -3   3  -7 265.615 107.672   9
  -3  -3  -7 235.116 67.1462   9
   3   3   7 220.311 84.9359   5
  -3  -3  -7 321.744 132.098   8
   3  -3   7 152.477 58.2547   5
   3  -3   7 235.091 56.3236   8
   3   3   7 255.498 66.2158   2
   3  -3   7 279.497 80.9310   1
   3   3   7 145.670 116.615   1
   3  -3   7 203.710 89.6409   2
  -3  -3  -7 255.356 65.9800   7
   3  -3   7 186.738 86.5082   7
  -3  -3  -7 159.100 50.5044   3
  -3  -3  -8 220.435 103.357   8
   3  -3   8 226.195 79.1622   5
   3   3   8 182.943 51.1158   2
  -3  -3  -8 142.544 49.4266   9
   3  -3   8 93.4988 77.0237   2
  -3  -3  -8 129.556 58.4306   7
   3   3   8 181.117 118.205   1
   3  -3   8 165.558 91.1117   7
   3  -3   8 82.0254 58.8462   1
   3  -3   8 176.362 55.1081   8
  -3   3  -9-82.6170 79.7383   5
   3  -3   9-12.7179 57.6935   1
  -3  -3  -9 27.5517 69.4389   8
   3  -3   9 81.5374 62.2896   5
   3  -3   9 29.7921 32.1295   8
   3   3   9 25.7962 23.8545   2
   3  -3   9-105.368 67.7656   2
  -3  -3  -9 4.68454 28.4962   9
  -3  -3  -9 12.1772 42.4449   7
   3  -3   9-17.0246 83.7519   7
   3   3   9 16.4662 85.9294   1
  -3  -3 -10 675.679 91.3744   9
   3   3  10 38.7617 189.877   1
   3   3  10 604.434 66.6406   2
  -3   3 -10 821.212 169.648   5
  -3   3 -10 726.782 127.669   8
  -3  -3 -10 558.608 179.616   8
   3  -3  10 866.759 174.420   5
   3  -3  10 625.488 144.193   1
   3  -3  10 595.268 112.260   8
   3  -3  10 597.721 133.724   2
  -3  -3 -10 679.283 133.026   7
   3  -3  10 546.798 151.153   7
  -3   3 -11 252.959 73.5834   8
   3   3  11-6.70208 114.841   1
  -3  -3 -11 192.744 121.394   8
   3  -3  11 203.748 74.8507   8
   3  -3  11 376.433 118.631   2
   3  -3  11 102.934 72.6113   1
  -3  -3 -11 261.037 50.4569   9
  -3   3 -11 298.947 120.564   5
  -3  -3 -11 197.647 71.9584   7
   3  -3  11 184.973 103.034   7
  -3   3 -12 621.979 129.822   8
  -3   3 -12 540.820 153.879   5
  -3  -3 -12 439.688 157.050   8
   3   3  12 392.952 192.780   1
   3  -3  12 739.625 160.608   2
   3  -3  12 619.073 160.240   1
   3  -3  12 637.070 166.114   7
   3   3  12 509.491 123.907   7
   3   3  13 35.5238 63.9673   7
  -3   3 -13-59.0230 92.3485   5
   3   3  13-166.302 106.861   1
  -3  -3 -13 9.94312 97.4247   8
  -3   3 -13-67.2754 55.5885   8
   3  -3  13-210.609 110.802   7
   3  -3  13 95.6568 77.1323   2
   3  -3  13 90.3297 101.607   1
  -3   3 -14 621.553 182.958   5
  -3  -3 -14 579.077 186.384   8
   3  -3  14 777.965 174.349   2
   3   3  14 611.583 202.731   1
   3   3  14 752.277 162.034   7
   3  -3  14 919.835 221.169   7
   3  -3  14 686.251 190.417   1
  -3   3 -15-14.5470 51.5134   5
  -3  -3 -15-134.921 127.391   8
   3  -3  15 2.15052 43.6907   2
   3   3  15 104.991 120.103   1
   3   3  15 105.062 83.6829   7
   3  -3  15 169.976 114.603   7
   3  -3  15-34.2243 62.7207   1
  -3   3 -16-180.343 114.922   5
  -3  -3 -16 59.4467 86.0316   8
   3   3  16 61.8810 86.0910   1
   3  -3  16 219.023 111.289   1
   3  -3  16 176.493 151.635   7
  -3   3 -17-45.0243 70.8804   5
   3  -3  17-66.4625 79.1508   1
   3  -3  17-127.687 103.878   7
   3  -3  18 57.7933 81.4968   1
  -3   3 -18 80.9926 103.920   5
   3  -3  18 117.606 107.127   7
   3   4 -17-74.1258 96.1817   5
   3   4 -16-18.1803 61.2379   6
   3  -4 -16 260.716 146.901   5
   3   4 -16-190.436 119.709   5
  -3   4  16 130.027 127.065   7
   3  -4 -15-327.216 154.665   5
   3   4 -15-81.3737 84.1079   5
   3  -4 -15 73.4201 128.751   8
  -3   4  15 112.018 115.723   7
  -3  -4  15 54.2703 108.666   7
   3   4 -15 48.2801 74.7231   6
   3  -4 -14 188.924 104.599   5
   3  -4 -14 328.994 160.203   8
   3   4 -14 215.911 129.350   5
  -3   4  14 163.813 126.699   7
  -3  -4  14 194.227 119.496   7
   3   4 -14 177.814 112.704   6
   3  -4 -13 1350.25 275.274   5
   3   4 -13 1144.64 248.944   5
   3  -4 -13 1428.94 305.257   8
  -3   4  13 1949.30 360.277   7
  -3  -4  13 1674.88 357.635   7
   3   4 -13 1542.07 300.933   6
   3  -4 -12 2007.20 321.771   5
   3   4 -12 2194.27 330.944   5
   3   4 -12 2359.62 261.230   8
  -3  -4  12 2490.63 397.753   7
   3  -4 -12 2166.37 372.230   8
  -3   4  12 2362.92 376.490   7
   3   4 -12 1659.84 281.152   4
   3   4 -12 2313.21 356.547   6
   3   4 -11 2135.97 323.240   5
   3  -4 -11 2720.30 251.300   2
   3  -4 -11 3047.43 416.731   8
   3   4 -11 2677.27 271.451   8
  -3   4  11 2678.91 388.665   7
  -3  -4  11 2882.18 425.389   7
   3   4 -11 2711.57 340.062   4
   3  -4 -11 2469.76 336.426   5
   3   4 -11 2898.15 390.285   6
   3  -4 -10 4244.21 416.819   5
   3   4 -10 4570.77 444.578   5
   3  -4 -10 4576.82 337.696   2
   3  -4 -10 4990.72 510.310   8
   3   4 -10 4451.39 335.189   8
  -3   4  10 4351.14 481.978   7
  -3  -4  10 4005.90 466.189   7
   3   4 -10 4080.20 407.794   4
   3   4 -10 4145.95 453.914   6
   3  -4  -9 56.8884 61.0805   5
   3  -4  -9 78.6342 87.6006   8
   3   4  -9 123.707 107.219   4
   3  -4  -9 126.739 74.1675   2
  -3  -4   9 168.826 115.579   7
   3   4  -9 10.2426 57.0853   5
   3   4  -9-1.72365 70.6554   6
  -3  -4   9-41.7486 71.6076   2
   3  -4  -8 1341.40 188.427   2
  -3  -4   8 959.410 207.843   2
  -3   4   8 981.258 179.706   5
   3   4  -8 1029.68 198.357   5
   3  -4  -8 1140.28 206.210   5
  -3  -4   8 1320.48 207.178   1
   3   4  -8 961.766 192.111   4
   3  -4  -8 1196.68 234.241   8
  -3  -4   8 1010.92 212.801   7
   3   4  -8 1158.87 227.078   6
  -3   4   7 3299.63 244.829   9
   3  -4  -7 3624.35 318.288   5
   3   4  -7 3580.27 349.343   5
  -3   4   7 3452.91 319.762   5
   3  -4  -7 3316.60 249.923   9
   3  -4  -7 3194.46 358.518   8
  -3  -4   7 3417.47 387.895   7
   3   4  -7 3384.93 360.617   4
   3   4  -7 3295.54 269.049   8
   3   4  -7 3269.47 371.061   6
  -3  -4   7 3351.84 324.779   1
  -3  -4   7 3162.17 360.410   2
  -3   4   6 5567.10 332.241   9
   3  -4  -6 5732.94 342.186   9
   3  -4  -6 6198.66 392.147   5
  -3   4   6 5511.71 381.167   5
   3  -4  -6 5821.70 466.027   8
   3   4  -6 5452.41 341.072   8
  -3  -4   6 6014.08 489.486   7
   3   4  -6 5828.05 468.457   4
   3   4  -6 5368.09 412.812   5
  -3  -4   6 5309.46 408.679   1
  -3  -4   6 5913.02 476.604   2
  -3   4   5 9329.31 445.118   9
   3  -4  -5 9816.19 450.980   5
   3   4  -5 9430.91 438.018   8
   3  -4  -5 9109.05 558.389   8
   3  -4  -5 8876.58 441.791   9
   3   4  -5 9067.18 525.820   5
  -3  -4   5 9129.14 572.363   7
   3   4  -5 9395.88 590.496   4
  -3   4   5 9080.42 458.953   1
  -3  -4   5 8894.73 491.427   1
  -3   4   5 8494.58 213.466   6
  -3  -4   5 9806.99 597.602   2
  -3   4   4 1703.48 199.911   9
   3  -4  -4 1951.36 185.796   5
   3   4  -4 1990.54 240.048   5
   3   4  -4 1688.39 187.564   8
   3  -4  -4 1652.69 232.539   8
   3  -4  -4 1620.91 193.452   9
  -3  -4   4 1967.11 260.572   7
   3   4  -4 1790.36 265.260   4
   3   4  -4 1485.98 203.249   1
  -3   4   4 996.878 177.770   1
  -3   4   4 1789.83 125.939   6
  -3  -4   4 1599.40 208.729   1
  -3  -4   4 1998.64 281.665   2
  -3  -4   3 748.033 141.520   1
  -3   4   3 860.332 150.506   9
   3  -4  -3 789.860 108.753   5
  -3   4   3 807.185 119.266   1
   3   4  -3 713.857 137.328   1
   3   4  -3 795.284 130.142   8
   3  -4  -3 862.038 163.696   8
   3  -4  -3 659.849 129.533   9
   3  -4  -3 820.788 174.155   7
  -3  -4   3 790.526 178.323   2
   3  -4  -3 862.610 145.658   4
  -3  -4   3 710.499 145.436   7
  -3   4   3 804.946 100.240   6
   3   4  -3 920.150 176.679   2
   3  -4  -2 918.673 98.3135   5
  -3   4   2 862.978 153.757   9
  -3  -4   2 946.698 180.348   2
   3   4  -2 927.713 143.427   8
   3   4  -2 893.199 157.714   1
   3   4  -2 768.938 165.851   2
   3  -4  -2 955.500 161.886   8
  -3  -4   2 869.388 147.805   1
   3  -4  -2 838.487 165.120   7
   3  -4  -2 990.531 160.843   9
   3  -4  -2 827.231 145.730   4
  -3  -4   2 890.713 164.580   7
  -3   4   2 910.603 114.103   1
  -3   4   2 823.841 112.567   6
  -3  -4   1 3504.18 288.152   1
   3  -4  -1 3756.34 337.802   2
   3  -4  -1 3123.22 148.554   5
   3   4  -1 3462.87 284.344   8
   3  -4  -1 3620.05 286.333   8
  -3   4   1 3585.50 317.396   9
   3  -4  -1 3478.89 307.233   9
  -3  -4   1 3221.09 292.252   7
   3  -4  -1 3247.50 289.946   4
   3   4  -1 4232.22 361.721   2
   3   4  -1 3820.61 301.341   1
  -3   4   1 3430.76 244.166   6
  -3   4   1 3302.30 189.853   1
  -3  -4   1 3426.26 332.423   2
   3  -4   0 237.738 90.5580   9
  -3  -4   0 69.4394 53.9116   1
  -3  -4   0 14.5472 51.3581   8
   3   4   0 196.699 76.2567   8
   3   4   0 59.0541 50.2466   2
   3  -4   0 171.397 68.7978   8
  -3   4   0 133.749 35.1679   1
   3  -4   0 149.995 67.7332   4
   3  -4   0 126.838 74.1480   2
  -3   4   0 186.189 87.9485   9
   3   4   0 106.390 63.5327   1
  -3  -4   0 196.736 79.6345   7
  -3  -4   0 200.685 92.0295   2
  -3   4   0 150.890 68.6192   6
  -3   4  -1 49.8941 57.1107   6
   3  -4   1 87.8264 75.2222   9
  -3  -4  -1 92.7634 83.6639   2
  -3  -4  -1-51.2492 67.2258   8
   3   4   1 27.0297 42.7828   8
  -3   4  -1 16.9553 17.9186   1
   3  -4   1 26.0235 38.9187   8
  -3   4  -1 86.5723 81.0575   9
   3  -4   1 58.8185 56.7939   4
   3  -4   1 3.26655 72.8015   2
  -3  -4  -1-11.7044 35.6789   1
   3   4   1 60.4946 67.0195   2
   3   4   1-116.434 70.2253   1
  -3   4  -2 350.613 100.293   6
  -3   4  -2 353.430 117.116   9
   3  -4   2 421.728 119.060   9
  -3  -4  -2 450.374 132.083   8
   3   4   2 490.506 121.357   8
   3   4   2 388.398 111.724   2
  -3  -4  -2 366.886 105.630   1
   3  -4   2 555.390 133.880   4
   3  -4   2 421.842 139.745   2
   3  -4   2 235.759 46.4646   1
   3   4   2 525.287 127.880   1
  -3  -4  -2 507.421 126.642   2
  -3   4  -3 136.830 71.7078   6
   3  -4   3 164.808 76.1626   9
  -3  -4  -3 202.635 104.074   8
   3   4   3 158.604 81.0285   8
   3  -4   3 125.683 29.2486   5
   3   4   3 93.2539 51.7406   2
   3   4   3 228.073 93.4604   1
   3  -4   3 117.249 31.5994   1
  -3   4  -3 184.376 95.7867   9
   3  -4   3 108.646 92.6316   2
   3   4   3 178.650 72.4047   5
   3  -4   3 151.039 73.6171   6
   3  -4   3 120.769 83.8353   4
  -3  -4  -3 136.972 68.1957   1
  -3   4  -4 640.788 154.924   9
  -3   4  -4 498.498 130.258   6
   3   4   4 777.901 153.531   5
   3  -4   4 638.026 81.9679   8
   3   4   4 684.863 152.743   8
   3  -4   4 593.850 76.1259   5
   3   4   4 730.349 137.667   2
  -3  -4  -4 711.758 121.868   7
   3   4   4 797.096 169.244   1
   3  -4   4 557.255 144.333   2
   3  -4   4 807.880 90.6613   1
   3  -4   4 877.575 164.568   6
  -3  -4  -4 609.658 151.981   8
  -3   4  -5 253.799 98.7366   6
   3   4   5 465.004 114.393   5
   3   4   5 325.963 90.4804   2
   3  -4   5 279.872 63.4122   1
   3  -4   5 384.924 59.9936   8
   3  -4   5 397.039 74.7011   5
  -3  -4  -5 285.658 79.9623   7
   3  -4   5 314.935 127.313   2
  -3  -4  -5 430.286 139.353   8
   3   4   5 335.747 109.946   1
   3  -4   5 356.390 113.739   6
  -3   4  -6 212.403 107.108   6
   3  -4   6 154.837 35.6508   8
   3   4   6 282.066 112.067   1
  -3  -4  -6 127.996 81.4343   8
   3  -4   6 75.6707 38.4832   5
   3   4   6 62.3314 33.6765   2
   3  -4   6 44.3471 60.4680   2
  -3  -4  -6 122.028 59.4575   7
   3  -4   6 152.770 56.6645   1
   3   4   6 90.3041 64.4880   5
   3   4   7 4179.32 296.934   2
   3  -4   7 4176.92 400.537   2
   3  -4   7 4393.73 297.916   5
  -3  -4  -7 5065.26 463.679   8
   3  -4   7 4418.01 182.527   8
   3  -4   7 4443.93 298.276   1
   3   4   7 4149.06 426.004   1
   3  -4   7 4768.40 443.701   7
  -3  -4  -7 4574.37 320.463   3
  -3  -4  -7 4410.11 322.213   7
  -3   4  -7 4439.72 424.828   6
  -3  -4  -8 1364.11 155.215   9
   3  -4   8 1454.38 184.238   1
   3   4   8 1182.02 149.325   2
   3  -4   8 1138.81 168.588   5
   3  -4   8 1248.68 101.709   8
  -3  -4  -8 1254.07 247.630   8
   3   4   8 1148.45 230.878   1
  -3  -4  -8 1256.60 180.928   7
  -3   4  -8 1014.61 213.048   6
  -3  -4  -8 1239.36 158.544   3
   3  -4   8 976.253 217.445   7
   3  -4   8 1329.58 223.732   2
  -3  -4  -9 82.8567 34.9301   9
  -3  -4  -9 33.4967 60.4916   8
   3  -4   9 3.24075 28.5265   5
   3  -4   9-139.138 103.777   2
   3   4   9 72.3601 44.1083   2
   3  -4   9 69.0050 64.8652   1
   3   4   9 36.4905 100.225   1
  -3  -4  -9 52.3562 61.0173   7
   3  -4   9 116.857 78.1663   7
  -3  -4  -9 57.2967 32.1339   3
   3  -4   9 15.7599 17.2286   8
  -3  -4 -10 85.5288 32.4136   9
  -3  -4 -10 29.5820 64.5453   8
   3  -4  10 12.0759 36.3075   5
   3  -4  10 85.9250 52.2795   2
  -3  -4 -10 68.7946 48.4637   7
   3   4  10-4.15773 73.8570   1
   3  -4  10 29.8229 76.4907   7
   3  -4  10 15.3562 49.0839   1
  -3  -4 -11 199.545 121.784   8
  -3   4 -11 108.308 73.5076   5
   3  -4  11 35.6520 63.9305   2
   3  -4  11 114.404 58.9259   7
   3   4  11 116.602 89.6967   1
   3  -4  11 70.2489 71.0814   1
  -3   4 -12-117.925 73.8562   5
   3  -4  12 154.886 79.2300   1
  -3  -4 -12 50.5269 80.1425   8
   3  -4  12-15.9259 59.9789   2
   3  -4  12-29.5178 87.8261   7
   3   4  12-4.90785 84.2574   1
   3  -4  13-56.3299 88.4337   1
  -3  -4 -13 6.08320 102.626   8
   3  -4  13-78.8920 88.8256   2
   3  -4  13-165.588 106.827   7
  -3   4 -13-72.5962 69.1153   5
   3   4  13-2.94602 97.0176   1
   3   4  14-93.4397 117.910   1
   3  -4  14 39.0625 48.6568   2
  -3   4 -14 86.1614 69.4377   5
  -3  -4 -14 33.8589 86.8857   8
   3  -4  14-54.0303 69.6578   1
   3  -4  14 174.758 120.681   7
   3   4  15 45.1940 115.947   1
  -3   4 -15 78.5659 68.3476   5
  -3  -4 -15 237.386 114.271   8
   3  -4  15-54.3964 61.4565   1
   3  -4  15-34.9204 45.4572   2
   3  -4  15 142.447 107.549   7
  -3   4 -16 18.1755 75.5752   5
   3  -4  16-45.7118 66.1716   1
   3  -4  16 66.9423 82.3459   7
   3  -4  17-133.740 97.7693   1
  -3   4 -17-73.1541 76.2099   5
   3  -5 -16-46.1244 69.8013   5
   3   5 -16-19.3328 53.5087   5
   3  -5 -15 180.599 115.436   5
   3   5 -15-102.443 88.9493   5
   3   5 -15 84.4733 76.8949   6
   3  -5 -14-187.435 134.338   8
   3  -5 -14 132.281 123.060   5
   3   5 -14 45.1548 87.9618   5
  -3  -5  14-238.286 153.120   7
   3   5 -14-20.9608 63.1340   6
   3  -5 -13 1515.44 295.498   5
   3   5 -13 1519.82 291.180   5
   3  -5 -13 1616.10 343.513   8
  -3  -5  13 1752.15 363.312   7
   3   5 -13 1751.80 342.985   6
   3  -5 -12 162.896 113.602   5
   3   5 -12 161.997 94.8967   5
   3  -5 -12 264.902 136.258   8
   3   5 -12 214.363 128.724   4
  -3  -5  12 238.914 142.398   7
   3   5 -12 96.6119 110.372   6
   3  -5 -11 2497.05 263.118   2
   3  -5 -11 1995.65 302.042   5
   3  -5 -11 2367.55 376.935   8
  -3  -5  11 2647.21 414.179   7
   3   5 -11 2354.05 351.187   4
   3   5 -11 2453.87 337.382   5
   3   5 -11 2508.27 384.984   6
  -3  -5  11 2869.34 396.427   2
  -3  -5  10 512.192 189.044   2
   3  -5 -10 414.448 139.640   5
   3   5 -10 439.132 149.097   5
   3  -5 -10 341.694 160.618   8
   3  -5 -10 220.998 79.9720   2
   3   5 -10 566.294 178.032   4
  -3  -5  10 443.931 187.830   7
   3   5 -10 371.704 154.506   6
   3  -5  -9 1844.98 256.361   5
   3  -5  -9 1997.91 246.808   2
   3   5  -9 1851.59 286.635   5
  -3  -5   9 1850.33 313.910   2
   3   5  -9 1661.01 181.302   8
   3  -5  -9 1637.91 298.925   8
   3   5  -9 1704.37 287.516   4
  -3  -5   9 2205.12 356.166   7
   3   5  -9 1795.14 311.160   6
  -3  -5   8 379.198 148.665   2
   3  -5  -8 288.089 101.125   5
   3  -5  -8 429.346 162.300   8
   3   5  -8 365.328 120.681   5
  -3   5   8 401.750 117.492   5
   3  -5  -8 483.720 134.830   2
   3   5  -8 308.290 118.833   4
  -3  -5   8 439.205 125.873   1
  -3  -5   8 408.674 163.011   7
   3   5  -8 419.089 162.078   6
   3  -5  -7 296.183 80.8726   9
  -3  -5   7 700.791 197.525   2
   3  -5  -7 364.610 110.112   5
   3   5  -7 330.042 81.0771   8
   3  -5  -7 439.743 160.077   8
   3   5  -7 499.274 132.258   5
  -3   5   7 254.744 97.5456   5
   3  -5  -7 396.926 119.358   2
   3   5  -7 389.935 152.999   4
  -3  -5   7 688.790 194.811   7
  -3  -5   7 262.328 92.7408   1
   3   5  -7 213.378 120.078   6
   3  -5  -6 112.201 53.8952   9
  -3   5   6 22.4912 30.2117   1
  -3  -5   6 267.318 137.401   2
   3  -5  -6 143.641 71.1753   5
   3   5  -6 86.9840 41.9383   8
   3  -5  -6 357.951 143.449   8
   3   5  -6 18.4688 51.9559   5
   3  -5  -6 82.3988 78.3922   2
   3   5  -6 149.269 112.072   4
  -3  -5   6 85.5606 117.313   7
  -3  -5   6 142.506 63.2000   1
  -3   5   6 149.585 36.0927   6
   3  -5  -5 10135.1 519.232   9
   3  -5  -5 11114.7 467.352   5
   3  -5  -5 11684.0 630.915   2
   3   5  -5 11192.2 591.536   5
   3   5  -5 10977.2 474.593   8
   3  -5  -5 11870.0 671.561   8
  -3  -5   5 11712.2 708.377   7
   3   5  -5 11628.4 718.176   4
  -3   5   5 9742.44 480.836   1
  -3   5   5 11482.2 365.843   6
  -3  -5   5 10692.8 551.394   1
  -3  -5   5 10770.3 688.036   2
   3  -5  -4 2034.40 180.040   5
   3  -5  -4 1833.87 260.407   2
   3  -5  -4 1880.64 232.423   9
   3   5  -4 2217.59 260.256   5
  -3  -5   4 2048.59 297.835   2
   3   5  -4 1856.45 201.496   8
   3  -5  -4 1660.16 242.830   8
  -3  -5   4 1720.06 268.673   7
   3   5  -4 2473.84 338.878   4
  -3   5   4 1801.81 190.609   1
  -3   5   4 2010.14 172.137   6
  -3  -5   4 1748.71 216.497   1
   3  -5  -3 1454.55 213.227   9
   3  -5  -3 1396.41 123.979   5
   3   5  -3 1619.75 196.687   8
   3  -5  -3 1326.51 207.625   8
  -3  -5   3 1702.24 258.970   7
   3  -5  -3 1593.54 241.604   2
   3   5  -3 1430.19 252.827   4
   3   5  -3 1528.84 196.228   1
  -3   5   3 1559.41 158.077   1
  -3   5   3 1378.79 157.241   6
  -3  -5   3 1415.99 246.260   2
  -3  -5   3 1592.65 201.164   1
   3  -5  -2 869.921 68.1609   5
   3  -5  -2 825.508 167.870   9
  -3  -5   2 788.988 186.605   2
   3   5  -2 756.339 138.664   1
   3   5  -2 878.479 151.789   8
   3  -5  -2 881.966 161.014   8
   3  -5  -2 833.017 183.019   2
  -3  -5   2 789.771 170.064   7
  -3  -5   2 997.372 160.898   1
  -3   5   2 1030.24 149.708   6
  -3   5   2 813.049 96.9280   1
   3  -5  -1 88.1743 43.4551   9
  -3  -5   1 159.735 115.347   2
  -3  -5   1 153.042 75.7139   1
   3   5  -1 18.6247 33.4408   8
   3   5  -1 56.1008 46.8026   1
  -3   5   1 102.010 24.3229   1
   3  -5  -1-30.8714 121.480   2
   3  -5  -1 167.708 64.6102   8
   3  -5  -1 120.239 71.6022   4
  -3  -5   1 57.6381 47.1673   7
  -3   5   1 88.4532 56.3039   6
  -3  -5   0 606.625 131.089   8
   3  -5   0 615.463 117.188   8
   3   5   0 892.691 159.345   8
   3  -5   0 453.769 143.608   2
   3   5   0 666.813 131.258   1
   3  -5   0 682.078 155.639   4
  -3  -5   0 882.913 156.978   1
  -3  -5   0 795.836 164.157   7
  -3  -5   0 754.599 165.033   2
  -3   5   0 780.432 142.936   6
  -3  -5  -1 1833.40 231.336   1
  -3  -5  -1 1396.78 229.349   2
  -3  -5  -1 1581.64 227.483   8
   3   5   1 1551.25 219.718   8
   3  -5   1 1526.82 169.124   8
   3  -5   1 1783.28 270.158   2
  -3   5  -1 1787.16 228.671   6
   3   5   1 1600.52 213.136   1
   3   5   2 106.971 71.6794   1
  -3  -5  -2 201.230 79.7904   1
  -3  -5  -2 173.887 91.3856   2
   3   5   2 146.832 75.7931   8
   3  -5   2 129.462 50.5710   8
   3   5   2 134.058 65.1241   5
   3  -5   2 373.885 142.539   2
  -3  -5  -2 181.653 99.2092   8
  -3   5  -2 216.571 88.9380   6
  -3   5  -3 303.034 106.224   6
  -3  -5  -3 381.149 135.205   2
   3   5   3 223.540 109.021   1
   3  -5   3 271.364 59.4619   8
  -3  -5  -3 245.039 92.8124   8
   3   5   3 231.036 97.3775   8
   3   5   3 347.236 122.273   2
   3  -5   3 417.565 144.628   2
   3   5   3 208.504 79.4862   5
  -3   5  -4 229.649 96.8667   6
   3   5   4 271.680 96.5397   5
   3  -5   4 178.092 36.9256   8
  -3  -5  -4 284.739 120.531   8
   3   5   4 220.790 95.1111   1
  -3  -5  -4 217.860 84.5416   7
   3  -5   4 179.867 36.0342   8
   3   5   4 276.449 100.756   2
   3  -5   4 105.101 83.7001   2
  -3  -5  -4 259.196 119.577   2
  -3   5  -5 771.403 174.238   6
   3   5   5 989.361 185.968   5
  -3  -5  -5 763.100 180.439   8
   3   5   5 950.199 167.826   2
   3  -5   5 871.433 181.969   2
  -3  -5  -5 673.015 143.069   7
   3   5   5 817.107 185.861   1
  -3   5  -6 21.0173 66.3372   6
   3  -5   6 127.685 38.3357   5
   3   5   6 99.2165 61.4869   2
  -3  -5  -6 69.8722 45.5954   7
  -3  -5  -6 30.9433 71.8640   8
   3   5   6 95.2591 81.6706   1
   3  -5   6 141.166 43.4686   1
  -3   5  -7 505.869 160.719   6
  -3  -5  -7 301.622 128.489   8
   3  -5   7 366.578 82.1905   1
   3  -5   7 429.293 85.4868   5
   3  -5   7 396.471 151.787   2
   3   5   7 338.745 96.8461   2
  -3  -5  -7 303.323 96.5315   7
   3  -5   7 620.577 180.707   7
   3   5   7 547.419 166.367   1
  -3   5  -8-55.0633 60.8319   6
   3   5   8-28.9261 93.5057   1
  -3  -5  -8 122.701 101.713   8
   3   5   8 39.7146 42.8313   2
   3  -5   8 38.5539 30.5115   5
   3  -5   8-70.3262 105.278   2
  -3  -5  -8-20.0038 32.8707   7
   3  -5   8-42.3641 49.2631   1
   3  -5   8 52.6714 90.6275   7
  -3   5  -9 565.614 189.495   6
  -3  -5  -9 324.498 76.3867   9
   3   5   9 363.502 160.218   1
  -3  -5  -9 308.219 141.931   8
   3  -5   9 374.088 148.728   2
   3  -5   9 368.431 147.517   7
  -3  -5  -9 239.852 67.6580   3
   3  -5   9 412.748 100.674   1
   3  -5  10 64.8959 51.9761   1
  -3  -5 -10 33.9256 53.7557   8
   3   5  10-90.6024 94.1832   1
   3  -5  10 195.704 117.168   2
  -3   5 -10 180.937 106.416   6
   3  -5  10-21.2155 73.6346   7
  -3  -5 -11 690.296 204.201   8
   3  -5  11 674.360 147.550   1
   3  -5  11 237.555 94.6062   2
   3   5  11 156.817 158.219   1
   3  -5  11 642.574 194.447   7
  -3  -5 -12 38.1711 64.3024   8
   3  -5  12 67.6017 101.009   2
   3  -5  12-0.99249 57.6086   1
   3   5  12-207.236 140.520   1
   3  -5  12-162.361 114.391   7
  -3  -5 -13 211.142 127.094   8
   3  -5  13-47.1836 75.7543   2
   3  -5  13 136.639 84.6681   7
  -3  -5 -14 4.27653 68.1213   8
   3  -5  14-77.2068 106.267   2
   3   5  14-72.1384 88.3708   1
   3  -5  14-6.73387 48.6778   7
   3  -5  15 238.304 119.253   2
   3   5  15 314.011 215.156   1
   3  -5  15 242.954 155.539   7
   3  -6 -15 23.1004 44.2388   5
   3  -6 -14 224.466 137.154   5
   3  -6 -13 259.349 131.080   5
   3   6 -13 517.160 166.850   5
   3  -6 -12-64.5581 66.9573   5
   3   6 -12 159.109 94.7579   5
   3  -6 -12 106.274 98.0868   8
   3   6 -12 88.8789 63.6570   4
  -3  -6  12 20.3927 80.7723   7
   3   6 -12 236.370 134.848   6
  -3  -6  12 21.1641 87.2681   2
  -3  -6  11 1719.74 339.207   2
   3  -6 -11 1711.12 279.483   5
   3   6 -11 1126.38 231.156   5
   3  -6 -11 1841.22 347.749   8
   3   6 -11 1576.15 310.186   4
  -3  -6  11 1681.44 348.117   7
   3   6 -11 1337.19 301.254   6
  -3  -6  10 126.582 138.854   2
   3  -6 -10-87.9993 69.7687   5
   3   6 -10 24.8526 46.7101   5
   3  -6 -10-117.992 111.605   8
   3  -6 -10 33.6110 51.5912   2
   3   6 -10 178.922 136.942   4
  -3  -6  10 133.915 128.870   7
   3   6 -10 80.1779 89.4654   6
   3  -6  -9 158.986 90.4931   5
   3   6  -9 54.9483 41.2668   5
   3  -6  -9 120.996 125.090   8
   3  -6  -9 53.6899 50.6730   2
  -3  -6   9 10.6532 91.8289   2
   3   6  -9 144.005 123.410   4
  -3  -6   9-20.6754 83.1335   7
   3   6  -9 57.1775 97.2077   6
  -3  -6   8 329.590 140.020   2
   3  -6  -8 375.342 112.049   5
   3  -6  -8 538.661 172.452   8
   3   6  -8 211.765 107.495   5
   3  -6  -8 344.714 106.683   2
   3   6  -8 466.174 169.121   4
  -3  -6   8 431.528 171.512   7
   3   6  -8 314.872 154.698   6
   3  -6  -7 706.524 168.218   2
  -3  -6   7 640.122 193.395   2
   3  -6  -7 538.634 131.470   5
   3  -6  -7 572.888 171.450   8
   3   6  -7 650.102 194.146   4
  -3  -6   7 442.192 151.181   7
   3   6  -7 552.147 199.577   6
   3   6  -7 778.247 169.387   5
  -3  -6   6 632.580 186.951   2
   3  -6  -6 374.256 128.563   8
   3   6  -6 368.646 112.532   5
   3  -6  -6 607.424 152.596   2
   3  -6  -6 492.244 105.876   5
   3   6  -6 374.665 133.534   4
  -3  -6   6 448.844 164.380   7
   3   6  -6 748.833 205.788   6
  -3   6   6 589.140 92.2020   6
   3  -6  -5 857.998 120.193   5
   3  -6  -5 608.991 143.954   9
  -3  -6   5 692.055 199.377   2
   3  -6  -5 580.930 156.868   8
   3   6  -5 903.934 174.624   5
  -3  -6   5 946.392 163.192   1
   3  -6  -5 950.391 208.832   2
   3   6  -5 947.495 239.270   4
  -3  -6   5 615.195 182.203   7
  -3   6   5 877.701 123.783   6
   3   6  -4 48.1897 33.1194   8
   3  -6  -4 72.9665 75.8286   8
   3   6  -4 98.8244 69.8796   5
   3  -6  -4 105.865 107.635   2
   3   6  -4-11.6733 99.9455   4
  -3  -6   4 123.192 61.4684   1
  -3  -6   4 79.4141 95.9439   2
  -3  -6   4 45.7945 52.4521   7
  -3   6   4 39.6212 33.6775   6
  -3  -6   3 334.944 95.7146   1
  -3   6   3 116.831 40.3762   1
   3   6  -3 318.939 88.1600   8
   3  -6  -3 386.768 120.788   8
   3   6  -3 418.282 118.419   5
   3  -6  -3 334.791 118.094   2
  -3   6   3 294.709 62.1018   1
   3   6  -3 350.887 151.013   4
  -3  -6   3 283.837 145.265   2
  -3  -6   3 519.030 154.615   7
  -3   6   3 342.799 92.1582   6
   3   6  -2-35.8812 35.5705   1
   3   6  -2 61.0923 37.7833   8
   3  -6  -2 24.5866 46.7424   8
  -3  -6   2-23.4818 43.6138   1
   3  -6  -2-59.0293 87.5470   2
   3   6  -2-50.3660 141.827   4
  -3  -6   2 31.3266 69.1113   7
  -3   6   2-31.6881 38.4036   6
  -3  -6   1 193.733 109.073   2
   3   6  -1 152.729 76.0157   1
   3   6  -1-5.98952 43.8298   8
  -3  -6   1 54.6085 43.5715   1
   3  -6  -1-11.9745 45.2553   8
   3  -6  -1 61.4240 86.9673   2
   3   6  -1-38.4180 80.8906   4
  -3  -6   1 103.669 69.3774   7
  -3   6   1 17.0602 34.1798   6
  -3  -6   0 277.639 130.417   2
  -3  -6   0 128.049 70.7412   8
   3   6   0 206.011 79.8862   8
   3  -6   0 330.950 88.6015   8
   3   6   0 266.200 95.3302   1
   3  -6   0 266.765 114.941   2
  -3  -6   0 288.811 111.384   7
  -3   6   0 156.196 66.8315   6
  -3  -6   0 310.284 96.5728   1
   3   6   1 2229.62 257.579   5
   3  -6   1 2605.34 345.020   2
  -3  -6  -1 2274.46 255.537   1
  -3  -6  -1 2200.10 280.638   8
   3   6   1 2404.30 288.715   8
   3  -6   1 2367.45 214.489   8
   3   6   1 2358.60 264.907   1
  -3   6  -1 2301.00 280.201   6
  -3  -6  -1 2400.18 331.432   2
   3   6   2 74.3593 51.0198   5
   3  -6   2 90.0943 40.8436   8
   3  -6   2-115.692 109.223   2
   3   6   2 36.2157 47.6271   1
  -3  -6  -2 133.749 103.462   8
  -3  -6  -2 103.555 89.9861   2
  -3   6  -2 47.7044 50.0407   6
   3   6   3 675.434 144.772   1
  -3  -6  -3 835.282 185.659   8
  -3  -6  -3 775.652 180.717   2
   3  -6   3 583.478 71.3915   8
   3   6   3 368.984 116.016   5
   3  -6   3 913.865 213.917   2
  -3   6  -3 711.734 175.811   6
   3   6   4-84.6488 68.7728   1
  -3  -6  -4 68.9806 62.1338   8
  -3  -6  -4 49.6578 68.1977   2
   3  -6   4-34.4933 65.5006   2
  -3   6  -4 139.349 91.0411   6
  -3   6  -5 66.8212 79.2496   6
   3   6   5 21.9895 64.6575   1
   3  -6   5-56.0421 92.1061   2
  -3  -6  -5 33.1352 69.5755   8
  -3  -6  -5 125.633 79.8330   2
  -3   6  -6-80.6363 79.3604   6
  -3  -6  -6-30.4734 79.0259   8
   3  -6   6 176.328 116.013   2
   3   6   6 139.913 92.8249   1
  -3  -6  -7 242.738 138.368   8
   3  -6   7 240.527 156.833   2
   3   6   7 231.924 125.202   1
  -3   6  -7 247.772 128.099   6
   3  -6   7 359.679 162.788   7
  -3   6  -8 84.8370 91.5496   6
  -3  -6  -8 189.052 113.518   8
   3  -6   8-11.2721 97.5629   2
   3   6   8 54.1994 86.5640   1
   3  -6   8 117.563 94.0804   7
  -3  -6  -9 91.2154 75.9372   8
   3  -6   9 172.386 85.3754   2
  -3   6  -9 318.429 138.718   6
   3  -6   9 310.766 147.991   7
   3   6   9 212.502 118.212   1
  -3   6 -10 71.1165 94.8505   6
  -3  -6 -10 131.183 103.313   8
   3  -6  10-19.2149 89.7445   2
   3  -6  10-87.2181 81.8298   7
   3   6  10-241.549 127.486   1
  -3   6 -11 101.670 122.010   6
   3   6  11 105.097 86.1006   1
  -3  -6 -11 43.1818 64.2127   8
   3  -6  11-25.5470 84.1566   2
   3  -6  11-117.090 120.274   7
   3   6  12 16.6728 52.7478   1
  -3  -6 -12-53.0289 107.909   8
   3  -6  12 46.1143 88.2272   2
   3  -6  12-0.68447 94.6381   7
   3   6  13 151.485 117.426   1
   3  -6  13 181.784 114.024   2
   3  -6  13 209.308 151.908   7
   3   6  14 199.792 132.419   1
   3  -6  14 0.62369 46.9295   2
   3  -6  15-7.07657 53.2280   2
   3  -7 -11 413.232 191.248   8
   3   7 -11 818.326 248.224   4
   3  -7 -10 1067.29 277.184   8
   3   7 -10 1007.06 272.907   4
  -3  -7  10 912.448 273.802   7
  -3  -7  10 1755.88 362.410   2
  -3  -7   9 531.841 207.366   2
   3  -7  -9 203.697 121.435   8
   3  -7  -9 325.660 124.317   2
   3   7  -9 2.60933 64.1095   4
  -3  -7   9 246.778 167.844   7
   3   7  -9 329.693 149.188   6
  -3  -7   8-3.16830 117.712   2
   3  -7  -8 200.803 102.500   8
   3  -7  -8 13.9636 40.5211   2
   3   7  -8 160.426 113.847   4
  -3  -7   8 172.726 124.806   7
   3   7  -8 177.284 123.632   6
  -3  -7   7-94.1868 125.191   2
   3  -7  -7-146.573 109.391   8
   3  -7  -7 76.7268 72.5159   2
   3   7  -7-43.7941 117.909   4
  -3  -7   7-37.8483 96.0444   7
   3   7  -7-67.4689 119.295   6
  -3  -7   6 148.027 144.767   2
   3  -7  -6 254.744 107.364   8
   3  -7  -6 154.318 96.9921   2
   3   7  -6 199.513 134.513   4
  -3  -7   6 249.439 132.647   7
   3   7  -6 596.014 201.877   6
  -3  -7   5 1552.05 316.858   2
   3  -7  -5 1248.52 236.953   8
   3   7  -5 1216.04 201.806   5
   3  -7  -5 1128.74 235.538   2
   3   7  -5 1203.02 292.175   4
  -3  -7   5 869.172 229.366   7
   3   7  -5 1293.37 285.508   6
   3  -7  -4 2378.84 342.288   2
   3  -7  -4 1992.21 291.296   8
  -3  -7   4 2029.92 358.956   2
  -3  -7   4 2555.67 378.541   7
   3   7  -4 2469.58 278.172   5
   3   7  -4 2170.00 364.112   4
  -3   7   4 2045.51 234.814   6
  -3  -7   3 853.442 227.824   2
   3  -7  -3 641.621 160.807   8
   3   7  -3 818.784 157.434   5
   3  -7  -3 606.459 175.681   2
   3   7  -3 946.456 245.333   4
  -3  -7   3 693.958 199.052   7
  -3   7   3 808.578 152.626   6
  -3  -7   2 610.435 203.867   2
   3  -7  -2 708.514 152.047   8
   3   7  -2 849.965 164.278   5
   3  -7  -2 586.327 177.679   2
   3   7  -2 999.018 245.761   4
  -3  -7   2 835.101 214.870   7
  -3   7   2 574.756 140.047   6
  -3  -7   1 91.4917 62.0551   2
   3   7  -1 45.9919 47.9052   1
   3  -7  -1 206.315 82.4592   8
   3  -7  -1 204.665 108.092   2
   3   7  -1 81.5524 86.1666   4
  -3  -7   1 85.9127 56.1506   7
  -3   7   1 180.068 85.5905   6
  -3  -7   0 30.1854 76.3227   2
   3  -7   0 43.0006 55.7881   8
   3   7   0-24.6741 38.6233   1
   3  -7   0 30.5178 67.8200   2
   3   7   0 40.8816 96.4537   4
  -3  -7   0 18.6912 55.7674   7
  -3   7   0 14.0053 45.7660   6
   3   7   1 446.645 119.454   1
  -3  -7  -1 599.912 183.925   2
   3  -7   1 466.975 183.294   2
  -3  -7  -1 754.972 171.887   8
   3   7   1 411.024 154.102   4
  -3   7  -1 622.854 161.841   6
  -3  -7  -2 193.492 104.362   2
  -3  -7  -2 35.0880 42.0630   8
   3  -7   2 401.882 155.423   2
   3   7   2 78.5015 34.1902   1
   3   7   2 162.913 135.959   4
  -3   7  -2 265.730 117.734   6
  -3  -7  -3 58.8897 79.1603   8
  -3  -7  -3 79.9851 99.3751   2
   3  -7   3 123.439 97.2955   2
   3   7   3 87.0203 78.4576   4
   3   7   3 57.1009 54.9108   1
  -3   7  -3 138.856 89.9699   6
  -3  -7  -4-85.6666 78.1283   2
  -3  -7  -4 141.661 92.2680   8
   3  -7   4-104.724 92.1121   2
   3   7   4-148.002 78.0712   1
  -3   7  -4-50.4961 58.7487   6
  -3   7  -5-43.2712 60.6877   6
   3   7   5-110.008 71.9783   1
  -3  -7  -5-84.1013 83.3769   8
   3  -7   5-3.88955 68.4262   2
  -3  -7  -5-108.250 95.2264   2
   3   7   6-27.7721 41.4413   1
  -3  -7  -6 57.8217 60.2572   8
  -3   7  -6 31.0407 62.5348   6
  -3   7  -7 161.414 112.955   6
   3   7   7 339.814 125.830   1
   3  -7   7-44.3740 86.6674   2
   3  -7   7 280.635 155.537   7
  -3  -7  -7 96.0956 89.6391   8
  -3  -7  -8-2.34583 78.8461   8
   3  -7   8 69.0106 97.7192   2
   3   7   8 22.8137 50.4387   1
   3  -7   8 80.0727 65.3136   7
  -3   7  -9-76.7769 83.3064   6
   3  -7   9 72.7496 90.0655   2
   3   7   9 32.1251 50.1948   1
  -3  -7  -9 191.788 108.840   8
   3  -7   9 82.9880 111.071   7
  -3   7 -10 82.0121 87.3994   6
   3  -7  10-255.034 144.614   2
  -3  -7 -10-85.9732 92.6554   8
   3   7  10-66.4414 70.0552   1
   3  -7  10-51.7244 82.0255   7
   3   7  11-109.297 99.1999   1
   3   7  12 17.4650 60.0913   1
   3   7  13-125.099 106.364   1
   3  -8  -9 127.949 99.3001   8
   3  -8  -8 155.712 107.227   8
   3  -8  -7 28.4023 92.2851   8
   3  -8  -7 84.8483 77.3895   2
  -3  -8   7 85.3675 99.1785   7
   3  -8  -6 476.683 163.884   8
   3  -8  -6 233.953 120.099   2
  -3  -8   6 619.091 210.849   7
  -3  -8   5-128.074 149.779   2
   3  -8  -5 264.031 120.437   8
   3  -8  -5-67.0503 89.5130   2
   3   8  -5 63.1047 122.964   4
  -3  -8   5 245.492 137.824   7
   3   8  -5 172.305 124.280   6
  -3  -8   4 232.185 158.185   2
   3  -8  -4 193.982 161.035   2
   3   8  -4 71.9654 117.126   4
  -3  -8   4 199.750 120.768   7
   3   8  -4 125.194 97.5891   6
  -3  -8   3 20.5598 130.756   2
   3  -8  -3-53.8781 70.4707   2
   3   8  -3 38.0061 91.2220   4
  -3  -8   3 54.6716 68.9894   7
  -3  -8   2 178.463 165.490   2
   3  -8  -2-32.5681 96.9172   2
   3   8  -2 30.8307 100.057   4
  -3  -8   2 54.6287 79.9365   7
  -3  -8   1-23.2013 65.5342   2
   3  -8  -1-121.001 117.291   2
   3   8  -1 124.891 157.127   4
  -3  -8   1 61.4882 94.0195   7
  -3   8   1-21.9490 43.0659   6
  -3  -8   0-258.459 143.272   2
   3  -8   0-130.944 124.392   2
   3   8   0 116.552 115.168   4
  -3  -8   0 322.467 149.069   7
  -3   8   0 74.8012 75.3767   6
  -3  -8  -1-121.105 92.5012   2
   3  -8   1 65.2142 79.8547   2
   3   8   1-3.85088 121.263   4
  -3  -8  -1 113.755 44.1664   7
  -3   8  -1-47.9413 70.2835   6
  -3  -8  -2 530.625 163.438   8
  -3  -8  -2 384.252 174.450   2
   3  -8   2 224.784 148.697   2
   3   8   2 503.971 198.498   4
  -3   8  -2 376.480 149.948   6
  -3  -8  -3 57.2082 74.4813   2
  -3  -8  -3-12.1744 45.2685   8
   3  -8   3 123.329 99.5203   2
   3   8   3-111.658 103.902   4
  -3   8  -3 18.0638 50.2336   6
  -3   8  -4 206.250 118.656   6
  -3  -8  -4 332.373 149.028   2
  -3  -8  -4 270.366 135.203   8
   3  -8   4 83.3423 131.994   2
   3   8   4 63.0831 88.7179   4
  -3   8  -5 7.53902 56.1655   6
  -3  -8  -5 34.9745 70.9866   8
   3  -8   5-23.2463 80.2321   2
   3   8   5 0.62828 103.579   4
  -3  -8  -5 9.35730 85.8550   2
  -3   8  -6-16.6102 71.9078   6
   3   8   6-125.838 107.397   4
  -3  -8  -6 177.185 111.878   8
  -3   8  -7 52.0169 165.044   6
  -3  -8  -7-127.377 100.164   8
   3   8   7 19.3368 67.7087   4
  -3   8  -8 35.0894 68.4511   6
   3   8   8 154.895 87.2836   4
  -3  -8  -8 3.88762 53.3061   8
   3   8   9 94.2633 57.7650   4
   3  -9  -5-152.343 113.071   2
   3  -9  -4 62.2827 80.4718   2
  -3  -9   3-102.496 94.5274   7
  -3  -9   2-236.976 135.639   7
  -3  -9   1-152.802 109.187   7
  -3  -9   0-140.425 104.652   7
  -3  -9  -1 167.449 109.988   7
  -3  -9  -2 75.5692 90.6445   2
  -3  -9  -2 217.040 123.626   7
  -3   9  -3 190.809 113.522   6
  -3  -9  -3 726.800 232.687   2
  -3   9  -4 31.4088 55.6553   6
  -3  -9  -4 347.209 158.534   2
  -3   9  -5 14.6102 49.6706   6
   4   0 -18 249.538 167.878   8
   4   0 -17 43.0694 88.3684   5
   4   0 -17-9.52506 60.3391   8
  -4   0  17 5.96477 98.0627   7
   4   0 -16 105.334 81.4329   5
   4   0 -16 176.314 132.989   8
  -4   0  16 126.224 131.974   7
   4   0 -15-166.744 137.403   5
   4   0 -15-65.9246 107.599   8
  -4   0  15-52.4315 110.405   7
   4   0 -14 393.595 165.897   5
   4   0 -14 320.731 143.797   8
  -4   0  14 408.197 165.526   7
   4   0 -13-62.1927 49.1527   2
   4   0 -13-32.6330 88.2980   5
   4   0 -13 25.1633 72.7312   8
  -4   0  13 154.649 110.742   7
   4   0 -12 9.85955 43.4048   6
   4   0 -12 37.4314 30.7958   2
   4   0 -12-76.7398 104.820   5
  -4   0  12 58.0211 78.3466   7
   4   0 -12 123.245 80.4189   8
   4   0 -11-11.6244 37.3595   6
   4   0 -11-6.92414 34.9063   2
   4   0 -11-99.0360 117.155   5
   4   0 -11 15.5220 59.9581   8
  -4   0  11-121.131 99.8892   7
  -4   0  10 7464.51 582.259   7
   4   0 -10 7061.85 554.840   5
   4   0 -10 6985.37 546.068   8
   4   0 -10 7734.03 409.864   6
   4   0 -10 7309.70 458.415   2
   4   0  -9-61.1709 111.943   5
   4   0  -9-27.5637 26.0478   4
  -4   0   9-58.8257 77.0145   7
   4   0  -9-19.9044 34.9684   6
   4   0  -9-27.2800 43.8387   2
   4   0  -8 271.112 129.777   5
  -4   0   8 208.101 114.788   7
   4   0  -8 101.647 37.5656   4
   4   0  -8 44.3805 64.7011   7
   4   0  -8 194.807 60.1746   6
   4   0  -7 20.2970 79.7417   5
  -4   0   7 125.785 93.1542   7
   4   0  -7 2.57262 32.5515   7
   4   0  -7 44.9192 43.4479   6
  -4   0   6 8108.84 503.803   7
   4   0  -6 8842.12 521.087   7
   4   0  -6 8578.96 515.668   5
   4   0  -5-50.8556 75.1536   5
  -4   0   5 47.2849 61.8076   7
   4   0  -5-36.9331 55.1499   7
   4   0  -5 27.8294 45.6477   3
   4   0  -4 6845.12 434.372   5
  -4   0   4 6834.41 406.082   7
   4   0  -4 6699.08 400.881   7
   4   0  -4 6396.45 415.626   1
   4   0  -4 7024.51 417.752   3
  -4   0   3 21.3523 70.0179   9
   4   0  -3-139.049 111.110   1
  -4   0   3-36.7203 52.0544   7
   4   0  -3-22.8848 47.2622   7
  -4   0   2 3866.59 299.017   9
  -4   0   2 3561.89 249.180   7
   4   0  -2 3488.87 250.075   7
   4   0  -2 2881.46 288.168   1
  -4   0   1-38.8816 63.9573   9
   4   0  -1 24.9789 67.9531   1
  -4   0   1-19.6607 43.5779   7
   4   0  -1 41.1190 29.4926   7
  -4   0   0 51.5801 71.9079   9
  -4   0   0 14.9840 32.1254   7
   4   0   0-5.59854 28.1757   7
   4   0   0 96.2130 83.4286   1
  -4   0  -1-27.5943 64.1997   9
   4   0   1-10.6307 23.2588   7
   4   0   1 3.30104 74.4169   1
  -4   0  -2 10495.2 489.020   9
   4   0   2 10051.0 273.657   7
   4   0   2 10624.2 487.394   3
   4   0   2 11594.0 510.949   1
   4   0   3-22.6033 31.9160   9
   4   0   3 108.553 58.7114   8
   4   0   3-32.5778 72.1004   1
  -4   0  -3 70.1215 58.4587   9
   4   0   3-40.6555 51.3334   3
   4   0   3-19.6737 20.8743   7
   4   0   4 10064.7 483.940   9
  -4   0  -4 9537.86 507.220   1
  -4   0  -4 10088.6 483.223   9
  -4   0  -4 9498.28 491.914   8
   4   0   4 9909.42 494.023   8
   4   0   4 9917.58 259.170   7
   4   0   4 9038.55 487.503   1
  -4   0  -5-33.7935 63.9220   9
   4   0   5-5.67983 39.4220   9
   4   0   5-41.1261 30.9281   5
  -4   0  -5-37.6856 64.9897   8
   4   0   5-14.3023 35.0876   8
  -4   0  -5 0.26128 41.8307   1
   4   0   5-18.3536 24.6554   7
   4   0   5-56.7197 81.9353   1
   4   0   6 990.597 174.817   5
  -4   0  -6 785.092 138.785   9
   4   0   6 930.423 177.275   1
   4   0   6 907.450 151.348   9
  -4   0  -6 710.135 152.470   8
   4   0   6 685.064 138.973   8
   4   0   6 739.520 90.9361   7
   4   0   7-8.59797 34.3483   8
  -4   0  -7-62.0710 66.2340   9
   4   0   7 4.64119 41.9778   9
   4   0   7-24.7534 56.4203   5
  -4   0  -7-1.98124 46.8391   8
   4   0   7-10.6752 65.3847   1
   4   0   7-10.3259 23.5037   7
  -4   0  -8 1040.15 168.146   9
   4   0   8 898.839 157.220   9
   4   0   8 1041.45 198.209   5
  -4   0  -8 766.895 159.241   8
   4   0   8 787.398 161.449   8
   4   0   8 966.512 127.581   7
   4   0   8 412.638 193.115   1
   4   0   9-54.7739 54.2367   9
  -4   0  -9 35.4450 66.7453   9
  -4   0  -9 23.5133 61.4494   8
   4   0   9 126.905 79.1589   8
   4   0   9 9.67673 36.6396   7
   4   0   9 72.7117 93.2319   1
   4   0  10 1376.31 202.297   9
  -4   0 -10 1817.97 226.123   9
  -4   0 -10 1356.47 225.534   8
   4   0  10 1412.10 181.568   7
   4   0  10 1717.66 186.086   3
   4   0  10 1446.42 295.547   1
  -4   0 -11-63.0301 64.1221   9
   4   0  11-12.9258 40.1333   9
  -4   0 -11-96.2121 112.839   8
   4   0  11-29.9882 49.9942   7
   4   0  11-35.3036 42.6999   2
   4   0  11-56.4588 44.4539   3
   4   0  11 119.779 107.714   1
  -4   0 -12 1961.33 243.947   9
   4   0  12 2130.31 259.100   9
   4   0  12 1137.22 295.218   1
   4   0  12 2326.09 195.475   2
  -4   0 -12 2373.04 325.692   8
   4   0  12 2052.09 248.458   7
   4   0  12 2144.24 198.273   3
  -4   0 -13 33.5222 61.5625   8
   4   0  13-0.42385 21.8575   2
   4   0  13-65.3019 65.9559   7
   4   0  14 230.837 153.697   1
  -4   0 -14 233.795 124.460   8
   4   0  14 187.081 74.0389   7
  -4   0 -15 126.267 121.374   8
   4   0  15 52.2035 61.8836   7
   4   0  16 274.606 158.262   1
  -4   0 -16 113.093 105.597   8
   4   0  16 103.714 83.2921   7
   4   0  17 68.5110 79.6799   1
  -4   0 -17 102.967 95.7090   8
  -4   0 -18 0.62908 85.4026   8
  -4   0 -19-21.5519 62.0825   8
   4   1 -19-0.66810 75.8366   8
   4   1 -18 178.815 130.483   8
   4  -1 -17-0.70731 74.3511   5
   4   1 -17 178.183 111.317   5
   4   1 -17 162.152 121.718   8
   4  -1 -17 63.7463 76.1567   8
  -4   1  17-75.7891 93.9863   7
  -4  -1  17 131.513 100.399   7
   4  -1 -16 72.8576 95.8132   5
   4   1 -16 15.7860 105.758   5
   4  -1 -16 232.299 134.104   8
   4   1 -16-51.8046 105.267   8
  -4   1  16 72.2890 97.9903   7
  -4  -1  16-70.9923 73.3929   7
   4   1 -15 263.990 150.903   5
   4  -1 -15 286.682 161.935   8
   4   1 -15 144.577 109.597   8
   4   1 -15 81.9945 46.1594   6
  -4   1  15 420.590 188.664   7
  -4  -1  15 52.7467 75.3737   7
   4  -1 -15 4.85205 74.0291   5
   4   1 -14 175.090 93.4015   6
  -4   1  14 92.5966 53.7186   9
   4  -1 -14-41.4729 88.8517   5
   4   1 -14-1.69520 84.6512   5
   4  -1 -14 323.077 142.461   8
   4   1 -14 64.9474 65.5956   8
  -4   1  14 45.1514 79.7052   7
  -4  -1  14 186.572 124.833   7
  -4  -1  14 42.1472 45.8392   3
  -4   1  13 1078.51 163.242   9
   4  -1 -13 1167.51 262.265   5
   4   1 -13 1554.64 291.372   5
   4  -1 -13 1699.08 309.843   8
   4   1 -13 1043.02 229.170   8
  -4   1  13 1297.23 290.473   7
  -4  -1  13 1180.34 272.247   7
  -4  -1  13 1079.26 205.658   3
   4   1 -13 1464.16 231.292   6
  -4   1  12 1229.02 176.150   9
   4   1 -12 1045.90 183.448   2
   4  -1 -12 1586.58 280.364   5
   4   1 -12 1278.95 256.925   5
   4  -1 -12 1508.45 289.369   8
   4   1 -12 1257.43 242.577   8
  -4   1  12 1159.22 270.143   7
  -4  -1  12 1127.12 260.516   7
  -4  -1  12 1185.75 203.099   3
   4   1 -12 1453.20 219.550   6
   4  -1 -12 1225.65 183.607   2
  -4   1  11 77.9455 53.5078   9
   4   1 -11 12.3799 46.0909   2
   4  -1 -11 64.9174 100.042   5
   4   1 -11-20.8308 87.1746   5
   4  -1 -11-49.7411 80.0673   8
   4   1 -11 34.2608 73.0425   8
   4   1 -11 14.6767 32.5680   4
  -4   1  11 89.4471 109.323   7
  -4  -1  11 61.1202 101.539   7
  -4  -1  11 43.4525 67.3148   3
   4   1 -11 34.9032 56.2323   6
  -4   1  10 253.716 83.1470   9
   4   1 -10 149.295 83.3438   2
   4  -1 -10 11.7252 84.2006   5
   4   1 -10-16.8442 85.2705   5
   4  -1 -10 204.540 118.780   8
   4   1 -10 204.603 102.583   8
  -4   1  10 145.098 124.167   7
   4   1 -10 136.243 51.0452   4
  -4  -1  10 138.071 80.9441   7
  -4  -1  10 183.803 97.6593   3
   4   1 -10 133.076 51.5517   6
   4   1  -9 2119.80 257.138   2
  -4   1   9 2189.01 230.747   9
   4  -1  -9 2009.07 290.148   5
   4  -1  -9 2346.25 315.240   8
   4   1  -9 2176.66 304.445   5
  -4  -1   9 2191.04 315.274   7
   4   1  -9 2181.00 201.955   4
  -4   1   9 2078.04 295.686   7
  -4  -1   9 1972.73 246.824   3
   4   1  -9 1934.00 224.814   6
   4  -1  -9 2251.06 166.781   6
  -4   1   8 2229.67 231.567   9
   4   1  -8 2473.23 317.669   5
   4  -1  -8 2620.29 319.173   8
   4  -1  -8 2419.70 292.759   5
  -4   1   8 2424.78 307.425   7
  -4  -1   8 2575.33 317.371   7
   4   1  -8 2462.52 218.565   4
  -4  -1   8 2390.08 275.116   3
   4  -1  -8 2160.88 244.842   3
   4   1  -8 2323.79 246.244   6
   4  -1  -8 2420.51 157.201   6
   4   1  -8 2379.85 268.573   2
  -4   1   7 2851.51 256.549   9
   4  -1  -7 3346.39 336.859   5
  -4   1   7 3117.30 333.159   7
  -4  -1   7 3003.59 326.135   7
   4  -1  -7 2790.00 311.659   7
   4   1  -7 2937.71 319.002   7
   4   1  -7 3027.15 327.149   5
  -4   1   7 3080.53 316.934   1
  -4  -1   7 2978.71 299.237   3
   4  -1  -7 2957.59 282.846   3
  -4  -1   7 2856.08 323.147   1
   4   1  -7 2989.12 263.982   6
   4  -1  -7 3048.08 162.889   6
   4   1  -7 2715.65 280.157   2
   4   1  -6 524.178 128.509   2
  -4   1   6 598.922 126.100   9
   4  -1  -6 549.434 142.135   5
   4   1  -6 624.645 155.555   5
  -4   1   6 753.953 167.248   7
  -4  -1   6 432.850 130.924   7
   4  -1  -6 464.691 125.142   7
  -4   1   6 625.206 137.899   1
   4   1  -6 622.573 136.844   7
   4  -1  -6 574.011 67.6704   6
  -4  -1   6 510.670 130.113   3
   4  -1  -6 564.284 124.684   3
  -4   1   5 9237.58 457.272   9
   4  -1  -5 8832.11 495.152   5
   4   1  -5 9138.18 531.427   5
  -4   1   5 9129.14 514.716   7
   4  -1  -5 9224.78 517.587   7
  -4  -1   5 9448.56 509.947   7
   4   1  -5 8874.86 489.863   7
   4  -1  -5 9281.91 485.832   3
  -4  -1   5 9321.27 509.547   3
  -4   1   5 9246.72 508.725   1
   4  -1  -4 16692.0 649.731   5
  -4   1   4 17247.8 620.532   9
  -4   1   4 17116.9 664.402   7
   4  -1  -4 18016.3 684.255   7
  -4  -1   4 18070.1 655.580   7
   4   1  -4 17192.6 642.399   7
   4   1  -4 18107.1 690.413   1
   4  -1  -4 18477.6 676.300   3
  -4  -1   4 17689.2 688.629   3
  -4   1   4 16443.9 652.352   1
  -4   1   3 4453.77 316.191   9
  -4   1   3 4558.52 327.685   7
   4  -1  -3 4613.78 327.735   7
  -4  -1   3 4285.93 297.018   7
   4   1  -3 4154.29 293.881   7
   4  -1  -3 4678.81 333.690   1
   4  -1  -3 4365.44 326.389   3
   4   1  -3 4821.88 355.050   1
  -4  -1   3 4431.14 344.328   3
  -4   1   3 4461.99 326.214   1
  -4   1   2 434.687 122.000   9
   4  -1  -2 382.724 102.842   1
   4   1  -2 405.069 115.116   1
  -4   1   2 426.078 108.559   7
   4  -1  -2 562.769 110.184   7
  -4  -1   2 440.342 92.2042   7
  -4   1   2 452.103 117.612   1
   4   1  -2 448.635 89.5260   7
  -4  -1   2 251.750 89.2453   3
  -4   1   1 10889.7 493.359   9
  -4   1   1 12056.3 466.866   7
   4  -1  -1 11302.6 454.791   7
  -4  -1   1 11340.6 398.732   7
   4   1  -1 10413.7 382.597   7
  -4  -1   1 11103.0 523.422   3
   4  -1  -1 11560.1 488.222   1
   4   1  -1 11413.2 522.388   1
  -4   1   1 11319.0 491.079   1
  -4   1   0 1721.45 201.179   9
   4  -1   0 1691.36 167.957   7
  -4  -1   0 1987.34 146.901   7
   4   1   0 1957.82 140.431   7
  -4  -1   0 1944.56 222.316   3
   4  -1   0 1995.54 203.947   1
   4   1   0 2010.12 226.233   1
  -4   1   0 1795.51 200.070   1
  -4   1  -1 6550.65 388.394   9
  -4  -1  -1 5826.94 372.746   9
   4  -1   1 5511.79 288.058   7
   4   1   1 5673.86 192.306   7
  -4  -1  -1 5817.28 195.076   7
  -4  -1  -1 5974.89 374.680   3
   4   1   1 6107.30 376.892   3
   4  -1   1 6161.53 359.341   1
   4   1   1 6296.39 392.141   1
  -4   1  -1 6065.52 352.481   1
  -4   1  -2 45092.3 1030.05   9
  -4  -1  -2 44569.8 1012.07   9
  -4   1  -2 43855.8 949.338   1
   4  -1   2 42508.4 967.139   8
   4  -1   2 42442.4 777.864   7
   4   1   2 44748.0 986.909   3
   4  -1   2 44342.9 969.879   1
   4   1   2 45978.9 1071.73   1
  -4   1  -3 15330.2 608.925   9
  -4  -1  -3 14530.2 575.430   9
  -4   1  -3 14455.1 562.885   1
  -4  -1  -3 15311.9 635.396   8
   4  -1   3 13647.8 548.151   8
   4   1   3 14537.9 557.734   3
   4  -1   3 14495.0 572.599   1
   4   1   3 15283.3 626.867   1
   4  -1   4 24689.2 793.748   9
  -4   1  -4 26313.4 790.245   1
  -4   1  -4 25191.3 794.673   9
  -4  -1  -4 26328.2 859.324   8
   4  -1   4 24029.6 728.729   8
  -4  -1  -4 25560.1 755.834   9
   4  -1   4 24408.3 742.812   5
   4   1   4 23622.5 701.282   3
   4  -1   4 23774.0 757.223   1
   4   1   4 25154.5 837.839   1
   4  -1   5 25008.5 789.218   1
   4  -1   5 24180.6 796.825   9
  -4  -1  -5 25149.5 747.862   9
  -4   1  -5 23958.2 789.905   9
   4  -1   5 23704.5 764.994   5
  -4  -1  -5 23810.7 844.024   8
   4  -1   5 23261.1 736.780   8
  -4   1  -5 25945.9 813.894   1
   4  -1   5 24491.6 618.300   7
   4   1   5 24595.1 857.818   1
   4   1   5 23808.9 691.798   3
   4  -1   6 7.81127 72.5793   1
   4  -1   6 15.0425 27.7610   6
   4   1   6-106.307 97.6006   1
  -4   1  -6 26.0923 57.0605   9
  -4  -1  -6 45.5129 48.2688   9
   4  -1   6-21.2808 43.9392   9
   4  -1   6-23.2743 49.3981   5
  -4   1  -6 24.5576 40.6317   8
   4  -1   6 25.7127 37.9013   8
   4   1   6 80.5339 56.2796   8
  -4  -1  -6-12.0010 70.3090   8
   4  -1   6 14.9904 28.4278   7
   4   1   6 57.2534 45.7708   3
   4  -1   7 64.7262 37.0487   6
  -4   1  -7 3.94905 61.7081   9
  -4  -1  -7 62.2683 48.0760   9
   4  -1   7 94.9487 61.3307   9
   4   1   7-5.16923 47.3154   5
   4  -1   7 106.445 79.8797   5
  -4   1  -7-41.7223 52.5417   8
   4  -1   7 152.172 88.9582   1
  -4  -1  -7 67.0003 81.5538   8
   4   1   7 123.677 99.1074   1
   4  -1   7 16.6601 34.0564   8
   4   1   7 71.4607 59.4332   8
   4   1   7 37.0331 21.1258   7
   4  -1   7-20.3667 36.4649   7
   4   1   7 104.526 54.8395   3
  -4   1  -8 6053.98 430.047   9
  -4  -1  -8 5872.97 372.164   9
   4  -1   8 6218.50 431.498   9
   4  -1   8 5925.44 453.954   1
   4   1   8 5726.82 473.217   1
   4  -1   8 6256.01 450.415   5
  -4   1  -8 5745.90 418.229   8
  -4  -1  -8 5533.59 449.893   8
   4  -1   8 5726.11 408.434   8
   4   1   8 5887.08 258.458   7
   4  -1   8 6128.91 368.070   7
   4   1   8 5797.97 327.221   3
  -4   1  -9 9245.19 535.829   9
  -4  -1  -9 8956.75 459.904   9
   4  -1   9 8238.59 508.956   9
  -4   1  -9 8710.04 526.493   8
  -4  -1  -9 9259.40 599.804   8
   4  -1   9 8444.86 515.688   8
   4  -1   9 9063.04 576.302   1
   4   1   9 8991.14 365.133   7
   4  -1   9 8800.44 470.836   7
  -4  -1  -9 8527.07 348.227   7
   4   1   9 8418.12 593.666   1
   4   1   9 8329.56 378.819   3
  -4   1 -10 6351.90 456.294   9
   4  -1  10 5703.02 434.518   9
   4  -1  10 6141.06 496.811   1
   4  -1  10 6035.17 382.618   2
  -4  -1 -10 6230.75 390.684   9
  -4   1 -10 6280.55 464.428   8
  -4  -1 -10 6040.62 505.269   8
   4  -1  10 6447.26 468.660   8
   4   1  10 4746.06 525.078   1
   4   1  10 6714.34 352.985   7
   4  -1  10 6246.07 421.170   7
  -4  -1 -10 5916.39 321.970   7
  -4   1 -11 356.376 111.047   9
  -4  -1 -11 646.557 132.078   9
  -4   1 -11 155.569 72.0548   8
  -4  -1 -11 302.922 137.639   8
   4   1  11 513.430 107.235   7
   4  -1  11 610.470 126.162   2
   4  -1  11 347.265 107.949   7
  -4  -1 -11 509.073 105.831   7
   4   1  11 538.273 171.049   1
   4  -1  11 249.397 127.921   1
   4   1  12 642.781 198.992   1
  -4   1 -12 485.216 139.283   9
   4  -1  12 815.021 213.360   1
  -4  -1 -12 560.962 120.363   9
   4   1  12 587.189 76.9236   2
  -4   1 -12 716.012 165.014   8
  -4  -1 -12 390.192 146.928   8
   4  -1  12 597.837 121.508   2
   4   1  12 574.908 122.169   7
   4  -1  12 455.994 123.542   7
  -4  -1 -12 632.586 125.038   7
  -4  -1 -13 467.970 113.917   9
   4  -1  13 718.426 200.411   1
  -4   1 -13 555.955 156.748   8
  -4  -1 -13 412.123 172.763   8
   4  -1  13 398.932 98.9010   2
   4   1  13 301.057 174.151   1
   4   1  13 548.407 123.085   7
   4  -1  13 582.217 147.136   7
   4   1  14-11.1860 99.2575   1
   4  -1  14 1.63573 88.1553   1
  -4   1 -14 63.5183 49.0961   8
  -4  -1 -14-22.4867 78.1967   8
   4  -1  14 35.9638 30.9412   2
   4   1  14 27.1949 64.3872   7
   4  -1  14-4.26367 40.0958   7
   4   1  15-112.543 102.192   1
   4  -1  15 36.0754 105.304   1
  -4   1 -15-32.5944 99.7350   8
  -4  -1 -15 42.1037 79.5008   8
   4   1  15 1.36194 52.7742   7
   4  -1  15-83.4282 69.7947   7
   4   1  16-72.6851 99.4548   1
   4  -1  16 215.090 142.787   1
  -4   1 -16 0.50070 74.5154   8
  -4  -1 -16-61.2196 97.3135   8
   4  -1  16 6.04474 38.1819   7
   4  -1  17-171.471 125.907   1
  -4   1 -17-29.5390 61.5838   8
  -4  -1 -17 149.641 88.9412   8
  -4  -1 -18 82.9891 127.297   8
   4   2 -17 39.1456 59.0009   5
   4  -2 -17-106.839 113.185   8
   4   2 -17 121.834 122.387   8
   4   2 -17-11.2262 48.3040   6
   4   2 -16-95.9828 81.7259   6
   4  -2 -16 13.2279 57.8200   5
   4   2 -16-77.5446 115.625   5
   4  -2 -16 209.388 140.963   8
   4   2 -16 146.122 97.5977   8
  -4   2  16-57.9894 101.631   7
  -4  -2  16-90.4268 94.0260   7
  -4  -2  16-281.015 118.649   3
   4   2 -15 184.328 103.107   6
   4  -2 -15 159.854 106.029   5
   4   2 -15 155.201 104.987   5
   4  -2 -15 126.099 111.930   8
   4   2 -15 285.312 134.118   8
  -4   2  15 135.589 132.181   7
  -4  -2  15 353.140 163.418   7
  -4  -2  15 230.131 118.898   3
   4  -2 -14-10.1413 73.3285   5
   4   2 -14 75.6865 69.0143   5
   4  -2 -14-23.0681 91.0354   8
   4   2 -14-24.4209 86.5979   8
  -4   2  14 307.255 155.724   7
  -4  -2  14-158.261 140.558   7
  -4  -2  14 35.5867 64.9267   3
   4   2 -14 156.906 88.3011   6
  -4   2  13 500.631 93.1287   9
   4  -2 -13 487.123 161.196   5
   4   2 -13 99.0844 68.6944   5
   4  -2 -13 497.694 183.022   8
   4   2 -13 428.847 132.470   8
  -4   2  13 303.300 137.863   7
  -4  -2  13 528.580 191.535   7
  -4  -2  13 398.802 132.781   3
   4   2 -13 434.782 146.104   6
  -4   2  12 335.202 81.1909   9
   4  -2 -12 510.265 160.944   5
   4   2 -12 470.115 158.519   5
   4  -2 -12 439.619 163.340   8
   4   2 -12 372.864 140.441   8
   4   2 -12 344.785 108.435   4
  -4   2  12 337.327 141.338   7
  -4  -2  12 386.138 150.099   7
  -4  -2  12 365.247 129.648   3
   4   2 -12 413.049 125.907   6
  -4   2  11 629.354 112.758   9
   4  -2 -11 452.676 160.867   5
   4   2 -11 620.863 186.754   5
   4  -2 -11 510.663 171.095   8
   4   2 -11 471.634 149.329   8
  -4   2  11 892.398 210.721   7
   4   2 -11 372.845 107.876   4
  -4  -2  11 491.004 161.114   7
  -4  -2  11 701.744 177.937   3
   4   2 -11 457.636 140.711   6
  -4   2  10 44.3956 38.6842   9
   4  -2 -10-43.1659 92.4628   5
   4   2 -10-53.3677 82.8067   5
   4  -2 -10-26.8789 75.4032   8
  -4   2  10-129.742 105.989   7
   4   2 -10 32.7010 52.5958   4
  -4  -2  10-38.2161 92.4671   7
  -4  -2  10 123.391 94.7846   3
   4   2 -10 16.3818 57.3191   6
   4  -2 -10 100.726 61.7511   3
  -4   2   9 46.6382 33.9727   9
   4  -2  -9 123.361 114.438   5
   4   2  -9 58.8663 75.5850   5
   4  -2  -9 163.066 96.5009   8
  -4   2   9 86.5815 82.7987   7
   4   2  -9 142.711 80.4849   4
  -4  -2   9 67.7929 69.6239   7
   4  -2  -9 177.357 77.7863   3
   4   2  -9-26.8651 60.5503   6
  -4  -2   9 55.4073 90.3722   3
  -4   2   8 31.9016 56.9678   9
   4   2  -8 70.4294 55.0781   2
   4  -2  -8 46.3458 76.2818   5
   4   2  -8 100.235 106.043   5
   4  -2  -8-25.8546 72.4670   8
  -4   2   8-26.1221 82.7753   7
  -4  -2   8 57.2652 78.8186   7
   4   2  -8 16.9261 51.5018   4
   4  -2  -8 35.0120 47.3397   3
   4   2  -8-26.4353 71.4641   6
  -4  -2   8 204.818 119.743   3
  -4   2   7 668.050 121.059   9
  -4   2   7 281.672 121.094   1
   4   2  -7 754.336 158.438   2
   4  -2  -7 539.107 144.974   5
  -4  -2   7 630.125 162.584   1
   4  -2  -7 814.732 188.793   8
   4   2  -7 700.044 167.912   5
  -4   2   7 542.475 162.696   7
  -4  -2   7 714.680 163.473   7
   4   2  -7 690.575 143.924   4
   4   2  -7 840.358 174.822   7
   4  -2  -7 506.966 121.949   3
  -4  -2   7 701.416 172.797   3
  -4   2   6 730.747 132.335   9
   4   2  -6 908.634 172.829   2
  -4   2   6 455.939 159.531   1
   4  -2  -6 735.977 153.242   5
   4   2  -6 738.702 167.620   5
  -4  -2   6 815.095 163.907   1
   4  -2  -6 798.237 78.4279   4
  -4   2   6 877.032 186.290   7
   4  -2  -6 793.927 169.785   7
  -4  -2   6 1094.99 193.163   7
   4  -2  -6 786.454 149.850   3
   4   2  -6 525.993 132.852   7
  -4  -2   6 793.012 171.896   3
   4   2  -5 2501.64 276.662   2
  -4   2   5 1959.73 208.876   9
   4  -2  -5 2666.38 265.771   5
  -4   2   5 2103.82 264.758   7
   4  -2  -5 2444.03 280.618   7
  -4  -2   5 2276.69 257.790   7
   4  -2  -5 2032.59 149.066   4
   4   2  -5 2286.08 255.606   7
   4   2  -5 2239.12 273.877   5
  -4   2   5 1971.23 251.887   1
  -4  -2   5 2098.16 264.691   3
  -4  -2   5 2445.99 269.017   1
  -4   2   4 1417.09 179.779   9
   4  -2  -4 1496.80 192.292   5
   4   2  -4 1400.61 206.227   1
   4  -2  -4 1567.84 217.720   7
   4   2  -4 1170.55 171.555   7
  -4   2   4 1502.46 212.891   7
  -4  -2   4 1442.22 194.453   7
  -4   2   4 1269.43 189.762   1
  -4  -2   4 1462.33 209.273   1
  -4  -2   4 1369.47 220.953   3
  -4   2   3 2467.94 238.148   9
   4  -2  -3 2114.27 221.858   9
   4  -2  -3 2086.27 213.659   5
  -4   2   3 2255.76 251.384   7
   4  -2  -3 2315.20 256.596   7
  -4  -2   3 2183.39 224.854   7
   4   2  -3 2219.81 219.433   7
   4   2  -3 2296.85 259.459   1
  -4  -2   3 2359.53 266.826   3
  -4   2   3 2107.55 217.368   1
   4  -2  -3 2106.26 115.971   6
  -4  -2   3 2304.81 250.135   1
  -4  -2   2 117.891 61.5500   1
  -4   2   2 90.5637 63.3579   9
   4  -2  -2 66.5625 56.8532   1
   4  -2  -2 192.520 74.0318   9
   4   2  -2 79.0282 67.1118   1
   4  -2  -2 108.405 64.8420   7
   4   2  -2 89.2137 57.3266   8
  -4   2   2 75.9170 57.2373   1
  -4  -2   2 42.2393 46.6253   7
   4   2  -2 81.1149 41.7313   7
  -4  -2   2 90.1121 81.1984   3
   4  -2  -2 82.1098 35.0230   6
  -4   2   1 3269.60 280.449   9
   4  -2  -1 3355.10 283.110   9
   4   2  -1 3114.76 283.121   8
   4  -2  -1 2993.49 269.454   7
  -4  -2   1 3053.22 223.280   7
   4   2  -1 3133.16 218.253   7
   4  -2  -1 2658.52 242.775   1
  -4  -2   1 3221.18 303.756   3
   4   2  -1 2957.48 277.141   1
   4  -2  -1 3194.53 202.470   6
  -4   2   1 2913.78 238.375   1
  -4  -2   1 3296.89 287.756   1
  -4   2   0 7030.89 415.598   9
   4   2   0 7075.90 428.417   8
   4  -2   0 6734.89 387.145   7
  -4  -2   0 6568.09 291.419   7
  -4  -2   0 6503.37 418.020   3
   4  -2   0 7016.82 364.022   1
   4   2   0 6790.29 418.125   1
   4  -2   0 6921.31 328.056   6
  -4   2   0 6548.45 348.842   1
  -4  -2   0 7173.14 426.631   1
   4   2   0 7210.69 424.617   2
  -4   2  -1 33907.4 927.305   9
   4   2   1 33840.3 938.076   8
   4  -2   1 34101.1 854.509   7
  -4  -2  -1 33310.1 558.671   7
  -4  -2  -1 33599.0 933.757   1
  -4  -2  -1 34591.3 932.231   3
   4  -2   1 34356.6 787.796   1
   4  -2   1 34036.7 790.957   6
   4   2   1 36409.1 964.725   1
   4   2   1 32879.2 895.084   2
  -4   2  -1 34080.7 788.555   1
  -4   2  -2 18239.7 694.083   9
  -4   2  -2 17903.5 579.649   1
  -4  -2  -2 17443.6 701.363   8
  -4  -2  -2 16963.0 324.452   7
  -4  -2  -2 18434.3 669.047   3
   4  -2   2 17688.1 615.558   6
   4  -2   2 17210.0 574.649   1
   4   2   2 19446.9 720.741   1
   4   2   2 18097.5 646.644   2
  -4   2  -3 13690.6 614.392   9
  -4   2  -3 14407.4 538.343   1
   4  -2   3 13539.6 524.726   8
  -4  -2  -3 13928.1 641.454   8
  -4  -2  -3 13664.6 572.897   3
   4  -2   3 14364.9 583.620   6
   4  -2   3 13245.9 522.604   1
   4   2   3 13421.0 632.522   1
  -4   2  -4 2590.66 237.435   1
  -4   2  -4 2531.33 271.064   9
  -4  -2  -4 2402.05 275.808   8
   4  -2   4 2390.40 223.266   8
  -4  -2  -4 2225.96 234.171   9
  -4  -2  -4 2535.12 242.271   3
   4  -2   4 2378.84 219.349   5
   4  -2   4 2555.28 264.315   6
   4  -2   4 2384.70 235.032   1
   4   2   4 2331.53 220.709   2
   4   2   4 2689.64 290.338   1
   4   2   5 1577.54 264.772   1
  -4   2  -5 2343.69 265.313   9
   4  -2   5 2004.57 246.700   9
  -4  -2  -5 2200.22 230.544   9
   4  -2   5 2570.07 240.202   5
  -4  -2  -5 2473.17 285.202   1
  -4  -2  -5 2056.83 265.518   8
   4  -2   5 2247.95 217.338   8
   4   2   5 2295.73 270.482   5
   4  -2   5 2271.80 259.203   6
   4   2   5 2020.38 203.642   2
   4  -2   5 2079.04 227.340   1
   4   2   6 1364.88 252.363   1
  -4   2  -6 2275.38 274.349   9
   4  -2   6 1980.66 226.053   1
   4  -2   6 2040.08 253.425   9
  -4  -2  -6 2164.23 221.855   9
   4   2   6 2126.37 270.617   5
   4  -2   6 2044.37 224.896   5
  -4  -2  -6 2049.75 274.639   8
   4  -2   6 2185.16 219.830   8
   4   2   6 2324.00 287.154   8
   4  -2   6 2113.86 229.174   7
   4  -2   6 2521.95 288.624   6
   4   2   6 2093.43 203.028   2
   4  -2   7 151.547 73.2393   1
   4  -2   7 149.635 71.9295   9
  -4  -2  -7 58.1977 46.7735   9
  -4   2  -7 50.7118 46.5337   9
   4   2   7 68.1136 52.3237   2
   4   2   7 162.789 103.253   1
   4  -2   7 58.7217 37.1086   5
  -4  -2  -7 115.929 70.6071   8
   4  -2   7 171.239 78.4498   8
  -4  -2  -7 71.0977 25.4156   7
   4  -2   7 125.742 71.0167   7
  -4   2  -8 1836.22 248.251   9
  -4  -2  -8 1762.13 198.296   9
   4  -2   8 1514.84 228.496   1
   4  -2   8 2133.77 248.818   2
   4  -2   8 1530.15 217.605   5
  -4   2  -8 1688.19 216.041   8
   4  -2   8 1700.18 208.504   8
  -4  -2  -8 1628.80 259.336   8
   4   2   8 1595.78 267.756   1
  -4  -2  -8 1657.03 130.981   7
   4  -2   8 1932.64 236.575   7
   4   2   8 1816.71 174.894   2
   4   2   9 5685.94 294.416   2
  -4   2  -9 6002.00 461.137   9
  -4  -2  -9 6042.66 362.058   9
   4  -2   9 6066.45 459.526   1
   4  -2   9 5877.07 414.997   2
   4   2   9 5691.05 541.600   1
  -4   2  -9 6203.26 414.829   8
  -4  -2  -9 6097.09 512.657   8
   4  -2   9 5224.05 380.673   8
   4  -2   9 5746.81 423.231   7
  -4  -2  -9 6160.27 284.612   7
   4  -2   9 5251.17 429.777   5
  -4   2 -10 391.998 123.868   9
  -4  -2 -10 509.799 102.468   9
   4   2  10 519.503 84.2489   2
  -4   2 -10 630.713 140.536   8
  -4  -2 -10 348.505 149.183   8
   4  -2  10 370.248 106.327   8
   4   2  10 645.542 107.563   7
   4  -2  10 604.101 133.644   2
   4   2  10 619.538 191.205   1
   4  -2  10 646.053 167.105   1
   4  -2  10 672.857 167.430   7
  -4  -2 -10 510.860 89.8618   7
  -4  -2 -11 1886.97 201.954   9
   4   2  11 1477.63 117.075   2
   4  -2  11 1772.88 226.453   2
  -4   2 -11 1594.35 228.160   8
   4  -2  11 1371.59 215.264   8
  -4  -2 -11 1715.27 294.984   8
   4   2  11 1739.42 186.162   7
  -4  -2 -11 1507.39 173.001   7
  -4   2 -11 1793.75 269.501   9
   4  -2  11 1356.55 235.382   7
   4   2  11 1975.13 339.489   1
   4  -2  11 1580.12 258.399   1
  -4  -2 -12 62.7775 47.0748   9
  -4   2 -12 92.9791 92.1948   8
  -4  -2 -12 70.0132 73.5251   8
   4  -2  12 24.2824 40.7633   8
   4  -2  12-41.6617 43.2527   2
   4   2  12 0.87064 34.4326   7
   4  -2  12 137.510 92.1333   7
   4   2  12 117.614 113.709   1
   4  -2  12 28.0570 63.2011   1
  -4   2 -13-16.8003 37.3073   8
  -4  -2 -13-49.5406 93.1029   8
   4  -2  13 22.7070 46.9027   2
   4   2  13-8.99151 30.1579   7
   4  -2  13-23.5991 61.5632   7
   4   2  13-46.9652 97.1045   1
   4  -2  13-24.8980 80.3244   1
   4  -2  14 271.300 145.473   1
  -4   2 -14 27.4355 95.7098   8
  -4  -2 -14-95.3625 123.235   8
   4  -2  14 80.1740 59.7539   2
   4   2  14-35.3020 41.3678   7
   4  -2  14 104.476 86.8947   7
   4   2  14 55.5433 112.116   1
   4  -2  15 384.442 168.463   1
  -4  -2 -15 267.239 154.846   8
   4  -2  15 190.278 107.055   7
  -4   2 -15 198.002 102.527   8
   4   2  15-134.163 105.339   1
   4  -2  16 13.5251 74.2085   1
  -4  -2 -16 58.2149 88.9125   8
   4  -2  16-130.202 91.2809   7
   4   2  16-49.5371 101.606   1
  -4  -2 -17 46.8041 86.2906   8
   4  -2  17 143.910 78.0300   7
   4   3 -17-13.4435 123.291   6
   4   3 -16-153.251 103.599   6
   4   3 -16 137.601 88.6592   5
   4  -3 -16-56.4615 95.0964   8
  -4   3  16-27.0117 80.5188   7
  -4  -3  16-142.954 146.310   7
   4  -3 -16 123.604 119.695   5
  -4  -3  16 87.2251 82.5026   3
   4   3 -15 252.556 150.472   5
   4  -3 -15 61.8404 100.129   8
   4   3 -15-34.6329 53.0235   8
  -4   3  15 3.42127 105.339   7
  -4  -3  15 287.157 145.783   7
   4  -3 -15 132.463 110.208   5
  -4  -3  15 192.284 101.737   3
   4   3 -15 4.85827 43.9637   6
   4  -3 -14 28.4827 62.2192   5
   4   3 -14 19.2525 56.6689   5
   4  -3 -14-22.7691 65.1071   8
   4   3 -14-114.865 93.1081   8
  -4   3  14 75.5891 85.9294   7
  -4  -3  14-16.9506 89.3538   7
  -4  -3  14 9.57242 55.4274   3
   4   3 -14 17.2518 74.8252   6
   4  -3 -13 709.134 201.326   5
   4   3 -13 660.882 209.269   5
   4  -3 -13 521.456 163.449   8
   4   3 -13 615.683 167.113   8
  -4   3  13 666.790 205.182   7
  -4  -3  13 490.516 201.585   7
  -4  -3  13 414.302 148.424   3
   4   3 -13 745.828 194.036   6
   4  -3 -12-56.1125 104.135   5
   4   3 -12 19.8094 73.9814   5
   4  -3 -12 51.4092 97.3250   8
  -4   3  12-132.088 114.757   7
   4   3 -12 218.308 103.506   4
  -4  -3  12 161.370 120.586   7
   4   3 -12 98.1786 71.7929   8
  -4  -3  12 103.411 93.0893   3
   4   3 -12-70.4862 85.8672   6
  -4   3  11 35.9272 28.2867   9
   4  -3 -11 74.1886 75.1557   5
   4   3 -11-115.539 127.838   5
   4  -3 -11 85.0228 83.5455   8
  -4   3  11 29.2608 99.1262   7
   4   3 -11 34.1300 49.1696   4
  -4  -3  11 91.3249 86.6843   7
   4   3 -11-113.160 84.7872   8
   4  -3 -11 131.825 68.1770   3
   4   3 -11 75.3311 88.9563   6
  -4   3  10 58.6460 36.7133   9
   4  -3 -10-23.9465 77.0142   5
   4   3 -10-79.8377 83.7125   5
   4  -3 -10-110.912 115.938   8
  -4   3  10-42.9671 72.7632   7
   4   3 -10-80.1096 88.4720   4
  -4  -3  10-14.8656 79.6914   7
   4  -3 -10-83.5831 56.3684   3
   4   3 -10-27.2896 58.3336   6
  -4   3   9 18.0647 35.8552   9
   4  -3  -9 55.4160 73.7739   5
   4  -3  -9-68.9909 98.2782   8
  -4   3   9 25.5430 66.9716   7
   4   3  -9-26.3517 81.0677   5
   4   3  -9 102.842 77.3833   4
  -4  -3   9 0.88366 74.7034   7
   4  -3  -9-64.7445 38.1443   3
   4   3  -9 34.0599 70.2268   6
   4  -3  -8 260.999 104.695   5
   4  -3  -8 207.651 93.7252   8
   4   3  -8 372.850 130.488   5
  -4   3   8 370.094 86.8497   9
  -4   3   8 385.121 153.831   7
   4   3  -8 326.369 114.701   4
  -4  -3   8 394.556 131.850   7
   4   3  -8 228.963 102.602   6
  -4   3   7 214.649 66.3561   9
  -4   3   7 64.0057 72.5489   1
   4  -3  -7 332.469 124.565   5
   4  -3  -7 122.709 89.0560   8
   4   3  -7 229.907 121.604   5
  -4  -3   7 263.627 100.221   1
  -4   3   7 314.217 142.458   7
  -4  -3   7 36.4341 74.4699   7
   4   3  -7 190.514 94.7835   4
  -4   3   6 4.28819 37.5026   1
  -4   3   6 54.9345 46.4472   9
   4  -3  -6 54.5860 44.1545   5
   4  -3  -6 51.2711 78.0153   8
  -4   3   6 49.2172 82.8730   7
   4   3  -6 103.947 83.1175   5
  -4  -3   6-29.0747 72.0818   1
  -4  -3   6 199.878 96.2221   7
   4  -3  -6 42.3415 32.3742   4
   4   3  -6 12.6956 49.5609   7
  -4   3   5 14856.5 581.513   9
   4  -3  -5 14060.7 578.043   9
   4  -3  -5 14591.5 617.790   5
   4   3  -5 16298.7 743.152   5
   4  -3  -5 14891.5 728.060   8
  -4  -3   5 14991.9 697.292   7
   4   3  -5 16125.4 715.870   7
   4  -3  -5 14947.0 460.114   4
  -4   3   5 14238.4 624.497   1
  -4  -3   5 15359.0 696.913   1
  -4   3   4 1.10986 53.2115   9
   4  -3  -4-35.2102 43.1806   9
   4   3  -4-22.2690 80.3495   1
   4   3  -4 83.8121 60.1359   8
   4   3  -4 26.2515 52.2353   2
   4  -3  -4-2.76094 42.6349   5
   4  -3  -4 52.1704 67.6978   7
   4  -3  -4-8.40144 30.0208   4
  -4  -3   4 85.4255 73.4280   7
   4   3  -4-51.0802 46.2780   7
  -4   3   4 23.2389 50.6113   1
  -4  -3   4-90.5495 71.9332   1
  -4   3   3 4580.94 337.109   9
   4  -3  -3 4539.49 301.418   5
   4  -3  -3 4574.37 339.191   9
   4   3  -3 5179.21 369.294   8
   4  -3  -3 4752.93 395.469   7
  -4  -3   3 4899.73 360.554   7
   4  -3  -3 4747.61 301.966   4
   4   3  -3 4471.06 370.127   1
  -4   3   3 4304.29 313.159   1
  -4  -3   3 5082.40 382.735   1
  -4   3   2 139.013 60.5531   9
  -4  -3   2 102.012 69.7600   1
   4  -3  -2 166.415 75.5423   9
   4  -3  -2 151.913 57.8441   5
   4   3  -2 106.841 74.2511   1
   4  -3  -2 211.135 94.3573   7
   4  -3  -2 142.990 66.0788   4
  -4   3   2 126.704 59.2361   1
   4   3  -2 164.498 73.5998   8
  -4  -3   2 99.4208 70.9235   7
   4  -3  -2 165.439 42.7944   6
   4   3  -1 1329.35 200.076   2
   4  -3  -1 1407.04 195.088   9
  -4   3   1 1309.09 191.168   9
   4   3  -1 1233.96 184.124   8
  -4  -3   1 1060.84 176.000   1
   4  -3  -1 1242.54 191.281   7
   4  -3  -1 1423.26 182.194   4
  -4  -3   1 1326.01 166.661   7
   4  -3  -1 1205.49 147.066   5
   4   3  -1 1131.52 190.025   1
   4  -3  -1 1234.08 133.495   6
  -4   3   1 1155.34 142.531   1
  -4   3   0 684.367 151.011   9
   4  -3   0 689.668 146.387   9
   4  -3   0 912.763 123.852   1
   4   3   0 909.408 164.692   2
   4   3   0 743.620 146.940   8
  -4   3   0 697.826 108.651   1
   4  -3   0 848.165 146.228   4
   4  -3   0 823.038 156.107   7
  -4  -3   0 848.991 156.361   1
  -4  -3   0 700.459 116.372   7
   4   3   0 659.696 134.533   1
   4  -3   0 814.232 120.944   6
  -4   3  -1 15400.4 500.086   1
   4   3   1 16385.5 673.383   2
  -4   3  -1 16215.2 688.615   9
  -4  -3  -1 15864.3 673.539   1
   4  -3   1 16104.7 680.800   9
  -4  -3  -1 16147.3 683.324   8
   4   3   1 15704.8 671.684   8
  -4  -3  -1 15092.2 482.433   7
   4  -3   1 15235.1 501.178   1
   4  -3   1 16172.3 575.427   6
   4   3   1 15559.7 663.545   1
  -4   3  -2 628.163 145.758   9
   4  -3   2 468.531 119.010   9
   4   3   2 387.810 120.389   1
   4   3   2 580.893 129.887   2
  -4  -3  -2 455.416 130.487   8
   4   3   2 506.403 130.269   8
  -4   3  -2 405.304 82.9624   1
  -4  -3  -2 549.061 136.405   1
   4  -3   2 594.339 103.439   1
  -4  -3  -2 424.053 79.3090   7
  -4  -3  -2 600.209 148.863   3
   4  -3   2 347.718 88.7054   6
   4   3   3 4297.78 333.017   2
  -4   3  -3 4138.71 364.736   9
   4  -3   3 4454.71 375.080   9
   4  -3   3 3874.50 247.022   5
  -4  -3  -3 3888.15 377.955   1
  -4   3  -3 4327.46 274.915   1
   4  -3   3 3902.99 277.158   8
  -4  -3  -3 3910.87 361.878   8
   4   3   3 4254.28 373.649   8
  -4  -3  -3 4160.52 212.670   7
  -4  -3  -3 4056.74 329.623   3
   4  -3   3 4601.37 347.131   6
   4  -3   3 4089.43 266.516   1
   4   3   3 4484.85 367.704   1
   4  -3   4 964.476 133.366   5
   4  -3   4 925.330 177.604   9
   4  -3   4 778.498 123.241   8
   4   3   4 868.777 147.826   2
  -4  -3  -4 937.541 188.749   8
   4   3   4 1018.24 191.006   8
   4  -3   4 738.896 132.838   1
  -4  -3  -4 836.842 94.1443   7
   4   3   4 827.302 200.723   1
  -4  -3  -4 918.879 95.3467   7
  -4   3  -4 968.240 189.376   9
  -4  -3  -4 893.415 160.744   3
  -4  -3  -4 1165.61 201.524   1
   4  -3   4 939.458 171.135   6
  -4   3  -5 4496.80 396.037   9
   4   3   5 4313.03 384.921   5
   4  -3   5 4628.96 303.746   5
  -4  -3  -5 4191.98 382.429   1
  -4  -3  -5 5143.74 434.903   8
   4  -3   5 4595.13 291.825   8
  -4  -3  -5 4610.59 214.303   7
   4   3   5 4772.05 335.156   2
  -4  -3  -5 4970.13 348.092   3
   4  -3   5 4679.59 390.230   6
   4  -3   5 4568.20 322.450   1
   4   3   5 4360.66 390.014   1
  -4   3  -6 229.788 116.075   9
  -4  -3  -6 175.238 66.8069   9
   4  -3   6 190.421 71.6199   5
   4   3   6 190.746 70.1194   2
  -4  -3  -6 168.597 94.7459   8
   4  -3   6 295.649 77.5294   8
   4  -3   6 135.013 47.4647   1
  -4  -3  -6 201.551 48.4348   7
   4  -3   6 78.5196 75.4258   2
  -4  -3  -6 269.035 82.2561   3
   4   3   6 135.261 97.0075   1
   4  -3   7 3054.29 282.512   1
   4   3   7 3009.08 252.781   2
   4   3   7 3217.95 361.655   1
  -4   3  -7 2945.48 339.702   9
   4  -3   7 3105.93 333.497   2
  -4  -3  -7 3378.32 376.679   8
   4  -3   7 3045.49 249.092   8
   4  -3   7 2988.65 278.593   5
  -4  -3  -7 3371.56 198.969   7
   4  -3   7 3301.78 334.680   7
  -4  -3  -7 3442.91 277.067   3
  -4  -3  -7 3228.33 279.445   9
   4  -3   8-43.4408 78.3452   1
  -4  -3  -8 23.8559 52.6444   9
   4   3   8-9.61200 77.0157   1
   4  -3   8 18.3081 37.9684   5
  -4  -3  -8 73.2316 81.8581   8
   4   3   8 62.2351 49.1349   2
   4  -3   8 53.6822 38.6657   8
   4  -3   8 67.6153 77.2091   2
  -4  -3  -8 64.1144 35.8244   7
  -4   3  -8-18.5314 63.4584   9
   4  -3   8 63.4979 74.3653   7
  -4   3  -9 12609.2 724.533   9
  -4  -3  -9 11589.8 495.384   9
   4   3   9 11134.3 431.818   2
   4   3   9 9496.81 683.389   1
   4  -3   9 10889.9 593.336   5
   4  -3   9 11515.0 647.050   2
  -4  -3  -9 11806.2 748.279   8
   4  -3   9 10834.4 501.145   8
   4  -3   9 11496.9 618.147   1
  -4  -3  -9 11462.4 425.955   7
   4  -3   9 10894.9 642.750   7
  -4  -3 -10 74.9870 49.4569   9
  -4  -3 -10 268.169 154.257   8
   4  -3  10 123.686 59.9180   8
   4  -3  10 107.609 86.8365   1
   4   3  10 94.6592 41.8057   2
   4   3  10 105.780 174.711   1
   4  -3  10 138.030 85.1266   2
  -4  -3 -10 124.935 52.1871   7
   4  -3  10 42.4533 50.4873   7
  -4  -3 -11 6.36872 29.0477   9
  -4  -3 -11-76.8612 72.8089   8
   4  -3  11 56.6344 49.7327   8
   4  -3  11 101.422 73.7022   2
   4  -3  11 21.0449 66.2856   1
   4   3  11-33.4783 77.8866   1
   4  -3  11 5.36209 54.8137   7
  -4  -3 -12 220.086 143.886   8
   4  -3  12-10.2580 58.4430   2
   4   3  12 92.9061 82.3714   1
   4  -3  12 58.2951 69.2145   1
   4  -3  12 4.45168 56.1320   7
  -4   3 -13 275.883 96.7174   8
  -4  -3 -13 462.387 182.049   8
   4  -3  13 377.979 137.731   2
   4   3  13 89.7786 173.826   1
   4  -3  13 425.906 136.967   7
   4  -3  13 388.658 117.104   1
  -4  -3 -14-88.0008 104.599   8
   4  -3  14 42.1123 54.1897   2
   4  -3  14-74.4227 84.6935   7
   4   3  14-202.078 128.924   1
   4  -3  14 43.7752 69.6592   1
  -4  -3 -15 187.988 142.774   8
   4  -3  15-235.495 119.119   7
   4   3  15 118.841 139.879   1
   4  -3  15-128.992 70.7083   1
   4  -3  16-77.4132 78.3333   7
   4  -3  16 6.47512 50.5401   1
   4  -3  17 71.6117 78.3016   7
   4  -3  17 72.6522 103.809   1
   4  -4 -16 74.2681 83.6638   5
   4   4 -16 168.938 122.007   5
  -4  -4  16-0.58724 49.6539   3
   4   4 -16-89.4658 89.7288   6
   4  -4 -15-86.1158 87.2424   5
   4   4 -15 97.3317 95.2012   5
   4  -4 -15 21.7839 94.9498   8
  -4   4  15-93.7990 71.5107   7
  -4  -4  15 185.009 164.377   7
  -4  -4  15 136.342 113.708   3
   4   4 -15-117.345 99.2549   6
   4  -4 -14 31.1204 86.5295   5
   4   4 -14 81.5623 99.8946   5
   4  -4 -14 32.7411 98.9335   8
  -4   4  14-103.197 137.480   7
  -4  -4  14 82.5520 99.8584   7
  -4  -4  14 111.028 76.5608   3
   4   4 -14 196.580 114.482   6
   4  -4 -13 219.665 122.241   5
   4   4 -13 164.649 85.4171   5
   4  -4 -13-211.790 141.680   8
   4   4 -13 203.888 97.9702   8
  -4   4  13-38.5785 104.921   7
   4   4 -13 134.297 87.0110   4
  -4  -4  13 123.540 108.886   7
   4   4 -13 45.4156 86.3474   6
   4  -4 -12 333.779 129.632   5
   4   4 -12 523.598 176.258   5
   4  -4 -12 390.698 177.799   8
   4   4 -12 317.706 111.545   8
  -4   4  12 578.179 203.219   7
   4   4 -12 307.679 133.643   4
  -4  -4  12 408.687 152.671   7
   4   4 -12 374.777 151.079   6
   4  -4 -11 60.0547 51.8638   5
   4   4 -11 385.641 136.413   5
   4   4 -11 105.723 66.7187   8
  -4   4  11 261.236 128.574   7
   4   4 -11 182.943 101.296   4
   4  -4 -11 242.888 151.824   8
  -4  -4  11 493.179 199.816   7
   4   4 -11 237.019 128.391   6
  -4   4  10 10.0202 23.4021   9
   4  -4 -10-19.5978 82.5829   5
   4   4 -10-6.42298 74.6403   5
   4   4 -10-114.134 89.8238   4
  -4  -4  10 42.3289 83.8376   7
   4  -4 -10 15.5630 35.3854   3
   4   4 -10 6.15714 77.9301   6
  -4   4   9 56.2983 36.4909   9
   4  -4  -9 5.06230 70.0839   5
   4   4  -9-17.5402 83.6837   5
   4  -4  -9 29.5282 76.8220   8
   4   4  -9-38.1679 87.2390   4
  -4  -4   9 143.916 114.307   7
   4   4  -9 106.995 110.401   6
  -4   4   8 28.9209 44.1875   9
   4  -4  -8-21.7207 66.0116   5
   4  -4  -8-37.8477 54.4488   8
   4   4  -8-13.5650 58.2668   5
   4   4  -8-39.0536 74.1438   4
  -4  -4   8 23.5515 83.7305   7
   4   4  -8-9.88312 62.9081   6
  -4   4   7 29.7771 42.7271   1
   4   4  -7 42.9577 28.1667   8
   4  -4  -7 61.0011 66.0328   5
   4  -4  -7-42.3998 80.4985   8
  -4   4   7 42.0630 39.6784   9
   4   4  -7 17.1692 84.9329   5
   4  -4  -7-6.90675 31.2450   9
   4   4  -7 108.490 102.879   4
  -4  -4   7 70.6104 53.7334   7
  -4   4   6 217.904 87.0833   9
   4  -4  -6 129.378 60.9745   9
   4   4  -6 104.587 49.7850   8
  -4   4   6 95.9417 53.0670   1
   4  -4  -6 86.5998 78.4815   5
   4  -4  -6 294.691 106.370   8
   4   4  -6 206.693 112.577   5
   4   4  -6 329.037 151.196   4
  -4  -4   6 209.534 99.4650   7
  -4  -4   6 91.0774 80.8670   1
  -4   4   5 47.6715 37.9477   9
   4  -4  -5 144.966 64.7432   9
   4   4  -5 104.994 63.5933   8
   4  -4  -5 33.9835 39.1669   5
  -4   4   5 72.8431 74.8387   1
   4  -4  -5 263.166 110.603   8
   4   4  -5 112.040 81.6083   5
  -4  -4   5 152.890 94.8957   7
  -4  -4   5 55.2457 73.2431   1
   4  -4  -4 1683.53 221.621   9
   4  -4  -4 1742.79 190.354   5
  -4   4   4 1506.05 206.386   9
   4   4  -4 1404.41 195.731   8
   4  -4  -4 1575.28 238.445   8
   4  -4  -4 1520.20 182.534   4
  -4  -4   4 1383.75 222.738   7
   4   4  -4 1610.68 228.448   1
  -4   4   4 1503.82 193.814   1
  -4  -4   4 1531.79 226.985   1
  -4   4   3 245.544 91.1228   9
   4  -4  -3 339.821 103.878   9
  -4  -4   3 316.768 99.4427   1
   4   4  -3 259.114 81.4770   8
   4   4  -3 514.064 125.407   1
   4  -4  -3 265.730 72.0618   5
   4  -4  -3 294.592 117.532   8
  -4   4   3 314.625 89.4990   1
   4  -4  -3 278.586 88.5434   4
  -4  -4   3 283.885 99.5241   7
  -4   4   2 179.903 94.4861   9
   4   4  -2 176.543 72.1907   8
   4  -4  -2 144.453 53.8249   5
   4   4  -2 206.385 85.5251   1
   4  -4  -2 158.421 78.4600   8
  -4  -4   2 119.438 60.0073   1
   4  -4  -2 205.960 76.4387   9
   4  -4  -2 210.798 74.7486   4
  -4  -4   2 223.036 96.3259   7
  -4   4   2 167.899 59.9827   1
  -4   4   1 15.5098 52.9281   9
  -4   4   1 25.2823 33.1288   1
   4  -4  -1-0.29710 46.0931   9
   4   4  -1-22.8192 36.8428   8
   4   4  -1-19.4379 77.4820   1
   4  -4  -1 118.788 66.1095   4
  -4  -4   1 49.6758 50.0426   1
  -4  -4   1 87.1642 61.7028   7
   4  -4  -1 22.8640 29.5764   5
  -4   4   0 4361.71 384.280   9
   4  -4   0 4023.49 362.084   9
   4   4   0 4706.75 400.813   2
   4   4   0 4564.31 373.815   8
  -4  -4   0 4239.89 320.933   7
   4  -4   0 4204.42 359.977   4
   4  -4   0 4147.06 212.143   5
  -4  -4   0 4156.10 356.860   1
   4   4   0 4409.10 366.765   1
  -4   4   0 4283.93 247.281   1
  -4   4  -1 8390.15 538.675   9
   4  -4   1 8195.48 283.482   5
   4   4   1 8411.82 524.041   2
  -4   4  -1 8249.70 328.901   1
  -4  -4  -1 8645.25 517.763   1
   4  -4   1 8318.05 291.929   5
  -4  -4  -1 8573.12 528.990   8
   4   4   1 8825.86 532.384   8
   4  -4   1 8242.44 519.283   4
  -4  -4  -1 8105.73 421.111   7
   4  -4   1 7948.10 438.423   6
   4   4   1 7525.10 481.903   1
  -4   4  -2 9290.01 575.025   9
   4  -4   2 8165.23 289.691   5
   4   4   2 9046.02 533.432   2
  -4   4  -2 8702.99 334.288   1
  -4  -4  -2 8119.20 531.900   8
   4   4   2 8673.42 543.189   8
   4  -4   2 9218.58 563.730   4
  -4  -4  -2 8601.98 414.969   7
  -4  -4  -2 8769.49 533.838   1
   4  -4   2 8208.06 332.935   1
   4  -4   2 8759.81 489.495   6
   4   4   2 9400.63 544.550   1
  -4   4  -3 5140.69 439.327   9
   4   4   3 4926.58 393.846   2
   4  -4   3 4918.11 236.504   5
  -4  -4  -3 4593.23 395.591   1
   4  -4   3 4749.99 422.687   2
   4  -4   3 4814.99 299.550   8
  -4  -4  -3 5114.90 432.394   8
  -4  -4  -3 4885.95 301.299   7
   4  -4   3 4819.81 260.369   1
   4  -4   3 5008.58 391.497   6
   4   4   3 5082.50 417.861   1
  -4   4  -4 2318.83 301.288   9
   4   4   4 2263.64 256.458   2
  -4  -4  -4 2072.27 269.072   1
   4  -4   4 2196.50 174.109   5
   4  -4   4 2167.96 194.654   8
  -4  -4  -4 2054.75 283.689   8
  -4  -4  -4 2079.19 194.791   7
   4  -4   4 2326.15 306.939   2
   4  -4   4 2185.34 268.536   6
   4  -4   4 2013.98 175.887   1
   4   4   4 2247.51 287.614   1
  -4   4  -5 215.467 114.739   9
   4  -4   5 319.894 72.5017   5
   4  -4   5 395.986 79.6809   8
   4   4   5 315.259 96.3540   2
   4  -4   5 336.575 76.6998   1
   4   4   5 250.261 122.399   1
  -4  -4  -5 363.229 82.3275   7
   4  -4   5 240.343 104.834   2
  -4  -4  -5 281.080 110.394   8
  -4  -4  -5 531.581 139.096   3
   4   4   6 2585.64 322.562   1
  -4   4  -6 2433.67 329.181   9
   4   4   6 2531.70 255.665   2
   4  -4   6 2367.10 215.360   5
   4  -4   6 2532.44 322.475   2
  -4  -4  -6 2170.58 314.881   8
   4  -4   6 2419.15 191.987   8
  -4  -4  -6 2530.48 212.376   7
  -4  -4  -6 2305.04 258.388   3
   4  -4   6 2058.76 207.436   1
  -4   4  -7-20.1313 90.8497   9
  -4  -4  -7 35.0869 39.6176   9
  -4  -4  -7 1.71974 80.5735   8
   4  -4   7 90.3825 49.3523   5
   4  -4   7 57.9628 35.2298   8
   4   4   7 75.9321 52.2056   2
   4  -4   7 65.6220 51.9370   1
   4  -4   7 141.879 105.239   2
  -4  -4  -7 48.7899 42.8012   7
   4  -4   7 45.8489 58.9834   7
   4   4   7-117.964 102.506   1
  -4  -4  -7 239.884 92.8504   3
  -4  -4  -8 2524.93 247.793   9
   4   4   8 2055.04 216.101   2
   4  -4   8 2359.71 319.664   2
  -4  -4  -8 2335.38 343.208   8
   4  -4   8 2144.32 181.333   8
  -4  -4  -8 2346.42 213.628   7
   4  -4   8 2320.13 320.716   7
   4  -4   8 2012.63 232.625   5
  -4  -4  -8 2725.87 256.426   3
   4  -4   8 2596.21 261.079   1
   4   4   8 2260.07 320.605   1
  -4  -4  -9 1333.57 176.480   9
   4   4   9 1339.90 163.112   2
   4  -4   9 1320.22 197.782   5
  -4  -4  -9 1137.79 259.263   8
   4  -4   9 1272.92 241.453   2
   4   4   9 1273.54 292.928   1
   4  -4   9 1351.35 256.007   7
   4  -4   9 1101.24 186.337   1
   4  -4  10 320.963 88.7484   1
  -4  -4 -10 592.970 109.368   9
   4   4  10 966.314 233.054   1
  -4  -4 -10 636.174 199.185   8
   4  -4  10 516.406 165.599   2
   4  -4  10 499.559 157.872   7
   4  -4  11 777.512 164.847   1
  -4  -4 -11 504.215 172.413   8
   4   4  11 257.430 168.850   1
   4  -4  11 562.549 169.075   2
   4  -4  11 421.402 137.718   7
  -4  -4 -12 121.354 101.804   8
   4  -4  12 164.116 97.6919   1
   4   4  12-30.4476 106.867   1
   4  -4  12 365.941 124.995   2
   4  -4  12 211.046 105.403   7
  -4  -4 -13-37.6192 99.2420   8
   4  -4  13-196.363 99.3619   1
   4  -4  13-114.147 91.9605   2
   4   4  13 22.2090 92.6466   1
   4  -4  13-3.86809 47.0889   7
  -4  -4 -14 248.755 171.982   8
   4  -4  14 17.6878 52.9723   2
   4  -4  14-16.3291 49.0117   1
   4   4  14 106.576 112.812   1
   4  -4  14-1.17778 62.9994   7
   4  -4  15-36.1254 50.9245   2
   4  -4  15-71.8016 72.0909   1
   4   4  15-175.527 133.472   1
   4  -4  15 96.8526 106.396   7
   4  -4  16 48.0160 65.7776   1
   4  -4  16 49.1038 81.5540   7
   4  -4  17-22.5135 56.6174   7
  -4  -5  16 43.1840 74.1865   3
   4  -5 -15 21.4690 84.2871   5
   4   5 -15-185.330 119.056   5
   4  -5 -14 5.80979 58.9698   5
   4   5 -14 141.094 109.082   5
   4   5 -14 74.0003 88.9749   6
   4  -5 -13-48.3725 61.9654   5
   4   5 -13 227.587 136.969   5
   4  -5 -13 72.2531 82.0557   8
   4   5 -13 85.3232 72.3031   4
  -4  -5  13 216.008 154.106   7
   4   5 -13 292.057 165.167   6
   4  -5 -12 307.083 127.759   5
   4   5 -12 437.255 163.456   5
   4  -5 -12 507.202 191.407   8
   4   5 -12 222.255 114.588   4
  -4  -5  12 410.658 156.437   7
   4   5 -12 373.752 179.308   6
   4  -5 -11 85.6689 88.1024   5
   4   5 -11 77.5335 87.7681   5
   4  -5 -11-65.4314 75.2246   8
   4   5 -11 22.3083 92.1685   4
   4  -5 -11-108.133 65.2802   2
  -4  -5  11 167.495 119.175   7
   4   5 -11 45.7176 99.2637   6
   4   5 -10-38.5086 85.6627   5
   4  -5 -10-15.2070 87.4972   8
   4   5 -10 38.9195 74.0438   4
   4  -5 -10-45.4377 74.9298   5
   4  -5 -10 4.26531 35.0960   2
  -4  -5  10-22.9722 69.3551   7
   4   5 -10 55.8299 94.4366   6
   4   5  -9 201.583 110.833   5
   4  -5  -9 346.857 162.342   8
   4   5  -9 168.896 96.1747   4
   4  -5  -9 482.154 138.986   2
  -4  -5   9 327.658 175.673   7
   4  -5  -9 251.611 99.6151   5
   4   5  -9 256.846 121.654   6
   4  -5  -8 179.581 66.4885   5
   4  -5  -8 75.5627 69.3862   8
   4   5  -8 218.060 120.064   5
   4   5  -8 59.8926 75.7949   4
   4  -5  -8 139.615 81.5419   2
  -4  -5   8 184.351 99.2193   7
   4   5  -8 166.416 110.663   6
   4  -5  -7 135.831 71.0804   5
   4   5  -7 139.345 66.9369   8
   4  -5  -7 61.9078 59.0008   8
   4   5  -7 107.042 93.6016   5
   4  -5  -7 118.467 57.1550   9
  -4   5   7 87.1628 60.3015   1
   4   5  -7 84.5055 92.7252   4
   4  -5  -7 257.020 117.008   2
  -4  -5   7 183.379 100.507   7
  -4  -5   6 367.846 126.368   1
  -4   5   6 690.211 147.089   9
   4   5  -6 428.329 112.496   8
   4  -5  -6 389.520 108.868   9
   4  -5  -6 417.566 95.8369   5
  -4   5   6 225.275 93.2210   1
   4  -5  -6 458.826 155.988   8
   4   5  -6 303.426 114.713   5
   4  -5  -6 467.161 143.169   2
   4   5  -6 712.579 200.057   4
  -4  -5   6 538.711 167.019   7
  -4   5   5 445.846 122.606   9
   4  -5  -5 433.554 116.998   9
  -4  -5   5 439.342 120.467   1
   4  -5  -5 289.250 78.1775   5
   4   5  -5 295.659 96.6256   8
  -4   5   5 216.389 86.7593   1
   4  -5  -5 412.377 144.562   8
   4   5  -5 491.770 145.756   5
   4  -5  -5 200.078 89.3467   2
   4   5  -5 418.764 146.599   4
  -4  -5   5 363.430 150.736   7
  -4   5   4 3173.12 317.787   9
   4  -5  -4 3363.35 332.778   9
   4  -5  -4 3120.22 359.180   2
   4   5  -4 2964.13 290.051   8
   4  -5  -4 3294.90 354.582   8
  -4  -5   4 2820.40 345.281   7
   4   5  -4 3034.35 376.363   4
   4   5  -4 3212.77 325.947   1
   4  -5  -4 3541.07 250.464   5
  -4   5   4 3337.71 271.667   1
  -4  -5   4 2987.54 313.650   1
  -4   5   3-23.2485 54.9833   9
   4   5  -3-3.30576 35.7140   8
   4  -5  -3-41.7634 48.2446   8
  -4  -5   3-160.604 89.9736   1
  -4   5   3 1.44486 30.2611   1
   4  -5  -3-31.9618 89.6876   2
   4  -5  -3-11.2131 41.0519   4
  -4  -5   3 71.1976 80.5183   7
   4   5  -3 59.3424 69.0586   1
   4  -5  -3 50.4367 32.0484   5
  -4   5   2 493.730 100.864   6
  -4   5   2 447.145 130.035   9
   4  -5  -2 520.614 73.3740   5
   4   5  -2 458.408 123.568   8
   4   5  -2 581.836 138.655   1
   4  -5  -2 411.128 126.185   8
   4  -5  -2 566.957 152.104   2
   4  -5  -2 586.378 143.413   4
  -4  -5   2 401.155 117.256   1
  -4  -5   2 385.353 123.695   7
  -4   5   2 515.002 92.8808   1
  -4   5   1 305.640 87.0203   6
  -4   5   1 227.051 105.155   9
   4  -5  -1 304.260 40.3021   5
  -4  -5   1 375.974 111.486   1
   4   5  -1 277.885 98.5484   8
   4  -5  -1 530.367 138.493   8
  -4   5   1 260.637 60.2813   1
   4   5  -1 279.998 113.538   1
   4  -5  -1 483.782 151.643   2
  -4  -5   1 241.541 86.6870   7
  -4   5   0 201.461 76.8697   6
  -4   5   0 151.394 68.2928   9
   4   5   0 236.229 93.6320   8
  -4   5   0 171.635 40.4414   1
   4  -5   0 286.753 105.183   8
  -4  -5   0 140.952 70.1844   1
   4   5   0 217.647 110.652   1
   4  -5   0 272.387 117.811   2
  -4  -5   0 238.615 91.5656   7
  -4   5  -1 592.393 135.337   6
  -4  -5  -1 692.251 160.302   8
   4   5   1 793.446 173.007   8
   4  -5   1 568.723 119.650   8
   4  -5   1 925.836 209.468   2
   4   5   1 641.612 146.329   1
  -4  -5  -1 649.499 143.080   7
  -4  -5  -1 741.520 157.435   1
  -4   5  -1 587.261 170.888   9
  -4  -5  -2 6388.88 470.500   1
   4  -5   2 7409.09 566.753   2
  -4  -5  -2 6866.49 513.372   8
   4  -5   2 7171.47 384.864   8
  -4   5  -2 7646.84 571.299   9
  -4  -5  -2 7012.20 439.709   7
  -4   5  -2 6666.25 458.383   6
   4   5   2 6632.81 479.653   1
  -4   5  -3 1813.40 285.123   9
   4  -5   3 2376.22 331.019   2
  -4  -5  -3 1556.76 235.498   1
  -4  -5  -3 2146.45 297.359   8
   4  -5   3 1942.63 187.304   8
  -4   5  -3 2006.10 264.703   6
   4   5   3 1783.70 256.607   1
   4  -5   4 3369.15 391.883   2
   4  -5   4 3046.23 211.885   8
  -4  -5  -4 2961.47 358.426   8
   4  -5   4 3527.63 229.461   8
  -4  -5  -4 3091.68 281.502   7
   4  -5   4 2634.79 152.969   1
  -4   5  -4 3076.05 342.240   6
   4   5   4 3123.10 348.836   1
  -4   5  -5 424.546 131.849   6
   4  -5   5 453.904 65.5900   5
  -4  -5  -5 437.283 154.414   8
   4  -5   5 381.959 69.3595   8
   4   5   5 416.799 151.018   1
   4  -5   5 453.419 76.7340   8
   4   5   5 388.387 108.934   2
   4  -5   5 449.606 70.5509   1
  -4  -5  -5 396.570 100.860   7
   4  -5   5 365.201 133.347   2
  -4  -5  -6 105.804 76.5148   8
   4  -5   6 112.773 34.6553   8
   4  -5   6 57.5871 31.1312   5
   4  -5   6 99.9988 32.8246   8
   4   5   6-9.15007 33.3211   2
   4   5   6-49.0962 107.256   1
   4  -5   6 274.289 116.959   2
  -4  -5  -6 224.883 79.6063   7
   4  -5   6 34.4808 27.2968   1
  -4  -5  -6 221.784 96.9584   3
   4  -5   7 269.461 72.5075   1
  -4  -5  -7 379.534 154.889   8
   4   5   7 319.760 101.911   2
   4  -5   7 665.155 194.826   2
   4   5   7 399.690 140.666   1
   4  -5   7 278.160 121.563   7
  -4  -5  -7 269.109 98.6761   3
   4   5   8 2447.86 350.322   1
  -4  -5  -8 2735.87 274.753   9
   4  -5   8 2692.04 367.832   2
  -4  -5  -8 2527.09 369.403   8
   4  -5   8 2413.77 359.669   7
  -4  -5  -8 3066.82 301.987   3
   4  -5   8 2990.29 249.768   1
  -4  -5  -9 1272.89 179.217   9
  -4  -5  -9 1509.83 307.320   8
   4  -5   9 1470.55 272.920   2
  -4  -5  -9 1253.86 184.602   3
   4  -5   9 1466.00 282.448   7
   4   5   9 1419.21 284.017   1
   4  -5   9 1338.22 182.822   1
   4   5  10 2254.68 352.745   1
   4  -5  10 2802.28 385.445   2
  -4  -5 -10 2532.41 402.873   8
   4  -5  10 2354.08 371.165   7
   4  -5  10 2905.84 287.034   1
   4   5  11-172.410 107.099   1
  -4  -5 -11 231.255 134.991   8
   4  -5  11 260.985 141.774   2
   4  -5  11 224.630 125.111   7
   4   5  12 222.268 153.148   1
  -4  -5 -12 61.0175 91.2676   8
   4  -5  12 1.01935 78.1026   2
   4  -5  12 117.092 90.0595   7
   4   5  13 219.950 151.971   1
  -4  -5 -13 71.1674 107.900   8
   4  -5  13-68.1949 65.4276   2
   4   5  14 86.7852 101.384   1
   4  -5  14 22.2749 50.7817   2
   4  -5  15-227.325 116.148   2
   4  -5  15-154.844 114.770   7
   4   6 -13 128.182 84.4534   5
   4   6 -13-35.7632 74.8357   4
   4  -6 -12-51.4854 61.2925   5
   4   6 -12 76.9764 73.8336   5
   4  -6 -12 61.3153 80.2768   8
   4   6 -12-37.8318 69.9460   4
  -4  -6  12 101.645 139.321   7
   4   6 -12 216.103 144.267   6
   4  -6 -11 87.7457 83.3168   5
   4   6 -11-79.8708 68.7276   5
   4  -6 -11-96.9059 98.2041   8
   4   6 -11-106.700 135.535   4
  -4  -6  11 142.759 91.5385   7
   4   6 -11-11.3497 76.3267   6
   4  -6 -10 485.397 152.382   5
   4   6 -10 340.406 145.399   5
   4  -6 -10 446.620 173.776   8
   4  -6 -10 380.768 128.489   2
   4   6 -10 457.212 189.818   4
  -4  -6  10 678.094 236.337   7
   4   6 -10 241.270 156.694   6
   4  -6  -9 79.4348 78.0108   5
   4  -6  -9 25.7838 95.9775   8
   4   6  -9 88.5433 97.9136   5
   4  -6  -9 177.335 89.4225   2
   4   6  -9 77.4840 97.8958   4
  -4  -6   9 114.651 113.868   7
   4   6  -9-107.324 105.961   6
   4  -6  -8 49.6309 37.9046   5
   4  -6  -8 17.1377 72.6052   8
   4   6  -8-251.912 115.167   5
   4  -6  -8-58.2304 51.8782   2
   4   6  -8-200.140 118.627   4
  -4  -6   8 34.5863 87.5353   7
   4   6  -8 30.7002 81.4147   6
   4  -6  -7 83.4525 48.8627   5
   4  -6  -7 111.894 92.6991   8
   4   6  -7 27.0069 44.8884   5
   4  -6  -7 2.49181 55.5888   2
   4   6  -7 50.9070 97.0059   4
  -4  -6   7 68.5768 77.2047   7
   4   6  -7-3.42460 80.1600   6
   4  -6  -6 410.916 96.6625   5
   4  -6  -6 477.007 161.465   8
   4   6  -6 738.939 172.488   5
   4  -6  -6 537.307 157.609   2
   4   6  -6 632.235 204.457   4
  -4  -6   6 780.641 215.423   7
  -4  -6   6 837.381 242.201   2
   4  -6  -5 35.2305 34.7393   5
   4  -6  -5 30.9287 50.0669   8
   4   6  -5 17.9316 47.0114   5
   4  -6  -5 54.4814 60.1927   2
   4   6  -5 126.815 98.5329   4
  -4  -6   5-4.34333 100.941   7
  -4   6   4 402.181 80.0512   6
  -4  -6   4 275.832 107.316   2
   4  -6  -4 419.890 71.9142   5
   4  -6  -4 431.328 149.567   8
   4   6  -4 297.930 114.083   5
   4  -6  -4 566.407 175.484   2
   4   6  -4 684.716 203.256   4
  -4  -6   4 455.002 148.892   7
  -4   6   3 199.918 68.6497   6
  -4  -6   3 313.809 148.483   2
   4   6  -3 148.668 84.5395   1
   4   6  -3 78.6236 61.7778   8
   4  -6  -3 73.5126 63.7011   8
   4  -6  -3-34.9018 60.8651   2
   4   6  -3 170.419 143.851   4
  -4  -6   3 61.2204 78.5449   7
  -4  -6   3 16.9474 56.6541   1
  -4   6   2 15.7781 40.9375   6
  -4  -6   2 36.8912 41.1609   1
   4   6  -2 184.748 89.2339   1
   4   6  -2-17.6602 33.3413   8
   4  -6  -2 82.2811 63.8771   8
   4  -6  -2 101.358 92.3191   2
   4   6  -2 75.8967 83.8947   4
  -4  -6   2 23.8453 49.2061   7
  -4  -6   2 55.3198 88.6792   2
  -4   6   1-3.41755 40.4205   6
   4   6  -1 10.8360 44.6677   8
   4   6  -1-45.0899 54.9433   1
   4  -6  -1-9.61831 36.5424   8
   4  -6  -1 9.56768 50.0436   2
  -4  -6   1-69.8510 71.5207   1
  -4  -6   1-12.2345 53.7871   7
  -4  -6   1-90.3683 112.354   2
  -4   6   0 129.581 79.5955   6
  -4  -6   0 235.532 89.8671   1
   4  -6   0 56.9968 51.2556   8
   4   6   0 46.7952 57.0553   1
   4  -6   0-63.4821 89.6429   2
  -4  -6   0 145.911 94.7090   7
  -4   6  -1 937.063 184.227   6
   4  -6   1 1056.99 161.834   8
   4  -6   1 1298.98 263.100   2
   4   6   1 1295.43 213.296   1
  -4  -6  -1 1209.55 217.990   7
  -4  -6  -1 933.427 198.478   8
  -4  -6  -1 669.774 164.191   1
  -4   6  -2 946.574 190.634   6
   4  -6   2 1186.65 154.336   8
  -4  -6  -2 1074.67 213.582   8
  -4  -6  -2 1522.95 236.195   7
   4  -6   2 994.101 232.822   2
   4   6   2 1550.73 238.071   1
  -4   6  -3 321.895 116.807   6
  -4  -6  -3 207.521 96.5123   8
   4  -6   3 329.041 74.1889   8
   4  -6   3 364.237 154.945   2
   4   6   3 283.755 109.744   1
  -4   6  -4 393.634 131.128   6
  -4  -6  -4 248.893 116.943   8
   4  -6   4 453.366 164.483   2
   4   6   4 561.293 159.387   1
  -4   6  -5 158.645 108.247   6
   4   6   5-64.8354 68.4407   1
  -4  -6  -5-10.4974 58.1433   8
   4  -6   5-87.3852 81.7285   2
  -4   6  -6 92.1695 78.2499   6
  -4  -6  -6 1.01011 91.6457   8
   4   6   6 127.008 95.7335   1
   4  -6   6 159.530 108.229   2
  -4   6  -7 52.4987 66.6249   6
  -4  -6  -7-29.3960 69.7260   8
   4   6   7 268.101 134.624   1
   4  -6   7 177.200 116.008   2
   4  -6   7 206.576 119.632   7
  -4  -6  -8 66.8784 76.5842   8
   4  -6   8 128.125 109.965   2
   4   6   8 95.9130 88.7683   1
   4  -6   8 116.940 115.129   7
  -4  -6  -8 32.2962 44.7074   3
  -4  -6  -9 526.283 184.826   8
   4  -6   9 641.260 195.806   2
   4   6   9 549.022 201.001   1
   4  -6   9 605.035 203.159   7
  -4  -6 -10 200.470 127.071   8
   4  -6  10 287.406 155.651   2
   4   6  10 53.6549 86.1052   1
   4  -6  10 547.352 190.708   7
  -4  -6 -11-89.2808 127.848   8
   4  -6  11 105.623 107.391   2
   4  -6  11-110.410 102.730   7
   4   6  11 185.867 143.382   1
   4  -6  12 257.225 138.722   2
   4  -6  12 185.124 122.308   7
   4   6  12 35.0745 74.8586   1
   4  -6  13-118.997 100.961   2
   4   6  13-105.599 100.401   1
   4  -6  14 34.3941 64.2738   2
   4  -7 -10 222.723 131.629   8
   4   7 -10 1.37635 64.3068   4
  -4  -7  10 209.925 121.212   7
   4  -7  -9 13.6319 84.7570   8
   4  -7  -9-65.8631 66.0590   2
  -4  -7   9 155.704 175.486   7
   4  -7  -8 91.8009 101.748   8
   4  -7  -8 121.209 78.0899   2
   4   7  -8 32.7683 92.3069   4
  -4  -7   8 82.3155 78.9941   7
   4   7  -8 84.7963 88.1431   6
   4  -7  -7 210.974 100.810   8
   4  -7  -7 101.286 90.5592   2
   4   7  -7 113.231 77.1396   4
  -4  -7   7 333.369 174.670   7
   4   7  -7 68.2234 64.9542   6
  -4  -7   7 182.768 139.404   2
   4  -7  -6 384.731 153.097   8
   4  -7  -6 249.607 128.910   2
   4   7  -6 124.730 122.806   4
  -4  -7   6 273.370 154.374   7
   4   7  -6 118.457 85.1528   6
  -4  -7   6 602.307 206.515   2
  -4  -7   5 813.164 246.137   2
   4  -7  -5 593.370 176.456   8
   4   7  -5 530.017 151.809   5
   4  -7  -5 642.842 189.007   2
   4   7  -5 504.306 196.960   4
  -4  -7   5 515.786 172.283   7
  -4  -7   4 414.068 177.655   2
   4  -7  -4 393.488 137.495   8
   4   7  -4 300.305 111.176   5
   4  -7  -4 393.382 149.870   2
   4   7  -4 490.129 176.525   4
  -4  -7   4 564.893 180.863   7
  -4  -7   3-112.762 106.107   2
   4  -7  -3 105.792 44.0402   8
   4   7  -3 34.9254 67.9684   5
   4  -7  -3 61.0161 100.772   2
   4   7  -3 23.0340 83.0034   4
  -4  -7   3-42.9552 70.2306   7
  -4   7   2-51.2556 61.4881   6
  -4  -7   2-76.1533 90.8384   2
   4   7  -2 60.7623 64.2149   1
   4  -7  -2 54.2938 48.3547   8
   4  -7  -2 35.9266 77.9904   2
   4   7  -2-53.5484 94.2158   4
  -4  -7   2 30.6426 60.5389   7
  -4   7   1 33.2100 38.3103   6
  -4  -7   1 112.885 79.5724   2
   4   7  -1-91.6534 64.0587   1
   4  -7  -1 39.8701 45.5959   8
   4  -7  -1 14.8113 70.7816   2
   4   7  -1-41.6853 75.5893   4
  -4  -7   1 32.1349 67.9856   7
  -4   7   0-25.2827 37.0887   6
   4  -7   0 128.604 63.4562   8
   4   7   0 90.1305 74.5748   1
   4  -7   0 18.1937 59.5983   2
   4   7   0 39.0216 98.7533   4
  -4  -7   0 71.1436 71.3729   7
  -4  -7   0 69.0700 111.926   2
  -4   7  -1 510.642 146.384   6
   4   7   1 229.481 92.6786   1
   4  -7   1 497.676 182.022   2
  -4  -7  -1 593.192 166.117   7
  -4   7  -2 892.687 198.216   6
  -4  -7  -2 981.684 213.039   8
   4  -7   2 1235.69 272.640   2
   4   7   2 704.891 168.939   1
  -4  -7  -2 843.248 193.931   7
  -4   7  -3 745.924 187.458   6
  -4  -7  -3 1119.79 238.277   8
   4  -7   3 924.003 245.966   2
   4   7   3 849.097 191.866   1
  -4  -7  -3 700.698 172.648   7
  -4   7  -4 481.510 163.064   6
  -4  -7  -4 865.033 215.489   8
   4  -7   4 365.984 185.987   2
   4   7   4 735.346 181.125   1
  -4   7  -5 812.905 206.556   6
   4   7   5 448.801 154.448   1
  -4  -7  -5 942.529 233.136   8
   4  -7   5 799.952 245.791   2
  -4   7  -6 26.2396 54.5088   6
   4   7   6-143.984 105.483   1
  -4  -7  -6 71.8719 95.6328   8
   4  -7   6 42.5711 128.035   2
  -4   7  -7 351.255 158.956   6
   4   7   7 140.632 94.7569   1
  -4  -7  -7 38.5773 66.5056   8
   4  -7   7 18.9630 75.1295   2
   4  -7   7 229.234 142.969   7
  -4   7  -8 1013.72 268.411   6
   4   7   8 468.368 163.620   1
   4  -7   8 1044.34 275.277   2
   4  -7   8 1170.39 307.337   7
  -4  -7  -8 749.131 237.636   8
  -4  -7  -9 1387.97 322.705   8
   4  -7   9 1213.26 290.160   2
   4   7   9 669.224 207.132   1
   4  -7   9 1025.80 282.644   7
  -4  -7 -10 398.332 192.446   8
   4   7  10 232.047 129.735   1
   4   7  11 208.320 126.559   1
   4   7  12 118.829 106.080   1
   4  -8  -9 16.0589 92.5025   8
   4  -8  -8 84.2193 102.122   8
   4  -8  -7 96.1944 82.0885   8
   4  -8  -7-146.685 100.428   2
  -4  -8   7 138.553 119.488   7
   4  -8  -6-28.3965 59.5043   8
   4  -8  -6-268.046 129.132   2
  -4  -8   6-114.400 101.846   7
   4  -8  -5 216.530 121.806   2
  -4  -8   5 72.4835 90.2954   7
  -4  -8   4 195.981 133.092   2
   4  -8  -4 350.925 167.746   2
  -4  -8   4 112.454 96.1313   7
  -4  -8   3-73.0535 96.4844   2
   4  -8  -3 114.605 89.3497   2
   4   8  -3 56.6879 83.6792   4
  -4  -8   3-93.0251 87.7697   7
  -4  -8   2-0.65361 90.4571   2
   4  -8  -2 40.4133 68.4390   2
   4   8  -2-153.214 126.392   4
  -4  -8   2 115.111 99.6133   7
   4  -8  -1-71.0876 76.7665   2
   4   8  -1 164.509 127.253   4
  -4  -8   1-125.986 89.5196   7
  -4  -8   1 93.7374 88.4828   2
   4  -8   0 20.5351 80.9463   2
   4   8   0 35.9216 92.5020   4
  -4  -8   0 5.38872 32.6472   7
  -4  -8   0 87.0602 100.607   2
  -4   8  -1 410.322 154.122   6
   4  -8   1 242.411 127.857   2
   4   8   1 414.543 187.196   4
  -4  -8  -1 50.1880 57.6224   7
   4  -8   2 2.57705 76.5164   2
   4   8   2 217.810 162.158   4
  -4  -8  -2 64.9832 67.8442   7
  -4   8  -3-1.54266 35.6275   6
  -4  -8  -3-75.2693 75.7136   8
   4  -8   3 118.421 73.7395   2
  -4  -8  -3 55.5038 70.6191   7
  -4   8  -4 53.3258 69.1128   6
  -4  -8  -4 38.0509 76.4782   8
   4   8   4-33.2484 80.3433   4
  -4   8  -5 148.572 111.584   6
  -4  -8  -5-78.8945 79.2969   8
   4   8   5 151.219 138.120   4
  -4   8  -6-297.892 146.096   6
  -4  -8  -6 113.387 107.610   8
  -4   8  -7-48.6907 70.2113   6
  -4  -8  -7 108.857 117.060   8
  -4  -8  -8 268.813 143.857   8
  -4  -9   2-225.637 132.301   7
  -4  -9   1 101.134 90.1300   7
  -4  -9   0-187.947 117.375   7
   5   0 -17 102.388 117.496   8
   5   0 -16-78.3710 73.1384   5
   5   0 -16-6.39364 95.4426   8
  -5   0  16-228.339 151.434   7
   5   0 -15 93.6226 116.748   5
   5   0 -15 149.362 140.967   8
  -5   0  15-40.8729 113.978   7
   5   0 -14 44.5713 78.9102   5
   5   0 -14 82.2091 54.4676   8
  -5   0  14 172.312 141.743   7
   5   0 -13 327.304 91.1916   6
   5   0 -13 512.513 182.965   5
   5   0 -13 114.555 93.4400   8
  -5   0  13 360.735 182.432   7
   5   0 -12 38.6228 48.6471   6
   5   0 -12 9.95094 72.4122   5
   5   0 -12 0.50067 66.7835   8
  -5   0  12-93.2354 100.866   7
   5   0 -11 233.626 141.580   5
   5   0 -11 222.221 111.793   8
  -5   0  11-69.3208 90.5186   7
   5   0 -11 174.896 68.1783   6
   5   0 -10 3.19388 77.4079   5
   5   0 -10 11.2364 20.1466   4
  -5   0  10 96.8611 80.5575   7
   5   0 -10-9.44420 31.7295   6
   5   0  -9 976.860 219.576   5
   5   0  -9 1179.44 123.112   4
  -5   0   9 1000.63 218.038   7
   5   0  -9 1222.17 159.204   6
   5   0  -8-28.1651 76.7701   5
  -5   0   8-31.8474 76.7998   7
   5   0  -8 13.4013 36.8987   6
   5   0  -7 3363.21 364.040   5
  -5   0   7 3523.21 363.123   7
   5   0  -7 3279.07 349.695   7
   5   0  -6-16.5755 79.2927   5
  -5   0   6 29.5862 75.4356   1
  -5   0   6-58.5510 84.3438   7
   5   0  -6-25.0053 46.8007   7
  -5   0   5 171.458 85.1998   9
   5   0  -5 167.532 96.4816   5
  -5   0   5 118.337 74.2348   1
  -5   0   5 155.941 74.6418   7
   5   0  -5 129.194 78.8827   7
   5   0  -5 67.7337 67.2747   3
  -5   0   4-58.8685 58.2885   9
   5   0  -4 4.41581 90.2191   1
  -5   0   4-43.4222 61.5978   7
   5   0  -4-38.7855 37.6424   7
   5   0  -4-33.7465 59.1372   3
  -5   0   3 12891.8 611.768   9
  -5   0   3 12852.7 553.790   7
   5   0  -3 12287.5 540.610   7
   5   0  -3 13506.6 630.602   1
  -5   0   2 8.28272 61.2710   9
   5   0  -2-23.2441 93.3466   1
  -5   0   2-51.8504 48.7020   7
   5   0  -2 6.67008 50.2976   7
  -5   0   1 2239.32 251.428   9
  -5   0   1 2171.76 196.397   7
   5   0  -1 2157.42 198.493   7
   5   0  -1 2233.65 259.254   1
  -5   0   0-64.6502 64.3112   9
  -5   0   0-13.8477 26.6458   7
   5   0   0 12.4590 24.9687   7
   5   0   0-5.46518 71.2834   1
  -5   0  -1 4267.38 346.032   9
   5   0   1 3519.62 208.975   7
   5   0   1 3756.50 328.185   3
   5   0   1 3441.11 313.487   1
   5   0   2-206.936 114.520   1
  -5   0  -2-22.2533 73.4549   9
   5   0   2-43.0205 46.2032   8
   5   0   2 12.6730 18.8866   7
   5   0   2-25.8636 52.2428   3
  -5   0  -2-9.89673 56.6363   1
  -5   0  -3 1028.76 172.419   9
   5   0   3 1042.03 192.893   1
   5   0   3 1142.14 186.707   8
  -5   0  -3 921.019 173.267   1
   5   0   3 1083.06 93.7339   7
   5   0   3 1256.51 188.199   3
  -5   0  -4 21.9833 50.6580   9
   5   0   4 38.1240 67.1152   9
   5   0   4 62.5085 67.3072   8
   5   0   4-29.9908 83.5898   1
   5   0   4-15.3603 14.7169   7
   5   0   4-13.5872 22.3783   7
   5   0   4-8.33138 46.1465   3
  -5   0  -4 81.9796 67.5406   1
  -5   0  -5 16709.3 694.351   9
   5   0   5 16288.8 702.260   9
  -5   0  -5 17906.6 773.002   1
   5   0   5 16073.0 717.586   5
   5   0   5 15525.1 705.613   8
   5   0   5 15612.2 331.731   7
   5   0   5 16061.6 342.487   7
   5   0   5 16860.4 684.231   3
   5   0   5 16196.0 733.213   1
  -5   0  -6-58.4610 67.9429   1
   5   0   6 60.9385 56.8953   9
   5   0   6 36.6224 58.2584   5
  -5   0  -6-37.7316 66.7124   8
   5   0   6 10.3511 37.0457   8
   5   0   6 8.20307 58.6689   1
   5   0   6 22.0413 22.3259   7
   5   0   6 16.8281 39.0090   3
  -5   0  -6 39.7455 59.9688   9
  -5   0  -7 497.280 133.287   9
   5   0   7 636.740 145.014   9
  -5   0  -7 771.689 165.494   8
   5   0   7 877.208 182.485   8
   5   0   7 785.989 92.2592   7
   5   0   7 590.566 124.867   3
   5   0   7 329.404 131.862   1
   5   0   8 138.267 141.356   1
  -5   0  -8-4.07124 48.8118   9
   5   0   8 9.58512 48.6033   9
  -5   0  -8-42.8913 78.3985   8
   5   0   8 31.6795 33.8540   7
   5   0   8-18.7161 44.9081   3
   5   0   9 955.937 241.690   1
   5   0   9 1055.15 192.398   9
  -5   0  -9 1386.68 239.678   8
   5   0   9 1147.67 138.311   7
  -5   0  -9 1278.33 203.827   9
   5   0   9 1135.65 176.258   3
  -5   0 -10 73.5810 63.0738   9
   5   0  10 230.328 90.1921   9
   5   0  10 112.228 117.387   1
  -5   0 -10-5.20642 81.0889   8
   5   0  10 52.4786 46.3043   7
   5   0  10-47.2449 53.6993   3
  -5   0 -11 406.950 141.531   8
   5   0  11 458.934 182.236   1
   5   0  11 517.732 106.567   7
  -5   0 -11 301.292 102.186   9
   5   0  11 357.031 96.3871   3
  -5   0 -12-56.0384 56.5845   9
  -5   0 -12-105.776 111.423   8
   5   0  12 20.8643 82.2965   1
   5   0  12-40.6365 47.5864   7
   5   0  12-15.9915 38.0900   2
  -5   0 -13 1777.65 255.365   9
  -5   0 -13 1842.62 312.514   8
   5   0  13 1874.97 196.480   2
   5   0  13 1992.21 236.572   7
   5   0  13 1438.97 297.060   1
  -5   0 -14-33.5563 36.8884   9
  -5   0 -14-62.2592 61.5747   8
  -5   0 -15 47.1047 54.6596   8
   5   0  15 196.171 127.853   1
  -5   0 -16 43.7550 70.5244   8
   5   0  16-161.379 123.906   1
  -5   0 -17-102.676 95.6653   8
  -5   0 -18 50.8976 83.5543   8
   5   1 -18 112.509 113.651   8
   5  -1 -17 598.287 202.302   8
   5   1 -17 403.161 193.706   8
   5  -1 -16 717.957 239.004   5
   5   1 -16 614.103 223.024   5
   5  -1 -16 692.013 229.979   8
   5   1 -16 627.706 214.821   8
  -5   1  16 534.406 200.844   7
  -5  -1  16 718.112 253.967   7
   5   1 -15 1372.86 238.820   6
   5  -1 -15 1296.38 301.286   5
   5   1 -15 1718.45 341.414   5
   5  -1 -15 1587.62 343.682   8
   5   1 -15 1186.13 270.593   8
  -5   1  15 1816.96 364.034   7
  -5  -1  15 1334.94 327.568   7
   5   1 -14 697.098 167.285   6
  -5   1  14 680.212 143.124   9
   5  -1 -14 589.300 195.833   5
   5   1 -14 545.430 190.395   5
   5  -1 -14 623.299 205.101   8
   5   1 -14 602.716 197.059   8
  -5   1  14 446.991 198.265   7
  -5  -1  14 733.344 235.453   7
  -5   1  13 72.6749 90.2481   9
   5  -1 -13 154.012 111.975   5
   5   1 -13-148.572 129.716   5
   5   1 -13 95.5774 113.791   8
  -5   1  13-44.1363 85.5883   7
  -5  -1  13 24.3060 75.9860   7
   5   1 -13 52.0315 58.0582   6
  -5   1  12 95.3662 72.3230   9
   5  -1 -12-26.8370 68.7078   5
   5   1 -12 27.8057 70.6554   5
   5  -1 -12-58.6513 79.3438   8
   5   1 -12 127.725 89.7425   8
   5   1 -12 25.7092 45.4170   4
  -5   1  12-109.211 92.6770   7
  -5  -1  12-12.5980 69.1575   7
  -5  -1  12 25.1517 70.7632   3
   5   1 -12 63.8457 47.1444   6
  -5   1  11 120.260 71.7600   9
   5  -1 -11 173.478 108.591   5
   5   1 -11 85.3080 92.8284   5
   5  -1 -11 70.4558 86.5504   8
   5   1 -11 33.8073 83.0422   8
  -5   1  11 112.791 89.8085   7
   5   1 -11 82.0258 48.5370   4
  -5  -1  11 130.030 113.063   7
  -5  -1  11 56.5678 53.9761   3
   5   1 -11 81.8605 52.0184   6
   5  -1 -10-6.52029 34.0337   6
  -5   1  10 46.4388 63.9231   9
   5  -1 -10-73.7648 76.2611   5
   5   1 -10-38.1275 74.0525   5
   5  -1 -10-13.9281 70.4024   8
  -5   1  10 14.9625 90.7447   7
  -5  -1  10 77.7880 67.3964   7
   5   1 -10-35.9789 52.2448   4
  -5  -1  10-68.0150 89.7079   3
   5   1 -10-10.7179 47.2248   6
  -5   1   9 1563.43 216.489   9
   5  -1  -9 1283.80 245.075   5
   5   1  -9 1190.98 239.915   5
   5   1  -9 1471.84 178.284   4
  -5   1   9 1472.09 262.939   7
  -5  -1   9 1320.77 256.380   7
  -5  -1   9 1322.98 226.168   3
   5   1  -9 1618.21 215.092   6
   5  -1  -9 1441.48 132.490   6
  -5   1   8 162.935 78.6930   9
   5  -1  -8 76.7357 75.5389   5
   5   1  -8 300.438 131.843   5
  -5   1   8 51.9087 79.6787   7
  -5  -1   8 143.729 86.3895   7
  -5  -1   8 155.562 74.7265   3
   5   1  -8 312.785 102.384   6
   5  -1  -8 111.512 84.1837   3
   5  -1  -8 191.133 46.6324   6
  -5   1   7 293.113 101.823   9
   5  -1  -7 532.682 163.589   5
   5   1  -7 454.075 155.726   5
  -5   1   7 352.813 116.349   7
  -5  -1   7 180.781 84.2212   7
   5   1  -7 313.375 115.936   7
  -5  -1   7 593.458 146.483   3
   5  -1  -7 537.539 76.0134   6
   5  -1  -7 480.389 134.603   3
   5   1  -7 333.943 117.826   2
  -5   1   6 2688.28 279.467   9
   5  -1  -6 2661.15 305.605   5
   5   1  -6 2725.15 329.692   5
  -5   1   6 2852.50 319.373   7
  -5  -1   6 2823.91 309.325   7
   5  -1  -6 2865.88 320.862   7
   5   1  -6 2764.98 306.365   7
  -5  -1   6 2896.34 316.832   3
   5  -1  -6 3216.52 322.184   3
  -5   1   6 2478.73 314.810   1
   5   1  -5 14.0875 87.0602   1
  -5   1   5 187.801 71.4575   9
   5  -1  -5 160.410 93.7380   5
   5   1  -5 295.830 122.151   5
  -5   1   5 108.650 71.8884   1
  -5   1   5 161.169 84.8765   7
  -5  -1   5 168.484 81.6956   1
  -5  -1   5 248.702 99.5578   7
   5  -1  -5 113.208 72.3933   7
   5   1  -5 132.531 61.8375   7
  -5  -1   5 171.720 101.351   3
   5  -1  -5 160.162 69.0678   3
   5   1  -4-72.2815 101.735   1
   5  -1  -4 214.740 102.263   5
  -5   1   4 67.3658 72.1106   7
  -5   1   4 138.386 81.5915   1
  -5  -1   4 178.659 89.2354   7
   5  -1  -4 65.0901 41.9125   7
  -5   1   4 162.060 99.7580   9
   5   1  -4 32.1982 54.8144   7
  -5  -1   4-22.8332 58.0112   3
   5  -1  -4 124.973 68.8889   3
  -5   1   3 92.1938 76.5984   9
   5  -1  -3 163.823 105.374   1
   5   1  -3 146.505 106.623   1
  -5   1   3 163.076 72.3039   7
  -5  -1   3 57.5602 53.1231   7
   5  -1  -3 192.376 83.5997   7
  -5   1   3 62.9043 53.2842   1
   5   1  -3 46.3322 48.7722   7
  -5  -1   3-33.8801 62.5167   3
   5  -1  -3 120.434 55.0198   3
  -5   1   2 10238.9 538.919   9
  -5   1   2 11150.8 514.691   7
  -5  -1   2 10718.6 459.580   7
   5  -1  -2 10930.2 515.824   7
   5   1  -2 10299.0 451.090   7
  -5  -1   2 11193.9 594.700   3
   5  -1  -2 10234.7 535.936   1
   5   1  -2 10795.4 571.686   1
  -5   1   2 10985.5 557.906   1
  -5   1   1 3276.98 304.299   9
  -5  -1   1 3651.35 244.750   7
   5  -1  -1 3677.79 288.407   7
   5   1  -1 3396.85 237.082   7
  -5  -1   1 3578.80 333.485   3
   5  -1  -1 3552.17 312.452   1
   5   1  -1 3551.05 329.782   1
  -5   1   1 3426.84 305.924   1
  -5   1   0 10320.7 545.939   9
  -5  -1   0 9418.54 534.421   9
  -5  -1   0 9881.00 355.629   7
   5  -1   0 9340.46 430.845   7
   5   1   0 9675.63 348.279   7
   5   1   0 11048.7 570.895   3
   5  -1   0 10321.7 523.902   1
   5   1   0 10880.0 567.933   1
  -5   1   0 10694.7 529.921   1
  -5   1  -1 30864.1 948.129   9
  -5  -1  -1 31554.9 958.329   9
  -5  -1  -1 30551.9 512.744   7
   5  -1   1 29537.3 718.576   7
   5   1   1 29705.3 510.851   7
   5   1   1 31340.3 948.597   3
   5  -1   1 32352.2 909.190   1
   5   1   1 30838.7 955.453   1
  -5   1  -1 31189.2 901.290   1
  -5   1  -2 7121.98 435.460   1
  -5   1  -2 7843.38 479.802   9
  -5  -1  -2 6643.44 444.089   9
   5  -1   2 7504.53 457.089   8
   5  -1   2 7100.12 341.258   7
   5   1   2 6255.47 157.693   7
   5   1   2 7560.86 463.990   3
   5  -1   2 7680.87 448.949   1
   5   1   2 7250.97 472.911   1
  -5  -1  -3 3576.45 327.967   9
  -5   1  -3 4111.12 337.545   1
  -5   1  -3 3377.70 321.050   9
   5  -1   3 3669.56 320.843   8
   5  -1   3 3182.24 223.403   7
   5   1   3 3999.08 333.454   3
   5  -1   3 3616.30 320.603   1
   5   1   3 3943.16 360.127   1
  -5   1  -4 30.0486 63.0618   9
  -5  -1  -4 110.207 78.0097   9
   5  -1   4 48.2843 47.6887   9
  -5  -1  -4 18.4682 66.2191   8
   5  -1   4 30.4923 60.5415   1
   5  -1   4 53.4474 61.7600   8
   5   1   4 6.51101 36.1667   8
   5   1   4-44.8532 87.0254   1
   5   1   4 81.1994 61.4700   3
  -5   1  -4 65.0161 64.8554   1
   5   1   5 1179.74 201.928   5
   5  -1   5 1387.66 212.776   9
   5  -1   5 1274.04 197.431   5
  -5   1  -5 1196.63 194.043   9
  -5   1  -5 1418.64 210.104   1
  -5  -1  -5 1201.44 188.717   9
   5  -1   5 1241.87 192.769   8
  -5  -1  -5 1167.60 216.104   8
   5   1   5 933.561 187.436   8
   5  -1   5 1213.46 195.220   1
   5   1   5 1132.91 200.516   1
  -5  -1  -5 1186.61 206.836   1
   5   1   5 1192.72 175.782   3
   5   1   6 5625.94 466.867   1
  -5   1  -6 5740.68 429.349   9
  -5  -1  -6 5572.22 403.599   9
   5  -1   6 5702.02 436.862   9
   5  -1   6 5755.34 431.706   5
  -5   1  -6 6380.93 456.808   1
  -5  -1  -6 5898.43 465.721   8
   5  -1   6 5637.04 413.792   8
   5  -1   6 5579.08 311.183   7
   5   1   6 5690.69 382.625   3
   5  -1   6 5530.09 419.058   1
   5  -1   7 11241.8 637.904   1
   5   1   7 11317.3 680.355   1
  -5   1  -7 11072.1 609.829   9
  -5  -1  -7 11758.8 584.651   9
   5  -1   7 11055.1 615.525   9
   5  -1   7 10996.9 615.925   5
  -5  -1  -7 11106.7 663.754   8
   5  -1   7 10506.7 587.774   8
   5  -1   7 11055.9 461.599   7
   5   1   7 10941.5 531.642   3
  -5   1  -8 9613.01 582.020   9
   5  -1   8 8505.84 566.165   1
   5   1   8 9959.62 653.141   1
  -5  -1  -8 9773.39 536.305   9
  -5   1  -8 9276.96 577.400   8
  -5  -1  -8 9793.09 632.785   8
   5  -1   8 9005.13 559.567   8
   5  -1   8 9270.79 444.432   7
   5   1   8 8805.23 468.693   3
  -5   1  -9 35527.1 1139.76   9
  -5  -1  -9 35646.5 1028.48   9
   5  -1   9 34286.8 1207.06   1
   5   1   9 35438.9 1277.07   1
  -5   1  -9 34225.9 1119.19   8
  -5  -1  -9 34801.9 1234.06   8
   5   1   9 33466.1 525.714   7
   5  -1   9 34733.5 902.126   7
   5   1   9 33987.3 900.279   3
  -5   1 -10 4475.96 410.649   9
  -5  -1 -10 4201.06 358.574   9
   5  -1  10 4158.13 434.471   1
   5   1  10 3885.14 433.671   1
  -5   1 -10 4214.04 406.382   8
  -5  -1 -10 3916.19 427.875   8
   5   1  10 4178.87 224.135   7
   5  -1  10 4058.71 327.429   7
  -5   1 -11 2361.80 302.179   9
  -5  -1 -11 2066.39 252.963   9
   5  -1  11 1697.77 219.897   2
  -5   1 -11 2356.87 314.447   8
  -5  -1 -11 2253.78 337.275   8
   5  -1  11 2179.27 339.530   1
   5   1  11 1768.81 330.234   1
   5   1  11 1989.51 176.379   7
   5  -1  11 2275.05 258.886   7
  -5  -1 -12 220.065 81.9609   9
  -5   1 -12 177.354 118.117   8
  -5  -1 -12 226.198 117.699   8
   5  -1  12-5.85392 70.1115   1
   5   1  12 86.7284 78.1475   1
   5   1  12 175.296 66.6414   7
  -5   1 -12 279.436 118.767   9
   5  -1  12 130.644 62.1552   2
   5  -1  12 216.048 88.1123   7
  -5   1 -13 106.063 85.2085   9
  -5  -1 -13 61.1658 56.6675   9
  -5   1 -13-1.33900 50.6714   8
  -5  -1 -13 17.9300 99.8737   8
   5  -1  13-50.5873 72.7788   1
   5   1  13 5.71981 102.828   1
   5  -1  13 13.6644 43.7929   2
   5  -1  13 33.4157 51.6864   7
  -5   1 -14 460.047 167.773   8
  -5  -1 -14 197.603 119.116   8
   5  -1  14 88.1521 72.3612   1
   5   1  14 213.231 126.037   1
   5  -1  14 145.269 82.8679   7
  -5   1 -15 299.623 133.947   8
  -5  -1 -15 262.485 138.618   8
   5  -1  15 297.145 180.860   1
   5   1  15 278.095 176.549   1
  -5   1 -16-16.8275 83.6334   8
  -5  -1 -16 56.3425 58.3503   8
   5  -1  16 128.077 140.894   1
   5   1  16 210.770 132.970   1
  -5   1 -17 481.609 170.316   8
  -5  -1 -17 601.135 227.938   8
   5   2 -17 95.7458 89.6835   8
   5   2 -16-58.8294 67.6594   6
   5  -2 -16 101.469 110.139   5
   5   2 -16 56.6360 92.1364   5
   5  -2 -16 252.973 155.716   8
   5   2 -16 56.2560 86.3699   8
  -5  -2  16 98.3197 80.4296   3
   5  -2 -15-48.9991 96.2430   5
   5   2 -15 49.6703 82.7042   5
   5  -2 -15-56.8313 76.7989   8
   5   2 -15 37.5200 89.3447   8
  -5   2  15-127.429 113.368   7
  -5  -2  15 25.4893 85.5532   7
  -5  -2  15-102.168 83.2284   3
   5   2 -15 7.96654 47.9522   6
   5  -2 -14 70.5907 81.6761   5
   5   2 -14 7.46072 64.0557   5
   5  -2 -14-263.551 142.220   8
   5   2 -14 63.1145 91.1942   8
  -5   2  14-170.489 136.627   7
  -5  -2  14-128.280 128.952   7
  -5  -2  14 13.1660 47.6438   3
   5   2 -14 56.4601 75.9494   6
  -5   2  13 35.0624 33.9394   9
   5  -2 -13-94.1599 97.5317   5
   5   2 -13-174.545 89.6082   5
   5  -2 -13-106.108 119.549   8
   5   2 -13 21.0850 74.9062   8
   5   2 -13 8.08064 32.5407   4
  -5   2  13-235.045 156.606   7
  -5  -2  13 36.0130 102.722   7
  -5  -2  13 34.6313 56.5392   3
   5   2 -13 89.5562 72.8358   6
  -5   2  12 299.840 95.2379   9
   5  -2 -12-2.56209 77.9564   5
   5   2 -12 276.383 136.272   5
   5  -2 -12 72.1275 80.6876   8
   5   2 -12 219.385 110.175   8
  -5   2  12 323.317 157.205   7
   5   2 -12 273.190 94.5245   4
  -5  -2  12 234.692 141.292   7
  -5  -2  12 183.424 108.001   3
   5   2 -12 339.849 122.241   6
  -5   2  11 419.475 107.385   9
   5  -2 -11 422.881 174.102   5
   5   2 -11 453.884 165.958   5
   5  -2 -11 484.299 176.758   8
  -5   2  11 369.119 154.230   7
   5   2 -11 414.217 110.919   4
  -5  -2  11 354.389 149.927   7
  -5  -2  11 325.953 136.557   3
   5   2 -11 424.140 131.945   6
  -5   2  10 100.444 68.8776   9
   5  -2 -10 54.1991 88.4931   5
   5   2 -10-37.3076 90.5739   5
   5  -2 -10-73.1422 120.101   8
  -5   2  10 26.4772 76.7919   7
  -5  -2  10-5.72134 66.3050   7
   5   2 -10 74.5942 43.9431   4
  -5  -2  10-81.4705 93.1071   3
   5   2 -10 65.4273 76.4905   6
   5  -2 -10 101.668 89.8007   3
  -5   2   9 144.289 68.6503   9
   5  -2  -9 241.547 121.670   5
   5   2  -9 104.310 70.5294   5
   5  -2  -9 94.2954 57.5719   8
  -5   2   9 132.449 96.7879   7
  -5  -2   9 261.769 125.719   7
   5   2  -9 187.565 91.4831   4
  -5  -2   9 207.421 92.1912   3
   5  -2  -9 44.5431 38.2262   3
   5   2  -9 105.203 72.0008   6
  -5   2   8 177.807 71.1989   9
   5  -2  -8 294.528 124.767   5
   5   2  -8 44.9942 75.2418   5
   5  -2  -8 109.681 110.151   8
  -5   2   8 214.855 114.621   7
  -5  -2   8 215.064 103.245   7
   5   2  -8 183.109 101.903   4
   5  -2  -8 149.281 107.367   3
  -5  -2   8 50.5164 87.7449   3
  -5   2   7-56.4862 44.3757   9
   5  -2  -7 2.42561 66.9072   5
   5   2  -7 82.8783 86.6070   5
  -5   2   7 45.1542 75.0573   7
   5  -2  -7-16.9202 19.8696   4
  -5  -2   7 6.49921 54.0612   7
   5  -2  -7-20.5315 50.8559   3
  -5  -2   7 35.8290 107.419   3
  -5   2   6-5.91682 54.9313   9
  -5   2   6-32.1604 42.6121   1
   5  -2  -6 45.8396 70.3065   5
   5   2  -6 123.242 115.014   5
  -5   2   6 117.637 82.5061   7
  -5  -2   6 40.6981 68.4961   7
   5   2  -6 47.7296 45.1026   7
   5  -2  -6 14.3317 38.5556   3
  -5  -2   6 195.117 105.669   3
  -5   2   5 2863.52 287.181   9
   5  -2  -5 3257.87 318.451   5
  -5   2   5 3200.23 343.154   7
   5  -2  -5 3459.79 356.418   7
  -5  -2   5 3112.58 317.211   7
   5   2  -5 3402.04 326.549   7
   5   2  -5 2964.92 319.080   1
  -5  -2   5 3576.13 359.912   3
  -5   2   5 2743.16 314.818   1
  -5  -2   5 3333.68 347.992   1
  -5   2   4 2191.84 245.214   9
   5  -2  -4 1984.05 242.313   5
   5   2  -4 2219.73 277.637   1
  -5   2   4 2238.52 278.409   7
   5  -2  -4 2090.85 267.746   7
  -5  -2   4 2412.17 258.443   7
   5   2  -4 2151.06 245.647   7
  -5  -2   4 2464.62 300.895   3
  -5   2   4 2178.77 269.085   1
  -5  -2   4 2457.08 300.733   1
   5  -2  -4 2295.45 126.928   6
   5   2  -4 2471.83 290.804   2
  -5   2   3 7195.15 450.073   9
   5  -2  -3 6635.71 438.598   9
   5  -2  -3 6989.39 435.577   5
   5  -2  -3 7320.41 481.679   7
  -5  -2   3 7005.70 409.010   7
   5   2  -3 7061.32 410.980   7
  -5  -2   3 7091.56 488.910   3
   5   2  -3 7806.41 502.933   1
  -5   2   3 6543.16 430.858   1
   5  -2  -3 6394.17 260.794   6
  -5  -2   3 6937.54 493.609   1
   5   2  -3 7128.07 487.200   2
  -5   2   2 3290.06 309.521   9
   5  -2  -2 3343.96 309.849   9
   5   2  -2 3184.49 318.362   8
   5  -2  -2 3132.87 304.729   7
  -5  -2   2 3129.75 258.941   7
   5   2  -2 2915.61 245.327   7
   5  -2  -2 2574.00 295.648   1
  -5  -2   2 3502.15 337.761   3
   5   2  -2 2904.86 310.427   1
  -5   2   2 3077.05 284.993   1
   5  -2  -2 3170.28 205.608   6
  -5  -2   2 3251.25 330.593   1
  -5   2   1 1401.97 208.737   9
   5  -2  -1 1186.71 188.506   9
  -5   2   1 996.910 165.966   1
   5   2  -1 1042.04 182.497   8
   5  -2  -1 910.049 164.900   1
   5  -2  -1 1224.38 182.900   7
  -5  -2   1 1175.10 143.012   7
   5   2  -1 1199.30 145.668   7
   5   2  -1 1162.66 197.003   1
  -5  -2   1 1076.16 191.897   3
   5  -2  -1 1089.69 134.194   6
  -5  -2   1 1222.27 202.995   1
   5  -2   0 168.981 56.9666   6
  -5   2   0 225.883 94.5528   9
   5  -2   0 158.383 77.1498   9
   5   2   0 257.611 101.540   8
  -5   2   0 100.678 58.3296   1
   5  -2   0 253.417 96.2720   1
  -5  -2   0 194.592 89.5312   1
   5  -2   0 226.781 84.6547   7
  -5  -2   0 188.706 56.5386   7
   5   2   0 218.339 88.3903   1
   5   2   0 152.492 50.9926   7
  -5  -2   0 118.280 86.7539   3
  -5  -2  -1 2736.27 299.263   1
  -5   2  -1 3077.90 309.417   9
   5  -2   1 2820.68 295.600   9
   5   2   1 2964.77 308.910   8
   5  -2   1 2735.00 257.392   7
  -5  -2  -1 2836.97 166.444   7
  -5  -2  -1 2731.41 291.278   3
   5  -2   1 2632.06 255.481   1
   5  -2   1 2892.93 252.136   6
   5   2   1 2863.76 308.071   1
  -5   2  -1 2773.30 264.036   1
  -5   2  -2 1012.74 168.267   1
   5   2   2 904.437 177.778   1
  -5   2  -2 705.836 152.862   9
  -5  -2  -2 791.603 168.243   1
   5  -2   2 912.294 159.279   8
   5   2   2 1073.90 189.815   8
  -5  -2  -2 829.550 64.1368   7
   5  -2   2 877.162 143.951   7
   5  -2   2 907.925 154.168   1
  -5  -2  -2 1147.84 186.788   3
   5  -2   2 992.606 161.081   6
   5  -2   3 1297.02 210.055   9
  -5   2  -3 1323.08 188.243   1
  -5  -2  -3 1537.27 236.944   1
  -5   2  -3 1216.28 202.609   9
  -5  -2  -3 1125.00 187.409   9
   5  -2   3 1229.98 182.832   8
   5   2   3 1293.71 223.155   1
  -5  -2  -3 1053.33 198.018   8
   5   2   3 1190.43 201.559   8
  -5  -2  -3 1176.92 187.922   3
   5  -2   3 1225.48 184.920   6
   5  -2   3 1130.94 174.953   1
   5  -2   4 839.836 164.531   6
  -5  -2  -4 742.200 176.161   1
  -5   2  -4 821.598 180.013   9
   5  -2   4 791.996 148.944   1
   5  -2   4 763.369 161.949   9
   5  -2   4 744.270 135.041   5
  -5  -2  -4 681.631 141.063   9
  -5  -2  -4 755.207 167.520   8
   5  -2   4 673.789 134.279   8
  -5   2  -4 701.243 154.455   1
   5   2   4 806.429 175.562   1
   5  -2   5 1296.43 207.177   6
   5  -2   5 1204.82 180.757   5
  -5   2  -5 1207.89 206.924   9
  -5  -2  -5 1174.55 184.687   9
   5  -2   5 1367.03 193.371   8
  -5  -2  -5 1218.31 222.700   8
   5  -2   5 1055.34 180.646   1
   5   2   5 921.410 221.420   1
  -5   2  -5 1381.22 203.661   1
  -5   2  -6 3785.35 370.812   9
  -5  -2  -6 3554.80 325.175   9
   5  -2   6 3509.26 321.617   5
  -5  -2  -6 3806.72 396.512   8
   5  -2   6 3302.68 303.773   8
   5  -2   6 3375.26 297.311   7
   5  -2   6 3327.09 327.624   1
   5   2   6 3547.03 382.557   1
  -5   2  -7 624.755 165.914   9
  -5  -2  -7 707.848 136.542   9
   5  -2   7 470.942 122.338   5
  -5  -2  -7 644.794 184.903   8
   5  -2   7 589.386 137.434   8
   5  -2   7 506.180 149.233   1
   5   2   7 825.655 205.932   1
   5  -2   7 508.987 116.325   7
  -5   2  -8 1281.93 234.560   9
  -5  -2  -8 878.096 148.024   9
   5  -2   8 1016.05 191.747   5
  -5  -2  -8 1004.73 210.346   8
   5  -2   8 848.763 164.757   8
   5  -2   8 988.668 178.265   7
   5  -2   8 1010.22 216.241   1
   5   2   8 1139.28 240.013   1
   5   2   8 997.404 158.066   2
   5   2   9 388.428 187.090   1
  -5   2  -9 223.073 122.749   9
  -5  -2  -9 225.988 86.2991   9
   5   2   9 206.642 72.0847   2
  -5  -2  -9 306.325 128.920   8
   5  -2   9 180.826 88.6095   8
   5  -2   9 178.989 76.8807   7
   5  -2   9 288.167 143.073   1
  -5   2 -10 253.308 109.256   9
   5  -2  10 413.332 150.445   1
  -5  -2 -10 465.224 114.165   9
   5   2  10 405.338 92.0138   2
   5   2  10 210.484 121.662   1
  -5  -2 -10 534.858 184.232   8
   5  -2  10 447.157 130.806   8
   5  -2  10 545.833 151.104   2
   5  -2  10 447.208 134.915   7
  -5   2 -11 125.257 98.5117   9
  -5  -2 -11 88.8122 57.5096   9
   5  -2  11 6.86051 64.2155   1
   5   2  11-100.154 112.816   1
  -5   2 -11 10.5549 44.4469   8
  -5  -2 -11 17.1747 79.6353   8
   5  -2  11 24.7555 63.2274   2
   5  -2  11 195.819 95.5120   7
  -5   2 -12 604.815 169.546   9
  -5  -2 -12 373.002 108.196   9
  -5   2 -12 491.080 142.842   8
   5  -2  12 524.855 173.107   1
  -5  -2 -12 346.100 148.177   8
   5   2  12 50.0850 132.630   1
   5  -2  12 547.022 141.280   2
   5  -2  12 343.945 116.639   7
  -5   2 -13-26.0887 65.0674   8
  -5  -2 -13 153.523 122.460   8
   5  -2  13 90.8566 115.752   1
   5   2  13 126.315 148.475   1
   5  -2  13 34.2627 45.3379   2
   5  -2  13-12.7545 49.7832   7
  -5   2 -14 9.43370 42.7896   8
  -5  -2 -14 132.475 94.4950   8
   5  -2  14-191.073 117.032   1
   5   2  14 79.5879 92.6849   1
   5  -2  14 11.9893 34.5733   2
   5  -2  14-19.2545 74.8834   7
  -5   2 -15 109.389 77.2906   8
  -5  -2 -15 63.7258 75.5843   8
   5  -2  15 199.823 131.410   1
   5   2  15-63.9626 103.721   1
   5  -2  15 46.7835 58.6168   7
  -5  -2 -16-92.7345 106.461   8
   5  -2  16-99.4199 97.8605   1
   5  -2  17 21.2535 67.1358   1
   5   3 -17 167.998 110.547   6
   5  -3 -16 517.133 211.990   5
  -5  -3  16 551.657 180.916   3
   5   3 -16 470.721 191.534   6
   5  -3 -15 99.8081 110.321   5
   5   3 -15 26.9693 106.679   5
   5  -3 -15-26.7766 85.6233   8
   5   3 -15-153.376 98.2751   8
  -5   3  15 48.3057 122.493   7
  -5  -3  15-11.8564 99.1594   7
  -5  -3  15-104.359 88.7315   3
   5   3 -15-7.10757 50.5426   6
   5  -3 -14 199.513 127.626   5
   5   3 -14 147.867 136.559   5
   5  -3 -14 33.8740 93.3506   8
   5   3 -14 70.2815 70.7514   8
  -5   3  14 236.395 141.838   7
  -5  -3  14 76.3089 149.123   7
  -5  -3  14 319.072 145.156   3
   5   3 -14 101.803 90.5069   6
   5  -3 -13 161.865 132.276   5
   5   3 -13 171.504 132.787   5
   5  -3 -13 33.0019 79.7235   8
   5   3 -13-118.051 112.141   8
  -5   3  13-46.4186 110.078   7
   5   3 -13-67.4622 68.4472   4
  -5  -3  13 123.522 90.9222   7
  -5  -3  13 80.9948 86.5033   3
   5   3 -13-52.5538 58.8501   6
   5  -3 -12 37.3866 79.9128   5
   5   3 -12-49.6396 101.799   5
   5  -3 -12-3.58292 83.5747   8
   5   3 -12 81.8111 50.2788   8
  -5   3  12-9.68207 61.6331   7
   5   3 -12 12.2842 44.3218   4
  -5  -3  12 297.303 157.088   7
  -5  -3  12 295.295 140.852   3
   5   3 -12 39.2357 71.7048   6
  -5   3  11-4.39092 26.4451   9
   5  -3 -11-0.47154 66.0558   5
   5   3 -11 55.4690 109.912   5
   5  -3 -11 126.953 127.723   8
  -5   3  11-136.052 149.356   7
   5   3 -11 19.4442 61.6791   4
  -5  -3  11-54.0391 74.6293   7
  -5  -3  11 53.5732 73.8817   3
   5   3 -11-69.0935 80.7585   6
  -5   3  10 1104.15 166.066   9
   5  -3 -10 1024.36 219.014   5
   5   3 -10 926.699 225.456   5
   5  -3 -10 845.919 221.791   8
  -5   3  10 1142.45 263.183   7
   5   3 -10 1355.89 221.363   4
  -5  -3  10 1080.41 240.179   7
   5   3 -10 1015.78 210.789   6
  -5  -3  10 721.469 196.554   3
  -5   3   9-4.82961 51.5852   9
   5  -3  -9 126.551 97.2840   5
   5   3  -9-9.25439 78.9271   5
   5  -3  -9 5.93487 95.9186   8
  -5   3   9 41.8135 94.9748   7
  -5  -3   9-45.4875 111.339   7
   5   3  -9 11.3688 70.2004   4
   5   3  -9-31.3023 93.5416   6
  -5  -3   9 95.8279 102.166   3
  -5   3   8 2712.70 272.339   9
   5  -3  -8 2889.57 335.556   5
   5   3  -8 2232.37 323.447   5
   5  -3  -8 2388.42 347.780   8
  -5   3   8 2758.41 368.515   7
  -5  -3   8 2559.85 344.353   7
   5   3  -8 2317.48 294.696   4
  -5  -3   8 2627.61 352.480   3
  -5   3   7 98.5031 69.0169   9
   5  -3  -7 165.442 95.3963   5
   5  -3  -7 133.785 111.011   8
   5   3  -7 133.684 92.6060   5
  -5   3   7 56.1366 80.4421   7
  -5  -3   7 201.335 106.926   7
   5  -3  -7 165.707 45.8072   4
  -5  -3   7 209.788 139.914   3
  -5   3   6-8.15512 40.7728   9
   5  -3  -6 7.45133 71.8103   5
  -5   3   6 56.5178 52.1745   1
   5  -3  -6 82.8855 77.1298   8
   5   3  -6 26.9853 65.5050   5
   5  -3  -6-13.6298 30.2973   4
  -5  -3   6 6.76491 67.7799   7
  -5  -3   6 58.4292 95.3228   3
  -5   3   5 28.0579 48.6357   9
   5   3  -5-94.9200 89.4615   1
   5  -3  -5 35.8635 60.0100   9
   5   3  -5-5.41765 36.3358   8
   5  -3  -5 21.4380 57.5849   5
  -5   3   5 3.59366 39.0796   1
   5  -3  -5-3.69094 27.2688   4
  -5  -3   5 40.3686 65.7324   7
   5   3  -5-44.6238 51.6143   7
  -5  -3   5 66.4960 90.2565   3
  -5   3   4 71.8627 61.9040   9
   5  -3  -4 176.218 78.7944   9
   5   3  -4 133.486 77.6470   8
   5   3  -4 251.422 125.694   1
   5  -3  -4 109.935 64.2149   5
  -5   3   4 16.2707 45.6745   1
   5  -3  -4 56.8184 36.5256   4
  -5  -3   4 170.662 102.611   7
   5   3  -4 62.1704 50.2878   7
  -5  -3   4 65.7926 100.311   3
  -5  -3   4 179.622 95.1971   1
  -5   3   3 24.3169 44.4966   9
  -5  -3   3 38.2353 52.7379   1
   5  -3  -3 3.84611 42.6812   9
   5   3  -3 4.66170 35.9722   8
   5   3  -3 50.0317 79.6407   1
   5  -3  -3 1.41027 41.8512   5
   5  -3  -3-48.4444 55.6683   4
  -5  -3   3 12.1807 54.5600   7
  -5   3   3 4.08489 38.4565   1
   5   3  -3-25.1334 48.2795   7
   5  -3  -3 20.8706 21.4315   6
  -5  -3   3 239.536 136.919   3
  -5   3   2 101.300 78.1606   9
   5  -3  -2 45.1595 38.3037   9
   5   3  -2 34.7527 48.5689   8
  -5  -3   2-16.8177 53.6065   1
   5   3  -2 172.206 95.2395   1
   5  -3  -2-0.21872 40.9755   5
   5  -3  -2 127.039 82.0003   7
  -5  -3   2 61.2549 59.4676   7
  -5   3   2 5.71646 34.4612   1
   5  -3  -2 17.7941 19.1737   6
  -5  -3   2-47.6913 85.5747   3
  -5   3   1 540.356 130.857   9
  -5   3   1 631.474 124.447   1
   5  -3  -1 526.530 131.759   9
   5  -3  -1 437.253 130.921   1
   5   3  -1 598.129 141.409   8
  -5  -3   1 613.674 151.689   1
   5  -3  -1 533.701 130.859   7
   5   3  -1 622.559 160.617   1
  -5  -3   1 425.670 101.744   7
  -5  -3   1 607.521 160.760   3
   5  -3  -1 447.415 86.1507   6
   5  -3   0 1293.41 206.958   9
  -5   3   0 1017.90 182.738   9
   5   3   0 1153.76 196.570   2
   5   3   0 1029.06 188.120   8
   5  -3   0 1000.30 154.217   1
  -5   3   0 947.497 149.398   1
   5  -3   0 1128.52 193.263   7
  -5  -3   0 1257.02 153.146   7
   5   3   0 876.311 177.205   1
  -5  -3   0 1247.11 205.568   1
   5  -3   0 1209.96 156.889   6
  -5  -3   0 778.488 174.976   3
  -5   3  -1 1157.37 207.463   9
   5   3   1 889.233 174.648   2
   5   3   1 1119.92 198.418   8
   5  -3   1 947.087 150.534   1
  -5  -3  -1 946.459 118.614   7
   5  -3   1 884.032 171.913   7
  -5   3  -1 909.768 142.856   1
   5   3   1 943.670 188.860   1
   5  -3   1 1060.83 159.345   6
  -5  -3  -1 946.124 193.925   3
  -5  -3  -1 906.835 178.984   1
   5   3   2 15463.3 704.621   2
  -5   3  -2 15222.0 732.746   9
  -5   3  -2 15183.0 586.577   1
  -5  -3  -2 15264.6 734.534   1
  -5  -3  -2 15321.0 749.652   8
  -5  -3  -2 15850.3 422.594   7
  -5  -3  -2 15268.9 711.843   3
   5  -3   2 15709.0 596.275   1
   5  -3   2 15632.4 643.768   6
   5   3   2 15646.0 745.169   1
   5  -3   3-11.3735 26.4719   5
  -5   3  -3-66.4529 90.3230   9
   5   3   3 38.4291 69.2952   1
   5   3   3 31.3285 40.8185   2
  -5  -3  -3 2.86404 55.8114   8
   5  -3   3 9.27239 37.8312   8
  -5  -3  -3 13.9782 12.2118   7
  -5  -3  -3 1.74620 14.7579   7
   5  -3   3-84.9811 97.0689   1
  -5  -3  -3 65.4238 73.5411   3
  -5   3  -3-29.0092 56.1409   1
   5  -3   3-7.51177 42.1294   6
   5   3   4 9157.56 527.271   2
  -5   3  -4 9684.83 610.636   9
   5  -3   4 8792.49 448.176   5
  -5   3  -4 8988.17 470.982   1
  -5  -3  -4 9237.80 608.273   8
   5  -3   4 8439.25 463.838   8
  -5  -3  -4 9738.28 549.949   3
   5  -3   4 9852.99 567.836   6
   5  -3   4 9404.78 482.701   1
   5   3   4 8562.71 593.610   1
  -5   3  -5-54.1828 100.940   9
   5  -3   5-11.4348 59.8149   1
  -5  -3  -5 16.6839 45.4687   9
   5  -3   5 34.9241 43.7886   5
   5   3   5 100.251 66.8678   2
  -5  -3  -5 68.4695 68.3737   8
   5  -3   5 48.5891 53.9168   8
   5   3   5-134.128 101.441   1
  -5  -3  -5 27.6903 47.0602   3
   5   3   6 1599.24 211.409   2
  -5  -3  -6 1304.08 207.497   9
   5  -3   6 1101.74 173.902   5
  -5   3  -6 1456.46 248.671   9
   5  -3   6 1205.97 174.967   8
  -5  -3  -6 1365.42 260.201   8
   5   3   6 1752.76 282.659   1
  -5  -3  -6 1535.17 220.738   3
   5  -3   6 1574.12 213.740   1
  -5   3  -7 399.915 157.302   9
  -5  -3  -7 465.680 128.547   9
   5   3   7 537.763 123.885   2
   5  -3   7 359.041 103.525   5
  -5  -3  -7 422.186 151.660   8
   5  -3   7 397.124 105.251   8
   5  -3   7 427.361 139.080   1
   5   3   7 547.769 172.895   1
   5  -3   7 458.977 137.120   7
  -5   3  -8 21490.1 979.837   9
   5   3   8 21441.0 1016.85   1
   5   3   8 20768.3 720.306   2
  -5  -3  -8 21631.9 789.316   9
   5  -3   8 18841.8 785.963   5
   5  -3   8 21135.0 912.697   2
  -5  -3  -8 22212.8 1047.32   8
   5  -3   8 19907.7 740.169   8
   5  -3   8 20984.2 873.068   7
   5  -3   8 22211.2 852.811   1
  -5   3  -9 868.686 218.864   9
  -5  -3  -9 427.380 118.692   9
   5   3   9 489.628 106.141   2
  -5  -3  -9 530.964 192.616   8
   5  -3   9 559.467 134.596   8
   5  -3   9 701.836 178.844   2
   5  -3   9 506.035 155.255   1
   5  -3   9 474.361 155.541   7
   5   3   9 536.204 192.293   1
  -5   3 -10 15730.6 864.160   9
   5  -3  10 15135.1 764.784   1
  -5  -3 -10 15316.7 641.130   9
   5   3  10 16159.4 936.232   1
   5  -3  10 15194.1 782.091   2
  -5  -3 -10 16524.9 950.142   8
   5  -3  10 13567.1 633.371   8
   5  -3  10 15048.1 777.480   7
  -5   3 -11 66.4991 98.8099   9
  -5  -3 -11-7.26848 51.0904   9
   5   3  11 222.834 125.848   1
  -5  -3 -11 169.131 119.512   8
   5  -3  11 42.3483 94.3451   2
   5  -3  11 112.192 86.2611   7
   5  -3  11 195.211 114.376   1
   5  -3  12 1661.36 279.472   1
   5   3  12 907.306 291.142   1
  -5  -3 -12 1099.28 272.608   8
   5  -3  12 1268.35 229.901   2
   5  -3  12 1117.11 225.246   7
   5  -3  13-62.5257 91.5937   1
   5   3  13-43.2460 74.1331   1
  -5  -3 -13-61.7072 124.325   8
   5  -3  13-25.3115 79.0112   2
   5  -3  13 211.489 122.033   7
   5  -3  14 223.705 119.839   1
  -5  -3 -14 361.083 183.311   8
   5   3  14 735.447 235.124   1
   5  -3  14 494.612 149.492   2
   5  -3  14 427.291 157.845   7
   5  -3  15-46.9653 103.821   1
  -5  -3 -15 34.3822 87.8229   8
   5   3  15 35.8372 117.941   1
   5  -3  15-138.541 95.8894   7
   5  -3  16 411.602 177.705   1
   5  -3  17 63.7847 79.4587   1
  -5  -4  16 61.7658 121.854   3
   5   4 -16 9.25281 51.8169   6
   5   4 -15 4.12931 93.1779   5
   5  -4 -15 100.186 99.0251   5
  -5  -4  15 182.566 124.181   3
   5   4 -15 1.88650 57.1497   6
   5  -4 -14 122.797 93.1263   5
   5   4 -14-289.140 147.187   5
   5  -4 -14-205.771 162.390   8
  -5   4  14-103.366 127.346   7
   5   4 -14-130.318 87.7541   4
  -5  -4  14 48.8480 102.841   7
  -5  -4  14 13.2076 56.9413   3
   5   4 -14 42.4940 78.0265   6
   5  -4 -13-100.825 109.322   5
   5   4 -13 8.56216 74.1416   5
   5  -4 -13-35.5141 98.7576   8
  -5   4  13 4.84049 64.3699   7
   5   4 -13 21.0865 51.2410   4
  -5  -4  13-145.586 146.586   7
  -5  -4  13-0.58210 60.6375   3
   5   4 -13-45.2355 99.2430   6
   5  -4 -12-18.9884 70.2882   5
   5   4 -12 82.5291 78.8843   5
   5  -4 -12-76.0503 137.211   8
   5   4 -12 36.5813 30.4346   8
  -5   4  12 65.8914 106.273   7
   5   4 -12 88.6611 74.5658   4
  -5  -4  12-58.3299 108.999   7
   5   4 -12-4.36404 56.7107   6
  -5  -4  12-5.06294 67.2735   3
   5  -4 -11 115.258 74.8291   5
   5   4 -11 475.185 162.747   5
   5  -4 -11 281.320 139.206   8
  -5   4  11 324.871 157.157   7
   5   4 -11 171.652 100.864   4
  -5  -4  11 98.7061 80.3183   7
   5   4 -11 100.914 84.6407   6
  -5  -4  11 72.2463 104.263   3
  -5   4  10 118.097 56.4908   9
   5  -4 -10 39.6511 55.3125   5
   5   4 -10 101.104 128.605   5
   5  -4 -10-24.2095 80.8953   8
   5   4 -10 62.6286 78.4527   4
  -5  -4  10-2.20078 88.9099   7
   5   4 -10-56.0453 102.467   6
   5  -4  -9 31.3820 95.2590   5
   5  -4  -9-33.8864 89.7903   8
   5   4  -9 166.368 100.631   5
  -5   4   9-23.8938 36.5475   9
   5   4  -9 69.7533 97.9174   4
  -5  -4   9 8.68749 55.5144   7
   5   4  -9-25.6705 67.2257   6
  -5   4   8 57.6632 47.3435   9
   5  -4  -8 12.1426 49.2504   5
   5  -4  -8 80.0961 67.0707   8
   5   4  -8 26.8298 98.5670   5
  -5  -4   8 32.2477 66.1789   7
   5   4  -8 125.552 83.9993   4
  -5   4   7 29.8053 49.1678   9
   5   4  -7 21.5061 29.0366   8
   5  -4  -7 64.7148 43.5178   5
   5  -4  -7 158.812 109.760   8
   5   4  -7-3.01635 60.7291   5
  -5  -4   7 49.9714 67.3497   7
   5   4  -7 212.188 117.048   4
  -5   4   6 73.1145 62.1392   9
   5  -4  -6 131.993 71.6547   9
   5   4  -6-13.5524 56.2477   8
   5  -4  -6 58.6213 42.2223   5
  -5   4   6 24.9828 57.6019   1
   5  -4  -6 104.506 86.3471   8
   5   4  -6 170.340 99.7014   5
  -5  -4   6 16.8873 81.8622   7
   5  -4  -6-17.5927 37.1347   4
  -5   4   5 1354.00 209.205   9
[truncated: 154,689 more chars]
