# Supplementary material for: Crystal structure of 3,5-di­methyl­pyridine N-oxide dihydrate
Source: Acta Crystallogr E Crystallogr Commun. 2016 Nov 1;72(Pt 12):1687–90. doi: 10.1107/S205698901601687X (PMC5137588; doi:10.1107/S205698901601687X)
Supplement: Supplementary file 2 [file e-72-01687-Isup2.hkl]

data_I                                                                          
_shelx_title ' YRN11OL_1_Mo in P2(1)/n'                                         
_shelx_refln_list_code          4                                               
_shelx_F_calc_maximum      117.06                                               
_exptl_crystal_F_000       344.00                                               
_reflns_d_resolution_high  0.7145                                               
                                                                                
loop_                                                                           
 _space_group_symop_operation_xyz                                               
 'x, y, z'                                                                      
 '-x+1/2, y+1/2, -z+1/2'                                                        
 '-x, -y, -z'                                                                   
 'x-1/2, -y-1/2, z-1/2'                                                         
                                                                                
_cell_length_a     8.7709                                                       
_cell_length_b     6.9476                                                       
_cell_length_c    14.5290                                                       
_cell_angle_alpha  90.000                                                       
_cell_angle_beta   90.966                                                       
_cell_angle_gamma  90.000                                                       
                                                                                
_shelx_F_squared_multiplier     1.000                                           
                                                                                
loop_                                                                           
 _refln_index_h                                                                 
 _refln_index_k                                                                 
 _refln_index_l                                                                 
 _refln_F_squared_calc                                                          
 _refln_F_squared_meas                                                          
 _refln_F_squared_sigma                                                         
 _refln_observed_status                                                         
   2   0   0       2904.44       2700.41        19.61 o                         
   4   0   0          2.04          0.57         0.49 o                         
   6   0   0        175.00        183.58         4.74 o                         
   8   0   0         85.42         89.71         5.63 o                         
  10   0   0          9.73         16.63         3.77 o                         
   1   1   0        384.50        365.41         2.90 o                         
   2   1   0         10.59         13.39         0.70 o                         
   3   1   0         14.18         15.03         0.80 o                         
   4   1   0         47.09         46.44         1.56 o                         
   5   1   0        234.42        246.14         4.69 o                         
   6   1   0         33.78         31.76         1.39 o                         
   7   1   0          4.02          3.97         0.74 o                         
   8   1   0          0.01         -0.12         0.81 o                         
   9   1   0          0.88          1.29         0.89 o                         
  10   1   0          0.30         -0.59         1.23 o                         
  11   1   0          5.12          8.20         3.22 o                         
   0   2   0       3040.81       2824.00         9.76 o                         
   1   2   0       8275.32       7598.34        17.87 o                         
   2   2   0        159.10        156.06         1.93 o                         
   3   2   0          6.57          8.96         0.69 o                         
   4   2   0        164.95        167.43         2.78 o                         
   5   2   0          4.14          4.44         0.51 o                         
   6   2   0          0.04          0.15         0.49 o                         
   7   2   0        137.06        130.20         3.56 o                         
   8   2   0         15.69         15.47         1.28 o                         
   9   2   0          7.50          6.90         1.78 o                         
  10   2   0          2.93          5.07         1.62 o                         
  11   2   0         16.26         17.88         5.97 o                         
   1   3   0        877.21        871.75         5.25 o                         
   2   3   0          5.43          6.30         0.46 o                         
   3   3   0         32.65         27.96         0.93 o                         
   4   3   0         19.27         19.09         0.96 o                         
   5   3   0         27.08         26.71         1.23 o                         
   6   3   0          5.64          4.62         0.72 o                         
   7   3   0        126.46        134.95         4.65 o                         
   8   3   0          0.16          0.48         0.64 o                         
   9   3   0          8.04          9.59         1.93 o                         
  10   3   0          0.06         -0.22         2.08 o                         
  11   3   0          2.13         -2.01         2.13 o                         
   0   4   0       1929.90       1934.55        10.85 o                         
   1   4   0       1463.42       1464.35         9.74 o                         
   2   4   0         24.14         21.79         1.04 o                         
   3   4   0          3.15          3.23         0.40 o                         
   4   4   0         99.66        104.69         2.46 o                         
   5   4   0          9.52         10.99         1.03 o                         
   6   4   0          2.00          2.03         0.65 o                         
   7   4   0         33.48         28.80         1.91 o                         
   8   4   0         23.04         23.72         2.74 o                         
   9   4   0          0.69          1.52         1.24 o                         
  10   4   0          1.42          2.22         0.87 o                         
   1   5   0          0.01          0.13         0.32 o                         
   2   5   0          1.03          1.68         0.43 o                         
   3   5   0         15.79         17.59         1.11 o                         
   4   5   0          3.79          4.87         0.60 o                         
   5   5   0         11.61         12.75         1.09 o                         
   6   5   0          3.37          3.33         0.76 o                         
   7   5   0          0.00          1.43         1.09 o                         
   8   5   0          0.18          1.48         1.12 o                         
   9   5   0          0.01         -1.47         1.47 o                         
   0   6   0       1416.01       1454.55        21.94 o                         
   1   6   0         35.14         37.18         1.47 o                         
   2   6   0         38.97         35.07         1.60 o                         
   3   6   0          4.57          5.88         0.72 o                         
   4   6   0          1.58          2.08         0.86 o                         
   5   6   0          0.02          0.63         0.76 o                         
   6   6   0          8.05          9.60         1.40 o                         
   7   6   0          4.24          6.28         1.44 o                         
   8   6   0         10.50         12.22         2.21 o                         
   9   6   0          0.05          0.64         1.68 o                         
   1   7   0         25.34         25.15         1.84 o                         
   2   7   0          0.28          0.64         0.63 o                         
   3   7   0          0.50          0.41         0.51 o                         
   4   7   0          1.88          1.12         0.57 o                         
   5   7   0          9.33          4.35         1.60 o                         
   6   7   0          2.92          0.12         2.52 o                         
   7   7   0          4.09          4.44         2.43 o                         
   8   7   0          1.89         -1.32         2.09 o                         
   0   8   0          3.77          7.96         2.30 o                         
   1   8   0         69.41         66.96         3.99 o                         
   2   8   0          0.01         -1.88         2.09 o                         
   3   8   0          1.71          0.73         2.14 o                         
   4   8   0          0.41          0.64         0.68 o                         
   5   8   0          0.01          1.37         1.22 o                         
   1   9   0          4.17          2.98         1.21 o                         
   2   9   0          0.58          0.05         1.94 o                         
   3   9   0          0.75         -2.56         2.56 o                         
   4   9   0          0.06         -2.87         2.87 o                         
 -11   0   1         19.17         24.06         4.75 o                         
  -9   0   1         18.27         22.35         4.07 o                         
  -7   0   1        156.28        133.53         5.01 o                         
  -5   0   1         61.66         53.61         2.70 o                         
  -3   0   1        194.73        224.00         4.33 o                         
   3   0   1       4086.73       3655.81        20.75 o                         
   5   0   1         90.24         90.30         3.75 o                         
   7   0   1        168.51        160.16         6.16 o                         
   9   0   1          5.25          5.88         2.33 o                         
  11   0   1         19.44         24.36         4.95 o                         
 -11   1   1          4.90          6.59         2.38 o                         
 -10   1   1          1.91          0.35         1.09 o                         
  -9   1   1          6.64          6.41         1.31 o                         
  -8   1   1         49.62         48.16         2.45 o                         
  -7   1   1        438.20        422.01         7.11 o                         
  -6   1   1        188.61        180.41         3.89 o                         
  -5   1   1         76.61         86.05         2.49 o                         
  -4   1   1        273.20        274.98         3.76 o                         
  -3   1   1         33.06         30.88         1.15 o                         
  -2   1   1        195.41        178.84         3.12 o                         
  -1   1   1        353.97        315.26         3.53 o                         
   0   1   1         67.95         65.36         1.47 o                         
   1   1   1        676.16        652.27         3.42 o                         
   2   1   1        667.29        668.60         5.51 o                         
   3   1   1        603.83        617.90         5.62 o                         
   4   1   1        140.62        144.31         2.27 o                         
   5   1   1        694.10        748.24         6.29 o                         
   6   1   1          5.92          5.11         0.63 o                         
   7   1   1          1.44          1.00         0.46 o                         
   8   1   1          5.15          4.31         0.79 o                         
   9   1   1          0.79          1.36         1.29 o                         
  10   1   1          2.35          1.48         1.13 o                         
  11   1   1          1.60          0.87         1.67 o                         
 -11   2   1          1.48         -1.29         2.02 o                         
 -10   2   1          8.15         10.69         2.26 o                         
  -9   2   1          0.05         -0.42         0.98 o                         
  -8   2   1        102.86        102.82         3.82 o                         
  -7   2   1         27.81         31.65         1.83 o                         
  -6   2   1         78.15         84.65         2.73 o                         
  -5   2   1         30.53         27.92         1.20 o                         
  -4   2   1         89.91         75.71         1.79 o                         
  -3   2   1        181.20        180.31         2.66 o                         
  -2   2   1          6.54          6.33         0.41 o                         
  -1   2   1       2178.11       2093.78         8.16 o                         
   0   2   1      13702.16      12366.50        39.98 o                         
   1   2   1       2427.74       2299.95        14.10 o                         
   2   2   1        140.79        131.86         1.90 o                         
   3   2   1         31.91         34.48         1.18 o                         
   4   2   1        835.04        831.61         6.06 o                         
   5   2   1         70.52         69.01         1.92 o                         
   6   2   1         79.68         85.98         2.48 o                         
   7   2   1          0.10         -0.06         0.43 o                         
   8   2   1          7.55          8.93         1.44 o                         
   9   2   1          2.84          1.45         1.72 o                         
  10   2   1          1.66          2.48         1.08 o                         
  11   2   1          3.67          4.07         3.39 o                         
 -11   3   1          0.21          0.77         2.30 o                         
 -10   3   1          0.13          0.33         1.10 o                         
  -9   3   1          0.33         -0.04         0.80 o                         
  -8   3   1         25.64         25.98         2.25 o                         
  -7   3   1          3.68          2.40         0.77 o                         
  -6   3   1         27.54         25.02         1.66 o                         
  -5   3   1         14.35         13.04         0.92 o                         
  -4   3   1         30.11         30.64         1.20 o                         
  -3   3   1         26.61         27.17         1.08 o                         
  -2   3   1        210.06        222.59         2.41 o                         
  -1   3   1          0.10          0.35         0.29 o                         
   0   3   1        693.54        701.06         3.87 o                         
   1   3   1        108.68        107.94         1.90 o                         
   2   3   1        197.03        201.03         2.50 o                         
   3   3   1          0.17          0.12         0.27 o                         
   4   3   1        350.79        384.43         4.42 o                         
   5   3   1         23.96         23.71         1.22 o                         
   6   3   1          7.76          7.10         0.84 o                         
   7   3   1          0.64          0.15         0.49 o                         
   8   3   1         45.29         50.68         3.94 o                         
   9   3   1          0.11         -0.03         1.07 o                         
  10   3   1          0.01          0.47         1.26 o                         
  11   3   1          0.23         -1.06         1.80 o                         
 -10   4   1          6.67          9.26         2.97 o                         
  -9   4   1          0.65          0.03         0.81 o                         
  -8   4   1         28.24         32.47         3.24 o                         
  -7   4   1         27.81         26.92         2.06 o                         
  -6   4   1          9.81          8.57         0.98 o                         
  -5   4   1         14.61         15.37         1.16 o                         
  -4   4   1          1.34          0.64         0.36 o                         
  -3   4   1         94.42         83.99         1.70 o                         
  -2   4   1          7.22          6.04         0.47 o                         
  -1   4   1        665.63        679.79         5.15 o                         
   0   4   1       1788.78       1756.58        11.38 o                         
   1   4   1        338.12        356.86         3.75 o                         
   2   4   1         12.32         10.71         0.73 o                         
   3   4   1          0.41          0.53         0.32 o                         
   4   4   1        191.43        202.08         2.92 o                         
   5   4   1         14.71         13.33         1.16 o                         
   6   4   1         10.85         11.06         1.05 o                         
   7   4   1          6.66          5.21         0.82 o                         
   8   4   1          3.25          1.78         1.37 o                         
   9   4   1          4.71          2.40         1.42 o                         
  10   4   1          1.97         -0.32         1.03 o                         
  -9   5   1          1.56          0.24         1.05 o                         
  -8   5   1         14.47         15.89         2.83 o                         
  -7   5   1        153.34        176.27         5.90 o                         
  -6   5   1         21.46         22.81         1.97 o                         
  -5   5   1          4.37          3.01         0.66 o                         
  -4   5   1          8.33          7.60         0.61 o                         
  -3   5   1          3.08          2.11         0.36 o                         
  -2   5   1         28.68         26.33         1.22 o                         
  -1   5   1        104.07        107.80         2.21 o                         
   0   5   1         13.01         11.63         0.53 o                         
   1   5   1        142.00        144.49         2.63 o                         
   2   5   1         16.07         16.89         1.01 o                         
   3   5   1         36.83         39.80         1.89 o                         
   4   5   1         15.14         16.55         1.24 o                         
   5   5   1         94.91         97.31         2.41 o                         
   6   5   1          0.15          0.16         0.70 o                         
   7   5   1          0.85          2.93         1.39 o                         
   8   5   1          0.56         -1.17         2.51 o                         
   9   5   1          0.55          1.74         1.19 o                         
  -9   6   1          0.17         -2.23         5.49 o                         
  -8   6   1          1.17          1.05         0.97 o                         
  -7   6   1         25.36         27.57         2.84 o                         
  -6   6   1          3.52          4.70         1.31 o                         
  -5   6   1          0.48          0.96         0.80 o                         
  -4   6   1          0.03         -0.43         0.43 o                         
  -3   6   1          0.67          1.06         0.54 o                         
  -2   6   1          4.75          5.28         0.68 o                         
  -1   6   1        151.27        149.18         2.97 o                         
   0   6   1         17.84         17.38         1.39 o                         
   1   6   1         98.33         99.74         2.49 o                         
   2   6   1         19.42         20.05         1.26 o                         
   3   6   1         56.54         57.22         2.22 o                         
   4   6   1         21.31         25.76         1.81 o                         
   5   6   1          1.75          1.86         0.96 o                         
   6   6   1          0.04         -0.04         0.68 o                         
   7   6   1         12.00         15.41         2.13 o                         
   8   6   1          0.32          0.60         2.24 o                         
   9   6   1          0.43          1.84         2.16 o                         
  -8   7   1          3.72          3.09         2.47 o                         
  -7   7   1         17.76         16.20         3.77 o                         
  -6   7   1         12.40          4.47         3.29 o                         
  -5   7   1          1.70          1.67         0.86 o                         
  -4   7   1          0.15          0.38         0.53 o                         
  -3   7   1          3.30          2.81         0.63 o                         
  -2   7   1          1.15          0.73         0.78 o                         
  -1   7   1          3.16          2.43         0.76 o                         
   0   7   1          4.90          5.38         0.80 o                         
   1   7   1          4.48          4.87         0.83 o                         
   2   7   1          1.75          1.40         0.61 o                         
   3   7   1         14.87         13.55         1.57 o                         
   4   7   1         11.06         10.53         1.80 o                         
   5   7   1         14.35         11.95         2.16 o                         
   6   7   1          0.09         -0.70         4.73 o                         
   7   7   1          0.02         -0.45         1.16 o                         
   8   7   1          1.41         -0.20         1.50 o                         
  -5   8   1          0.07          0.46         1.66 o                         
  -4   8   1          0.09          0.01         1.61 o                         
  -3   8   1          0.00         -0.17         0.85 o                         
  -2   8   1          0.70          0.63         0.78 o                         
  -1   8   1          8.30          9.35         1.77 o                         
   0   8   1        178.60        201.75         6.86 o                         
   1   8   1         16.19         20.02         2.35 o                         
   2   8   1          1.31         -1.17         1.17 o                         
   3   8   1          0.43          0.49         0.91 o                         
   4   8   1          7.15          5.05         2.13 o                         
  -4   9   1          2.02          2.47         2.20 o                         
  -3   9   1          0.73         -2.67         2.67 o                         
  -2   9   1          0.14          0.77         1.17 o                         
  -1   9   1          0.46          0.67         0.99 o                         
   0   9   1          0.94          3.17         1.13 o                         
   1   9   1          4.06          3.62         1.34 o                         
   2   9   1          0.03          0.06         2.37 o                         
   3   9   1          0.02          4.09         2.69 o                         
 -10   0   2          3.38          2.48         1.80 o                         
  -8   0   2        255.20        273.22         8.20 o                         
  -6   0   2          9.17          9.55         1.19 o                         
  -4   0   2         79.02         85.25         3.76 o                         
  -2   0   2       3803.76       3701.18        19.10 o                         
   2   0   2        626.37        600.67         7.68 o                         
   4   0   2        273.33        256.19         6.04 o                         
   6   0   2        314.90        304.31         6.84 o                         
   8   0   2         31.50         27.76         2.60 o                         
  10   0   2          0.24          2.43         1.94 o                         
 -11   1   2          1.30         -1.26         3.66 o                         
 -10   1   2          0.10          1.65         1.31 o                         
  -9   1   2          0.51          1.17         0.73 o                         
  -8   1   2        118.78        124.65         4.11 o                         
  -7   1   2        167.54        164.11         4.45 o                         
  -6   1   2        143.13        133.14         3.31 o                         
  -5   1   2        248.84        262.01         4.24 o                         
  -4   1   2         10.19         10.51         0.84 o                         
  -3   1   2        795.98        783.30         6.58 o                         
  -2   1   2        613.28        591.72         5.77 o                         
  -1   1   2        112.28        105.64         1.46 o                         
   0   1   2         17.64         15.92         0.60 o                         
   1   1   2        392.68        358.79         3.04 o                         
   2   1   2       2543.52       2552.77        14.76 o                         
   3   1   2        113.31        119.33         2.37 o                         
   4   1   2        994.30       1077.07         9.05 o                         
   5   1   2        149.29        167.33         4.76 o                         
   6   1   2         26.90         21.55         1.12 o                         
   7   1   2          2.20          1.81         0.48 o                         
   8   1   2         36.73         36.39         1.82 o                         
   9   1   2          0.03          1.03         1.16 o                         
  10   1   2          0.67          2.37         1.62 o                         
  11   1   2          0.25         -2.15         2.41 o                         
 -11   2   2          3.68          1.80         2.21 o                         
 -10   2   2          5.08          6.13         1.63 o                         
  -9   2   2          2.32          2.51         1.09 o                         
  -8   2   2         10.01         11.51         1.44 o                         
  -7   2   2         94.56         98.86         3.52 o                         
  -6   2   2          1.13          1.51         0.51 o                         
  -5   2   2         72.69         76.40         2.01 o                         
  -4   2   2          2.27          2.18         0.38 o                         
  -3   2   2        102.40         94.98         2.01 o                         
  -2   2   2        490.14        461.82         4.39 o                         
  -1   2   2          0.24          0.23         0.23 o                         
   0   2   2         71.80         69.51         1.42 o                         
   1   2   2         49.85         41.15         0.90 o                         
   2   2   2        223.68        210.69         2.53 o                         
   3   2   2        153.13        141.80         2.36 o                         
   4   2   2        449.49        432.37         4.95 o                         
   5   2   2         21.76         21.91         0.99 o                         
   6   2   2          5.30          4.22         0.69 o                         
   7   2   2         18.05         18.50         1.76 o                         
   8   2   2          1.29          0.62         0.81 o                         
   9   2   2          5.95          7.48         1.86 o                         
  10   2   2          0.41          1.90         1.08 o                         
  11   2   2          6.70          7.28         3.99 o                         
 -11   3   2          1.06         -2.82         2.82 o                         
 -10   3   2          0.00          0.28         0.80 o                         
  -9   3   2          4.42          2.29         0.92 o                         
  -8   3   2          0.07          0.40         0.82 o                         
  -7   3   2        718.94        743.72        10.84 o                         
  -6   3   2          0.85          0.50         0.48 o                         
  -5   3   2          0.53          0.81         0.39 o                         
  -4   3   2          3.87          3.51         0.47 o                         
  -3   3   2          0.35          0.77         0.29 o                         
  -2   3   2         10.68         10.02         0.58 o                         
  -1   3   2       2051.39       2023.16        16.56 o                         
   0   3   2          0.70          1.09         0.31 o                         
   1   3   2         50.42         60.95         1.43 o                         
   2   3   2         62.24         61.34         1.37 o                         
   3   3   2        700.31        766.31         5.29 o                         
   4   3   2          9.64         11.88         0.78 o                         
   5   3   2        342.27        379.54         4.89 o                         
   6   3   2          3.07          2.48         0.52 o                         
   7   3   2          0.92          0.76         0.68 o                         
   8   3   2          0.73         -0.07         1.04 o                         
   9   3   2          2.16          0.21         0.87 o                         
  10   3   2          0.21          1.17         0.86 o                         
  11   3   2          0.22         -3.36         3.36 o                         
 -10   4   2          3.28          4.21         1.79 o                         
  -9   4   2          0.25          0.05         1.43 o                         
  -8   4   2         24.21         25.37         2.35 o                         
  -7   4   2         58.57         70.39         3.73 o                         
  -6   4   2          4.64          3.58         0.68 o                         
  -5   4   2         17.56         15.80         1.30 o                         
  -4   4   2          3.73          4.28         0.55 o                         
  -3   4   2         19.71         21.78         0.92 o                         
  -2   4   2        299.30        300.12         3.17 o                         
  -1   4   2         92.97         98.96         1.82 o                         
   0   4   2        187.79        195.26         2.24 o                         
   1   4   2        123.66        130.84         2.25 o                         
   2   4   2         36.22         35.15         1.26 o                         
   3   4   2         10.48          9.52         0.70 o                         
   4   4   2        203.48        210.89         3.07 o                         
   5   4   2          6.42          5.43         0.65 o                         
   6   4   2          1.30          1.83         0.68 o                         
   7   4   2          0.20          0.76         0.90 o                         
   8   4   2          0.01         -0.04         0.97 o                         
   9   4   2          2.37          2.25         1.12 o                         
  10   4   2          0.20          0.33         0.95 o                         
  -9   5   2          0.23         -0.14         1.25 o                         
  -8   5   2         37.30         35.54         4.17 o                         
  -7   5   2         12.94         17.33         1.97 o                         
  -6   5   2         43.21         45.65         2.66 o                         
  -5   5   2          6.11          5.96         0.89 o                         
  -4   5   2         13.87         12.14         0.83 o                         
  -3   5   2         24.60         21.16         0.95 o                         
  -2   5   2          1.53          0.84         0.28 o                         
  -1   5   2          8.20          8.20         0.57 o                         
   0   5   2         39.79         41.23         1.06 o                         
   1   5   2         23.31         22.71         1.08 o                         
   2   5   2         93.56         98.18         2.54 o                         
   3   5   2          3.21          4.15         0.62 o                         
   4   5   2        156.09        170.29         4.10 o                         
   5   5   2          2.27          1.53         0.56 o                         
   6   5   2          0.82          0.88         0.62 o                         
   7   5   2          0.13          1.00         0.96 o                         
   8   5   2         18.09         23.74         3.52 o                         
   9   5   2          0.26         -1.02         1.02 o                         
  -9   6   2          0.07          0.84         1.11 o                         
  -8   6   2         33.89         39.28         3.92 o                         
  -7   6   2          2.06          1.80         0.84 o                         
  -6   6   2          1.47          1.52         1.18 o                         
  -5   6   2          1.79          1.01         0.65 o                         
  -4   6   2          2.50          1.10         0.43 o                         
  -3   6   2          0.32         -0.12         0.41 o                         
  -2   6   2         28.53         30.72         1.64 o                         
  -1   6   2          3.56          2.98         0.40 o                         
   0   6   2        279.20        293.41         3.88 o                         
   1   6   2          0.09         -0.15         0.28 o                         
   2   6   2         10.36          9.20         0.83 o                         
   3   6   2          1.37          1.44         0.53 o                         
   4   6   2         25.09         29.97         2.41 o                         
   5   6   2          5.53          6.23         1.32 o                         
   6   6   2         13.06         15.29         1.94 o                         
   7   6   2          0.32          0.25         0.90 o                         
   8   6   2          2.74          0.73         1.02 o                         
   9   6   2          0.56          6.49         3.66 o                         
  -8   7   2         12.09          6.06         4.29 o                         
  -7   7   2         30.28         31.84         5.15 o                         
  -6   7   2         19.84         19.59         2.72 o                         
  -5   7   2          4.14          3.67         1.51 o                         
  -4   7   2          0.54          0.19         0.61 o                         
  -3   7   2         15.05         17.93         1.63 o                         
  -2   7   2          6.65          7.92         1.02 o                         
  -1   7   2          8.72          8.79         1.19 o                         
   0   7   2          0.02          0.62         0.74 o                         
   1   7   2         14.95         15.87         1.74 o                         
   2   7   2          6.71          6.84         1.08 o                         
   3   7   2          4.56          3.18         1.19 o                         
   4   7   2         23.18         22.26         2.21 o                         
   5   7   2         13.46         11.34         2.25 o                         
   6   7   2          0.01          2.70         1.32 o                         
   7   7   2          0.45          2.10         1.74 o                         
   8   7   2          0.60         -3.32         3.32 o                         
  -5   8   2          0.13         -1.49         1.49 o                         
  -4   8   2          0.17          0.30         1.09 o                         
  -3   8   2          2.06          1.09         1.22 o                         
  -2   8   2          0.01         -0.85         0.85 o                         
  -1   8   2         14.10         14.85         1.84 o                         
   0   8   2          1.32          1.65         1.18 o                         
   1   8   2          7.75          3.58         0.89 o                         
   2   8   2          0.02          0.48         0.99 o                         
   3   8   2          7.45          9.75         1.80 o                         
   4   8   2          0.98          1.68         1.26 o                         
  -4   9   2          0.01         -3.24         3.24 o                         
  -3   9   2          0.69         -3.32         3.32 o                         
  -2   9   2          0.66          0.40         4.26 o                         
  -1   9   2          4.28          5.22         2.36 o                         
   0   9   2          0.28          0.10         1.06 o                         
   1   9   2          1.19         -0.93         1.47 o                         
   2   9   2          0.24          0.90         1.66 o                         
   3   9   2          6.16          3.31         1.79 o                         
 -11   0   3          2.19          3.19         3.19 o                         
  -9   0   3          0.07          0.88         1.29 o                         
  -7   0   3         46.73         45.30         3.30 o                         
  -5   0   3        304.59        314.27         7.10 o                         
  -3   0   3          0.72          2.20         1.03 o                         
  -1   0   3        496.48        507.51         4.08 o                         
   1   0   3          6.10          5.76         0.50 o                         
   3   0   3        404.22        378.13         6.29 o                         
   5   0   3         27.59         26.49         1.50 o                         
   7   0   3         52.86         68.03         3.49 o                         
   9   0   3          5.45          3.26         2.50 o                         
  11   0   3          0.84         10.10         4.78 o                         
 -11   1   3          0.07          1.09         2.26 o                         
 -10   1   3          0.00          2.48         1.21 o                         
  -9   1   3          1.55          1.07         0.92 o                         
  -8   1   3         51.08         47.23         2.85 o                         
  -7   1   3        717.43        702.61         8.86 o                         
  -6   1   3        163.97        160.22         3.92 o                         
  -5   1   3          1.52          2.21         0.50 o                         
  -4   1   3        107.83        109.38         2.50 o                         
  -3   1   3        441.43        450.63         6.15 o                         
  -2   1   3       1348.89       1332.55        10.65 o                         
  -1   1   3       1343.92       1321.79         6.90 o                         
   0   1   3         24.57         26.04         0.71 o                         
   1   1   3       1344.98       1286.21         6.76 o                         
   2   1   3        296.93        284.39         2.50 o                         
   3   1   3         46.69         46.14         1.62 o                         
   4   1   3        340.81        358.69         5.05 o                         
   5   1   3         72.66         88.97         2.67 o                         
   6   1   3         17.61         19.47         1.40 o                         
   7   1   3          4.15          0.73         0.81 o                         
   8   1   3         19.49         18.09         1.94 o                         
   9   1   3          0.00          0.58         1.02 o                         
  10   1   3          0.08         -0.71         1.13 o                         
  11   1   3          0.10          5.44         3.79 o                         
 -11   2   3          0.06          0.66         1.38 o                         
 -10   2   3          0.78          0.89         0.91 o                         
  -9   2   3          7.51          8.65         1.49 o                         
  -8   2   3        168.62        180.86         5.55 o                         
  -7   2   3         65.73         69.66         3.32 o                         
  -6   2   3         31.60         30.09         1.71 o                         
  -5   2   3        171.55        169.28         2.96 o                         
  -4   2   3         49.53         53.91         1.48 o                         
  -3   2   3         89.69         88.49         2.02 o                         
  -2   2   3        484.86        478.07         3.79 o                         
  -1   2   3         15.16         15.60         0.65 o                         
   0   2   3       1099.62       1102.43         6.04 o                         
   1   2   3         59.22         62.24         1.35 o                         
   2   2   3        260.54        275.49         2.86 o                         
   3   2   3         20.08         19.87         0.83 o                         
   4   2   3        345.42        337.20         4.96 o                         
   5   2   3         29.87         30.09         1.38 o                         
   6   2   3          3.27          1.41         0.55 o                         
   7   2   3          7.78          5.84         1.12 o                         
   8   2   3         51.33         48.87         4.08 o                         
   9   2   3          8.51          8.57         1.89 o                         
  10   2   3          0.25          3.35         1.53 o                         
  11   2   3          0.78          0.42         1.92 o                         
 -11   3   3          0.01          0.27         1.09 o                         
 -10   3   3          0.01         -1.41         1.41 o                         
  -9   3   3          0.22          1.83         1.48 o                         
  -8   3   3         86.93         91.50         4.53 o                         
  -7   3   3         11.82         11.92         1.28 o                         
  -6   3   3        111.64        115.91         3.15 o                         
  -5   3   3          0.04          0.35         0.29 o                         
  -4   3   3        114.00        114.96         2.65 o                         
  -3   3   3          9.68          9.46         0.72 o                         
  -2   3   3          0.20          0.39         0.25 o                         
  -1   3   3         11.84         10.02         0.55 o                         
   0   3   3       1011.91        979.81         5.09 o                         
   1   3   3         37.13         36.91         0.97 o                         
   2   3   3         90.37         85.13         1.55 o                         
   3   3   3         25.20         24.53         1.01 o                         
   4   3   3         88.78        101.74         2.00 o                         
   5   3   3          0.10          0.07         0.22 o                         
   6   3   3         82.71         85.40         2.86 o                         
   7   3   3          0.63          0.41         0.79 o                         
   8   3   3         28.63         25.47         2.80 o                         
   9   3   3          0.03         -1.65         1.65 o                         
  10   3   3          0.71          0.13         2.12 o                         
  11   3   3          0.01          1.19         1.90 o                         
 -10   4   3          1.05          0.77         1.59 o                         
  -9   4   3          4.85          3.32         2.08 o                         
  -8   4   3         40.76         41.29         3.25 o                         
  -7   4   3         34.72         32.92         2.65 o                         
  -6   4   3          6.92          7.47         0.99 o                         
  -5   4   3         82.02         78.11         2.86 o                         
  -4   4   3          8.22          7.53         0.72 o                         
  -3   4   3         20.03         19.43         0.89 o                         
  -2   4   3        104.05        107.75         1.93 o                         
  -1   4   3        100.95        102.68         1.78 o                         
   0   4   3        123.74        125.57         2.04 o                         
   1   4   3          7.58          7.01         0.70 o                         
   2   4   3          2.38          1.53         0.41 o                         
   3   4   3          3.67          3.43         0.38 o                         
   4   4   3        121.17        119.80         2.50 o                         
   5   4   3         23.74         24.90         1.25 o                         
   6   4   3          0.29          0.38         0.42 o                         
   7   4   3          0.06          1.28         1.08 o                         
   8   4   3         13.10         15.65         2.09 o                         
   9   4   3          6.83          5.59         1.65 o                         
  10   4   3          0.01          0.15         2.89 o                         
  -9   5   3          0.67          0.99         1.20 o                         
  -8   5   3          9.46          6.60         1.88 o                         
  -7   5   3        227.98        264.22         6.97 o                         
  -6   5   3         23.87         25.75         2.07 o                         
  -5   5   3          1.23          1.40         0.51 o                         
  -4   5   3          0.00         -0.05         0.37 o                         
  -3   5   3         36.54         36.42         1.34 o                         
  -2   5   3         19.95         19.81         1.01 o                         
  -1   5   3        168.02        173.91         2.61 o                         
   0   5   3         21.43         21.81         1.03 o                         
   1   5   3         23.96         20.65         1.27 o                         
   2   5   3         20.41         19.87         1.10 o                         
   3   5   3          5.84          6.83         0.77 o                         
   4   5   3         42.41         47.29         2.35 o                         
   5   5   3         36.45         37.23         1.38 o                         
   6   5   3          2.01          1.52         0.74 o                         
   7   5   3          4.06          3.90         2.00 o                         
   8   5   3          0.95          2.39         1.11 o                         
   9   5   3          0.00          1.04         1.74 o                         
  -9   6   3          0.70          0.03         1.33 o                         
  -8   6   3          1.93          2.66         1.23 o                         
  -7   6   3         11.19         11.31         1.88 o                         
  -6   6   3          2.86          2.94         1.23 o                         
  -5   6   3         10.45          7.97         1.29 o                         
  -4   6   3          2.38          2.24         0.70 o                         
  -3   6   3          8.50          7.45         0.62 o                         
  -2   6   3          1.12          0.90         0.36 o                         
  -1   6   3         22.13         20.76         0.89 o                         
   0   6   3         12.93         13.86         1.01 o                         
   1   6   3          0.48         -0.17         0.44 o                         
   2   6   3          0.04         -0.77         1.18 o                         
   3   6   3         15.99         15.86         1.45 o                         
   4   6   3          7.81          7.37         1.11 o                         
   5   6   3          0.74          0.87         0.52 o                         
   6   6   3          0.22          3.89         1.85 o                         
   7   6   3          0.31          1.80         1.20 o                         
   8   6   3          0.07         -1.58         1.58 o                         
   9   6   3          2.02         -3.34         3.34 o                         
  -8   7   3          8.73          6.54         3.78 o                         
  -7   7   3         34.79         39.47         6.09 o                         
  -6   7   3         18.41         15.42         2.37 o                         
  -5   7   3          0.03          0.77         0.71 o                         
  -4   7   3          0.01          0.63         0.69 o                         
  -3   7   3         16.36         18.73         1.67 o                         
  -2   7   3          9.62         10.34         1.26 o                         
  -1   7   3          0.40          0.41         0.65 o                         
   0   7   3          4.26          2.93         1.03 o                         
   1   7   3         10.01         10.22         1.25 o                         
   2   7   3          3.99          5.52         1.00 o                         
   3   7   3          3.52          2.12         0.78 o                         
   4   7   3         22.92         20.96         2.20 o                         
   5   7   3          7.12          5.58         1.75 o                         
   6   7   3          0.07          0.61         2.31 o                         
   7   7   3          1.21          3.65         2.33 o                         
   8   7   3          4.75          4.46         3.12 o                         
  -5   8   3          0.87          3.05         1.78 o                         
  -4   8   3          2.38          0.08         1.19 o                         
  -3   8   3          1.64          0.31         1.01 o                         
  -2   8   3          7.64         10.42         1.95 o                         
  -1   8   3          0.39          1.85         0.66 o                         
   0   8   3         17.60         17.27         1.88 o                         
   1   8   3          0.75          0.63         1.53 o                         
   2   8   3          0.29          0.47         1.09 o                         
   3   8   3          0.04          0.33         0.76 o                         
   4   8   3          3.86          0.48         0.89 o                         
   6   8   3          0.85          2.91         2.81 o                         
  -3   9   3          1.22         -2.31         2.31 o                         
  -2   9   3          0.07          0.09         1.83 o                         
  -1   9   3          0.05         -1.31         1.31 o                         
   0   9   3          3.09          2.01         1.88 o                         
   1   9   3          2.47          0.97         1.36 o                         
   2   9   3          0.00          1.26         1.51 o                         
   3   9   3          0.04          9.08         6.55 o                         
 -10   0   4          0.06         -1.61         3.00 o                         
  -8   0   4        220.90        223.40         9.37 o                         
  -6   0   4         13.91          9.54         1.50 o                         
  -4   0   4        130.67        165.41         4.53 o                         
  -2   0   4        610.33        591.71         6.97 o                         
   0   0   4        684.54        614.12         3.88 o                         
   2   0   4         14.47         10.71         0.70 o                         
   4   0   4        224.14        239.35         3.88 o                         
   6   0   4          2.71          1.54         0.43 o                         
   8   0   4        230.61        207.29        11.34 o                         
  10   0   4          0.45         -1.94         1.94 o                         
 -11   1   4          0.82          2.25         1.66 o                         
 -10   1   4          0.01          0.66         1.19 o                         
  -9   1   4          1.68          3.21         1.03 o                         
  -8   1   4         54.81         49.86         2.77 o                         
  -7   1   4        185.41        184.98         4.70 o                         
  -6   1   4        107.94        106.79         3.35 o                         
  -5   1   4          3.05          1.95         0.61 o                         
  -4   1   4        409.25        428.06         5.11 o                         
  -3   1   4       1994.22       2042.07        11.04 o                         
  -2   1   4        551.38        586.25         5.73 o                         
  -1   1   4        733.42        723.19         4.27 o                         
   0   1   4       2095.75       2004.30         9.77 o                         
   1   1   4       1723.72       1643.34         7.79 o                         
   2   1   4         93.67         94.40         1.44 o                         
   3   1   4        358.53        360.42         3.71 o                         
   4   1   4        570.70        607.93         6.54 o                         
   5   1   4          1.21          0.95         0.45 o                         
   6   1   4         11.18          9.86         1.00 o                         
   7   1   4          3.83          1.94         0.89 o                         
   8   1   4         30.45         24.91         2.22 o                         
   9   1   4          0.01          1.67         1.27 o                         
  10   1   4          5.77          9.96         2.26 o                         
  11   1   4          0.03         -3.52         3.52 o                         
 -11   2   4          0.49         -2.35         2.35 o                         
 -10   2   4          2.02         -0.81         0.90 o                         
  -9   2   4          8.90          6.37         1.55 o                         
  -8   2   4          2.70          2.23         0.72 o                         
  -7   2   4          0.01          0.00         0.84 o                         
  -6   2   4         22.91         23.10         1.62 o                         
  -5   2   4         58.24         55.41         1.67 o                         
  -4   2   4         38.88         34.42         1.53 o                         
  -3   2   4          7.63          7.99         0.67 o                         
  -2   2   4         24.10         25.93         0.99 o                         
  -1   2   4        267.22        262.79         2.56 o                         
   0   2   4          4.64          4.69         0.34 o                         
   1   2   4       1136.21       1097.65         8.29 o                         
   2   2   4          2.03          2.82         0.38 o                         
   3   2   4        176.71        189.42         2.63 o                         
   4   2   4         54.82         59.86         1.80 o                         
   5   2   4         19.37         18.42         1.15 o                         
   6   2   4          7.23          6.43         0.91 o                         
   7   2   4          0.01          0.31         0.55 o                         
   8   2   4         12.26         13.22         2.20 o                         
   9   2   4         17.99         13.14         2.26 o                         
  10   2   4          0.31          2.26         1.69 o                         
  11   2   4          0.07         -4.01         4.01 o                         
 -11   3   4          0.01          3.32         2.52 o                         
 -10   3   4          0.00         -0.76         1.27 o                         
  -9   3   4          9.46         11.27         1.88 o                         
  -8   3   4          0.65          0.16         0.83 o                         
  -7   3   4        351.41        353.52         7.39 o                         
  -6   3   4          0.09          0.32         0.30 o                         
  -5   3   4          3.19          2.40         0.46 o                         
  -4   3   4          0.07          0.05         0.35 o                         
  -3   3   4        849.99        831.62         6.70 o                         
  -2   3   4          0.19          0.20         0.25 o                         
  -1   3   4         47.66         46.07         1.15 o                         
   0   3   4         47.02         46.53         1.26 o                         
   1   3   4          7.51          8.39         0.60 o                         
   2   3   4          5.46          4.20         0.44 o                         
   3   3   4         32.49         33.53         1.11 o                         
   4   3   4         23.14         21.98         0.93 o                         
   5   3   4        220.52        223.95         4.04 o                         
   6   3   4          0.24         -0.24         0.69 o                         
   7   3   4         54.44         51.57         2.95 o                         
   8   3   4          1.77          2.90         1.22 o                         
   9   3   4          2.59          2.48         1.33 o                         
  10   3   4          0.02         -0.25         2.02 o                         
  11   3   4          0.00          2.43         2.28 o                         
 -10   4   4          2.05          2.11         1.81 o                         
  -9   4   4          5.33          3.93         1.21 o                         
  -8   4   4         13.30         11.81         1.73 o                         
  -7   4   4          6.32          9.55         1.49 o                         
  -6   4   4         20.33         18.73         1.55 o                         
  -5   4   4         44.76         48.22         2.08 o                         
  -4   4   4         38.07         37.98         1.61 o                         
  -3   4   4         40.33         42.15         1.35 o                         
  -2   4   4          3.42          3.64         0.38 o                         
  -1   4   4          9.99          7.15         0.49 o                         
   0   4   4          1.30          0.50         0.24 o                         
   1   4   4        129.01        127.42         1.87 o                         
   2   4   4          3.89          4.68         0.44 o                         
   3   4   4         14.14         16.82         0.81 o                         
   4   4   4         52.94         52.76         1.70 o                         
   5   4   4          9.48          8.03         0.69 o                         
   6   4   4          3.56          3.33         0.43 o                         
   7   4   4          5.86          5.42         1.21 o                         
   8   4   4         18.32         18.98         2.59 o                         
   9   4   4         12.13          7.84         1.90 o                         
  10   4   4          0.43         -0.12         0.91 o                         
  -9   5   4          0.00         -1.65         2.20 o                         
  -8   5   4         30.11         29.26         2.87 o                         
  -7   5   4         10.18          9.38         1.43 o                         
  -6   5   4         42.57         46.70         2.86 o                         
  -5   5   4          1.31          1.17         0.44 o                         
  -4   5   4         74.49         78.48         2.32 o                         
  -3   5   4         45.59         47.33         1.59 o                         
  -2   5   4         34.78         30.68         1.17 o                         
  -1   5   4         11.59         12.09         0.67 o                         
   0   5   4        245.36        238.43         3.05 o                         
   1   5   4         22.61         21.94         1.31 o                         
   2   5   4          8.88          8.39         0.87 o                         
   3   5   4          5.08          4.95         0.50 o                         
   4   5   4         83.52         74.21         2.16 o                         
   5   5   4          0.21          0.37         0.46 o                         
   6   5   4          2.17          1.84         0.84 o                         
   7   5   4          0.40         -0.91         0.91 o                         
   8   5   4         13.71         12.80         2.34 o                         
   9   5   4          0.08         -0.02         1.32 o                         
  -9   6   4          0.46          2.64         1.72 o                         
  -8   6   4         26.46         24.27         3.62 o                         
  -7   6   4          0.00         -0.08         0.98 o                         
  -6   6   4          2.12          2.19         0.95 o                         
  -5   6   4          0.82          1.37         0.71 o                         
  -4   6   4         11.01         10.24         0.95 o                         
  -3   6   4          1.44          1.54         0.44 o                         
  -2   6   4         45.43         44.11         1.46 o                         
  -1   6   4          1.46          1.20         0.36 o                         
   0   6   4          6.70          5.70         0.59 o                         
   1   6   4         12.56         11.97         1.07 o                         
   2   6   4          5.94          3.87         0.83 o                         
   3   6   4          1.46          0.55         0.87 o                         
   4   6   4          7.93          9.92         1.70 o                         
   5   6   4          3.04          1.45         0.80 o                         
   6   6   4          0.37         -0.68         1.41 o                         
   7   6   4          0.01          0.43         1.42 o                         
   8   6   4         22.63         25.54         4.29 o                         
   9   6   4          0.36         -1.29         1.31 o                         
  -8   7   4          3.77          7.83         2.74 o                         
  -7   7   4         27.07         30.21         4.28 o                         
  -6   7   4         10.25          9.15         1.86 o                         
  -5   7   4          0.12          0.29         0.77 o                         
  -4   7   4         10.58         10.12         1.48 o                         
  -3   7   4         48.07         54.52         2.85 o                         
  -2   7   4          0.71          0.17         0.64 o                         
  -1   7   4          2.73          1.88         0.88 o                         
   0   7   4          0.19         -0.15         0.85 o                         
   1   7   4         14.56         15.54         1.50 o                         
   2   7   4          1.80          1.05         0.71 o                         
   3   7   4          0.16         -0.92         0.92 o                         
   4   7   4         18.03         15.33         2.66 o                         
   5   7   4          2.48          0.99         1.09 o                         
   6   7   4          0.50          0.34         1.09 o                         
   7   7   4          2.42          2.54         2.06 o                         
   8   7   4          1.60          1.30         1.59 o                         
  -5   8   4          0.11         -1.58         1.99 o                         
  -4   8   4          0.44          4.85         1.73 o                         
  -3   8   4          3.38          3.84         1.36 o                         
  -2   8   4          0.00         -0.01         1.00 o                         
  -1   8   4          1.14          2.32         0.79 o                         
   0   8   4          0.02          0.72         1.03 o                         
   1   8   4          8.99          9.32         1.74 o                         
   2   8   4          0.01         -0.16         1.04 o                         
   3   8   4          4.05          4.32         1.30 o                         
   4   8   4          0.02          0.52         1.06 o                         
   5   8   4          0.41         -2.39         2.39 o                         
   6   8   4          0.02          4.19         2.82 o                         
  -3   9   4          6.96          1.52         1.97 o                         
  -2   9   4          0.03          4.95         3.73 o                         
  -1   9   4          0.15          0.48         1.14 o                         
   0   9   4          1.60          0.49         1.01 o                         
   1   9   4          0.08         -0.09         1.56 o                         
   2   9   4          0.29          1.06         1.36 o                         
   3   9   4          3.06          2.77         3.86 o                         
  -9   0   5          2.49          1.42         1.21 o                         
  -7   0   5        112.05        105.29         5.29 o                         
  -5   0   5          1.00          3.22         0.78 o                         
  -3   0   5        385.05        455.75         9.18 o                         
  -1   0   5        857.29        836.01        11.77 o                         
   1   0   5       1158.76       1092.13         5.77 o                         
   3   0   5        102.37         92.05         2.54 o                         
   5   0   5        372.22        394.61         4.37 o                         
   7   0   5          2.12         -0.48         3.83 o                         
   9   0   5         13.25         10.75         2.97 o                         
 -11   1   5          1.11          1.61         1.97 o                         
 -10   1   5          0.69         -1.11         1.11 o                         
  -9   1   5         11.19         13.68         1.76 o                         
  -8   1   5          0.39         -0.79         0.79 o                         
  -7   1   5         82.66         80.29         3.42 o                         
  -6   1   5          7.07          7.27         0.93 o                         
  -5   1   5          3.28          3.77         0.57 o                         
  -4   1   5        213.63        224.38         3.87 o                         
  -3   1   5       2068.67       2147.68         9.04 o                         
  -2   1   5          0.13          0.92         0.34 o                         
  -1   1   5         68.15         66.37         1.18 o                         
   0   1   5        320.34        324.37         2.94 o                         
   1   1   5       1122.60       1145.40         5.07 o                         
   2   1   5        830.13        820.05         5.67 o                         
   3   1   5         40.07         38.45         1.00 o                         
   4   1   5        583.36        595.62         5.60 o                         
   5   1   5         26.08         29.71         1.34 o                         
   6   1   5          3.80          3.96         0.66 o                         
   7   1   5         32.88         29.99         2.25 o                         
   8   1   5         12.52         13.16         2.46 o                         
   9   1   5          0.77          0.57         1.10 o                         
  10   1   5          6.18          7.12         2.01 o                         
  11   1   5          0.24         -2.13         2.40 o                         
 -11   2   5          0.72         -2.67         2.67 o                         
 -10   2   5          9.63         13.33         2.34 o                         
  -9   2   5          4.13          4.67         1.22 o                         
  -8   2   5         35.90         37.77         3.36 o                         
  -7   2   5          1.10          0.70         0.61 o                         
  -6   2   5         23.36         22.97         1.37 o                         
  -5   2   5         78.08         77.89         2.53 o                         
  -4   2   5         46.90         54.38         1.69 o                         
  -3   2   5        412.23        436.82         4.54 o                         
  -2   2   5        572.48        611.26         5.91 o                         
  -1   2   5         93.52        102.16         1.54 o                         
   0   2   5        724.10        754.46         4.30 o                         
   1   2   5        522.62        505.61         3.04 o                         
   2   2   5          2.40          2.45         0.28 o                         
   3   2   5          5.65          6.78         0.52 o                         
   4   2   5         53.59         53.75         1.73 o                         
   5   2   5         28.07         29.80         1.62 o                         
   6   2   5          0.19         -0.50         0.50 o                         
   7   2   5          3.29          2.32         0.76 o                         
   8   2   5        103.27        107.66         5.86 o                         
   9   2   5          6.52          3.66         1.24 o                         
  10   2   5          0.00         -1.67         1.67 o                         
  11   2   5          0.38          5.04         3.47 o                         
 -11   3   5          0.19         -3.41         3.41 o                         
 -10   3   5          0.79          3.63         2.78 o                         
  -9   3   5          0.05         -0.85         0.85 o                         
  -8   3   5         23.73         24.21         2.46 o                         
  -7   3   5          4.07          1.99         0.81 o                         
  -6   3   5          8.51         10.07         1.17 o                         
  -5   3   5          0.04          0.09         0.36 o                         
  -4   3   5        332.81        366.10         4.83 o                         
  -3   3   5         35.33         36.06         1.33 o                         
  -2   3   5        113.03        123.36         2.39 o                         
  -1   3   5          0.10          0.28         0.24 o                         
   0   3   5         62.94         61.42         1.47 o                         
   1   3   5          5.20          5.81         0.51 o                         
   2   3   5         33.77         28.62         0.97 o                         
   3   3   5          0.31          0.00         0.25 o                         
   4   3   5        111.45        113.01         2.34 o                         
   5   3   5          0.18          0.50         0.47 o                         
   6   3   5         28.40         29.57         1.73 o                         
   7   3   5          0.75          1.45         0.74 o                         
   8   3   5          2.79          4.05         1.42 o                         
   9   3   5          0.18          0.77         1.05 o                         
  10   3   5          5.91          5.91         2.92 o                         
  11   3   5          0.12          1.93         2.78 o                         
 -10   4   5          3.33          6.21         2.49 o                         
  -9   4   5          4.01          4.66         1.49 o                         
  -8   4   5          8.78          4.58         1.50 o                         
  -7   4   5          0.77         -0.97         0.97 o                         
  -6   4   5         10.76          9.63         1.21 o                         
  -5   4   5         35.95         37.13         1.81 o                         
  -4   4   5          2.81          2.26         0.49 o                         
  -3   4   5        235.95        220.81         2.99 o                         
  -2   4   5         47.42         49.26         1.47 o                         
  -1   4   5         36.21         40.10         1.12 o                         
   0   4   5         79.26         88.12         1.73 o                         
   1   4   5        386.29        397.16         4.50 o                         
   2   4   5          2.34          3.21         0.47 o                         
   3   4   5          8.85          8.57         0.65 o                         
   4   4   5          9.11          8.18         0.72 o                         
   5   4   5         42.03         42.51         1.52 o                         
   6   4   5          1.02          0.91         0.50 o                         
   7   4   5          0.75          1.19         0.81 o                         
   8   4   5         25.61         26.66         3.02 o                         
   9   4   5          3.48          4.02         1.45 o                         
  10   4   5          0.03          2.98         2.98 o                         
  -9   5   5          4.58          6.24         2.04 o                         
  -8   5   5          0.01          0.06         0.68 o                         
  -7   5   5         29.87         36.39         2.71 o                         
  -6   5   5          1.42          1.18         0.77 o                         
  -5   5   5          2.68          2.04         0.70 o                         
  -4   5   5          7.97          8.57         0.81 o                         
  -3   5   5        265.34        270.31         3.85 o                         
  -2   5   5          1.53          1.60         0.35 o                         
  -1   5   5          4.51          3.34         0.45 o                         
   0   5   5         14.00         12.50         0.76 o                         
   1   5   5        106.45         98.58         2.32 o                         
   2   5   5         11.40          9.85         0.98 o                         
   3   5   5         20.41         20.45         1.59 o                         
   4   5   5         10.19         10.41         0.71 o                         
   5   5   5         11.11         13.17         1.26 o                         
   6   5   5          3.63          2.64         1.16 o                         
   7   5   5         16.35         22.58         2.53 o                         
   8   5   5          1.85          3.69         1.45 o                         
   9   5   5          0.44          2.29         1.64 o                         
  -9   6   5          0.34         -2.64         2.64 o                         
  -8   6   5          0.74          2.60         2.39 o                         
  -7   6   5          4.08          3.79         1.13 o                         
  -6   6   5          2.39          3.38         0.98 o                         
  -5   6   5          0.04         -0.73         0.73 o                         
  -4   6   5          1.62          0.95         0.53 o                         
  -3   6   5         22.04         20.02         1.24 o                         
  -2   6   5          3.43          3.17         0.48 o                         
  -1   6   5          1.89          1.91         0.40 o                         
   0   6   5          3.26          4.19         0.58 o                         
   1   6   5         57.00         61.73         2.46 o                         
   2   6   5          0.16          0.28         0.49 o                         
   3   6   5          0.08          0.97         0.82 o                         
   4   6   5          0.18         -0.34         1.06 o                         
   5   6   5         15.46         19.85         2.13 o                         
   6   6   5          0.35          1.51         1.17 o                         
   7   6   5          0.78         -0.11         0.86 o                         
   8   6   5          0.76          1.20         1.19 o                         
   9   6   5          2.96         -3.25         3.25 o                         
  -7   7   5          8.42          6.58         2.02 o                         
  -6   7   5          0.41          0.55         1.16 o                         
  -5   7   5          0.01          0.46         0.73 o                         
  -4   7   5         13.87         14.44         1.83 o                         
  -3   7   5         25.71         29.64         2.30 o                         
  -2   7   5          0.16          0.19         0.63 o                         
  -1   7   5          0.40         -0.38         0.84 o                         
   0   7   5          0.46          0.49         0.57 o                         
   1   7   5          0.91          1.05         0.67 o                         
   2   7   5         11.65         10.85         1.41 o                         
   3   7   5          0.00         -0.80         0.80 o                         
   4   7   5         18.93         18.11         2.44 o                         
   5   7   5          0.00         -1.07         1.45 o                         
   6   7   5          0.03          0.68         1.34 o                         
   7   7   5          0.83          0.31         1.41 o                         
  -6   8   5          0.45          0.13         1.35 o                         
  -5   8   5          0.66          0.24         0.89 o                         
  -4   8   5          3.03          3.27         1.77 o                         
  -3   8   5          1.36          2.11         1.48 o                         
  -2   8   5         18.12         16.54         2.09 o                         
  -1   8   5          1.72          1.63         0.71 o                         
   0   8   5         15.21         13.35         1.66 o                         
   1   8   5          0.78          0.89         0.65 o                         
   2   8   5          3.49          4.41         1.15 o                         
   3   8   5          0.29          0.17         0.82 o                         
   4   8   5          0.86          1.21         1.90 o                         
   5   8   5          0.35          2.11         2.18 o                         
  -3   9   5          1.74         -2.77         2.77 o                         
  -2   9   5          1.44          2.11         2.75 o                         
  -1   9   5          0.10          2.36         1.26 o                         
   0   9   5          0.29         -1.68         1.68 o                         
   1   9   5          0.01         -0.03         2.56 o                         
   2   9   5          0.60         -0.50         1.76 o                         
   3   9   5          0.04          0.36         1.21 o                         
 -10   0   6         36.44         38.98         5.01 o                         
  -8   0   6         29.81         31.10         3.58 o                         
  -6   0   6          1.91          3.34         1.36 o                         
  -4   0   6        181.86        208.16         7.25 o                         
  -2   0   6        617.34        700.83         7.65 o                         
   0   0   6        816.91        861.66         5.94 o                         
   2   0   6         43.91         49.30         1.62 o                         
   4   0   6         27.02         19.68         1.26 o                         
   6   0   6        139.21        126.61         2.64 o                         
   8   0   6         36.10         37.79         4.95 o                         
  10   0   6          0.02          1.25         3.32 o                         
 -10   1   6          0.02         -0.01         0.90 o                         
  -9   1   6          0.00          0.69         1.10 o                         
  -8   1   6          4.03          2.71         0.84 o                         
  -7   1   6         19.26         18.47         2.02 o                         
  -6   1   6          8.85          9.94         1.22 o                         
  -5   1   6         70.50         68.55         2.41 o                         
  -4   1   6         10.84         13.99         0.85 o                         
  -3   1   6          5.77          7.46         0.56 o                         
  -2   1   6        160.34        138.73         2.40 o                         
  -1   1   6         55.59         55.67         1.23 o                         
   0   1   6        285.77        298.17         2.96 o                         
   1   1   6        282.21        288.68         2.55 o                         
   2   1   6         80.25         79.00         1.41 o                         
   3   1   6        178.24        173.13         2.32 o                         
   4   1   6          0.48          0.38         0.30 o                         
   5   1   6        138.09        139.93         3.04 o                         
   6   1   6         24.70         26.31         1.74 o                         
   7   1   6          1.28          0.71         0.47 o                         
   8   1   6          1.91          1.90         0.88 o                         
   9   1   6          0.42          0.84         1.35 o                         
  10   1   6          9.00          8.27         1.92 o                         
 -11   2   6          8.17          8.42         3.94 o                         
 -10   2   6          5.36          5.89         1.59 o                         
  -9   2   6          1.36          1.48         0.81 o                         
  -8   2   6          0.31          0.18         0.75 o                         
  -7   2   6         33.30         32.77         1.83 o                         
  -6   2   6         26.07         28.50         2.23 o                         
  -5   2   6          1.91          1.01         0.46 o                         
  -4   2   6         19.30         19.17         0.97 o                         
  -3   2   6        444.17        485.96         5.28 o                         
  -2   2   6         53.86         50.56         1.26 o                         
  -1   2   6        408.29        381.41         3.88 o                         
   0   2   6         46.78         44.57         1.14 o                         
   1   2   6        215.29        231.31         2.19 o                         
   2   2   6         64.44         63.88         1.20 o                         
   3   2   6          0.19         -0.11         0.24 o                         
   4   2   6         50.38         51.68         1.65 o                         
   5   2   6         76.01         85.73         2.90 o                         
   6   2   6          4.27          1.83         0.67 o                         
   7   2   6          7.00          5.05         1.06 o                         
   8   2   6          4.85          4.50         1.01 o                         
   9   2   6          0.46         -0.69         1.01 o                         
  10   2   6          0.03          0.70         0.89 o                         
  11   2   6          6.67          4.45         3.73 o                         
 -11   3   6          0.06         -2.72         2.72 o                         
 -10   3   6          0.10         -1.66         1.66 o                         
  -9   3   6         11.35          9.24         1.34 o                         
  -8   3   6          0.06         -0.68         0.68 o                         
  -7   3   6          0.14         -0.53         0.71 o                         
  -6   3   6          2.91          2.84         0.73 o                         
  -5   3   6          0.31          0.46         0.45 o                         
  -4   3   6          1.10          1.10         0.40 o                         
  -3   3   6        174.77        183.49         3.09 o                         
  -2   3   6         21.88         23.62         0.96 o                         
  -1   3   6         53.99         55.37         1.29 o                         
   0   3   6          0.02         -0.23         0.23 o                         
   1   3   6        802.36        787.72         5.27 o                         
   2   3   6          1.69          1.36         0.30 o                         
   3   3   6          3.22          3.47         0.39 o                         
   4   3   6          4.51          4.62         0.51 o                         
   5   3   6         32.66         34.62         1.74 o                         
   6   3   6          1.27          1.28         0.61 o                         
   7   3   6         44.78         47.03         3.38 o                         
   8   3   6          0.02          1.34         1.07 o                         
   9   3   6          2.60          1.67         1.14 o                         
  10   3   6          0.12          0.47         1.27 o                         
  11   3   6          0.58          6.33         3.40 o                         
 -10   4   6          7.03          5.51         2.37 o                         
  -9   4   6          0.01          0.90         1.68 o                         
  -8   4   6          1.72          2.37         1.09 o                         
  -7   4   6          7.19          7.85         1.22 o                         
  -6   4   6         12.83         13.34         1.61 o                         
  -5   4   6          1.53          1.19         0.47 o                         
  -4   4   6          4.76          3.79         0.61 o                         
  -3   4   6        141.63        138.98         2.94 o                         
  -2   4   6          0.93          0.57         0.30 o                         
  -1   4   6          2.49          2.22         0.28 o                         
   0   4   6          0.30          0.12         0.27 o                         
   1   4   6        134.05        130.57         2.58 o                         
   2   4   6         53.41         54.17         1.61 o                         
   3   4   6          5.17          2.92         0.44 o                         
   4   4   6         50.06         58.44         1.92 o                         
   5   4   6         10.87         12.06         0.80 o                         
   6   4   6          8.38          6.35         0.92 o                         
   7   4   6          0.57          0.34         1.01 o                         
   8   4   6          7.72          7.67         1.63 o                         
   9   4   6          1.77          2.93         1.21 o                         
  10   4   6          0.11          1.36         2.11 o                         
  -9   5   6          0.29          0.19         1.04 o                         
  -8   5   6          5.20          5.04         1.30 o                         
  -7   5   6          1.51          1.35         0.90 o                         
  -6   5   6          0.03         -0.60         0.70 o                         
  -5   5   6          1.45          2.42         0.74 o                         
  -4   5   6          9.91         10.80         0.91 o                         
  -3   5   6          2.28          2.69         0.50 o                         
  -2   5   6         14.13         13.11         0.83 o                         
  -1   5   6          0.01          0.08         0.32 o                         
   0   5   6          2.33          1.48         0.39 o                         
   1   5   6          6.77          6.78         0.56 o                         
   2   5   6          5.15          4.04         0.49 o                         
   3   5   6          2.63          2.25         0.49 o                         
   4   5   6          2.17          2.03         0.68 o                         
   5   5   6          4.59          5.73         0.88 o                         
   6   5   6         16.51         20.65         1.77 o                         
   7   5   6          0.00         -0.11         0.80 o                         
   8   5   6          0.45          0.77         1.23 o                         
   9   5   6          0.02         -2.10         2.27 o                         
  -8   6   6          2.55          1.53         1.05 o                         
  -7   6   6          0.94          0.28         0.85 o                         
  -6   6   6          0.84          0.88         0.68 o                         
  -5   6   6          0.57          1.79         0.86 o                         
  -4   6   6         13.56         14.42         1.46 o                         
  -3   6   6         11.51         12.68         1.06 o                         
  -2   6   6         44.48         44.02         1.97 o                         
  -1   6   6          0.34          0.67         0.28 o                         
   0   6   6         69.22         67.55         1.52 o                         
   1   6   6          5.19          5.70         0.78 o                         
   2   6   6         18.47         17.13         1.79 o                         
   3   6   6          0.01          0.89         1.51 o                         
   4   6   6          2.20          2.25         1.12 o                         
   5   6   6          3.64          1.41         1.53 o                         
   6   6   6          8.28          6.91         1.67 o                         
   7   6   6          0.07         -0.84         0.84 o                         
   8   6   6          4.72          1.08         1.03 o                         
  -7   7   6          2.24          1.85         1.06 o                         
  -6   7   6          0.24         -1.65         1.65 o                         
  -5   7   6          0.16          0.25         1.70 o                         
  -4   7   6          5.83          6.20         1.40 o                         
  -3   7   6          5.87          5.95         1.26 o                         
  -2   7   6          1.13          0.30         0.67 o                         
  -1   7   6          0.10         -0.03         1.03 o                         
   0   7   6          2.82          1.43         0.59 o                         
   1   7   6         10.24         12.68         1.48 o                         
   2   7   6          5.82          7.30         1.19 o                         
   3   7   6          1.07          0.34         0.73 o                         
   4   7   6          0.06          0.11         1.00 o                         
   5   7   6          9.18          8.96         1.87 o                         
   6   7   6          0.08         -1.30         1.30 o                         
   7   7   6          0.66          5.37         3.47 o                         
  -5   8   6          0.05          3.67         2.22 o                         
  -4   8   6          0.00         -1.42         1.42 o                         
  -3   8   6         10.50          9.94         2.62 o                         
  -2   8   6          0.01         -0.20         0.71 o                         
  -1   8   6          0.01         -0.53         0.61 o                         
   0   8   6          0.04          1.95         0.96 o                         
   1   8   6         14.09          7.15         1.64 o                         
   2   8   6          0.59          0.46         0.82 o                         
   3   8   6          0.03          0.14         1.87 o                         
   4   8   6          0.00         -1.49         5.03 o                         
   5   8   6          2.36         -1.89         1.95 o                         
  -2   9   6          0.20          1.23         1.81 o                         
  -1   9   6          0.09         -2.66         2.66 o                         
   0   9   6          0.20         -2.66         2.66 o                         
   1   9   6          2.69          2.06         2.56 o                         
   2   9   6          0.31          0.84         1.34 o                         
  -9   0   7          0.02          2.61         1.58 o                         
  -7   0   7         27.40         23.34         3.02 o                         
  -5   0   7         71.00         82.87         5.07 o                         
  -3   0   7        134.57        142.07         3.44 o                         
  -1   0   7        431.30        371.30         4.06 o                         
   1   0   7        822.80       1010.07         8.91 o                         
   3   0   7        309.24        330.36         5.11 o                         
   5   0   7         17.07         16.61         1.51 o                         
   7   0   7          2.92          2.93         1.25 o                         
   9   0   7          0.11         -1.06         1.35 o                         
 -10   1   7          1.32          2.04         0.93 o                         
  -9   1   7          0.21          2.91         1.05 o                         
  -8   1   7          0.06         -0.42         0.71 o                         
  -7   1   7          4.12          3.28         1.01 o                         
  -6   1   7         66.47         66.93         2.73 o                         
  -5   1   7         14.41         10.37         0.92 o                         
  -4   1   7         70.09         72.98         1.82 o                         
  -3   1   7          6.27          5.85         0.50 o                         
  -2   1   7         20.62         18.85         0.90 o                         
  -1   1   7        289.59        291.72         3.19 o                         
   0   1   7        125.26        118.42         1.58 o                         
   1   1   7        287.31        295.15         3.01 o                         
   2   1   7          0.29          0.09         0.24 o                         
   3   1   7         80.37         75.68         1.61 o                         
   4   1   7          1.87          1.09         0.31 o                         
   5   1   7        283.23        271.48         4.55 o                         
   6   1   7          1.56          1.69         0.82 o                         
   7   1   7         24.32         23.69         1.69 o                         
   8   1   7          1.39         -0.43         1.04 o                         
   9   1   7          0.12         -0.63         1.28 o                         
  10   1   7          2.36          3.73         1.55 o                         
 -10   2   7         33.15         39.09         4.00 o                         
  -9   2   7          0.67          0.92         0.82 o                         
  -8   2   7          1.15          1.24         0.82 o                         
  -7   2   7          1.40          1.09         0.89 o                         
  -6   2   7          5.41          4.61         1.02 o                         
  -5   2   7          0.15         -0.07         0.37 o                         
  -4   2   7         14.08         15.83         1.01 o                         
  -3   2   7        144.14        147.99         2.74 o                         
  -2   2   7          9.40          8.95         0.58 o                         
  -1   2   7         61.50         70.63         1.71 o                         
   0   2   7        632.95        684.77         5.14 o                         
   1   2   7        527.93        556.94         4.52 o                         
   2   2   7        339.61        358.41         3.50 o                         
   3   2   7        226.87        229.79         2.82 o                         
   4   2   7          1.71          2.29         0.36 o                         
   5   2   7         14.19         14.67         1.25 o                         
   6   2   7        112.85        122.08         4.05 o                         
   7   2   7          4.95          4.72         0.98 o                         
   8   2   7          7.03          4.04         1.23 o                         
   9   2   7          0.00         -1.01         1.01 o                         
  10   2   7          0.33          0.59         1.23 o                         
 -10   3   7          0.17          0.69         1.76 o                         
  -9   3   7          0.00          0.16         0.89 o                         
  -8   3   7         16.57         19.75         2.31 o                         
  -7   3   7          0.49         -0.32         1.04 o                         
  -6   3   7          3.61          1.41         0.51 o                         
  -5   3   7          3.78          3.48         0.68 o                         
  -4   3   7          5.62          4.38         0.75 o                         
  -3   3   7          0.19          0.35         0.41 o                         
  -2   3   7         62.19         58.90         1.47 o                         
  -1   3   7         11.39         10.72         0.62 o                         
   0   3   7         18.39         16.91         0.78 o                         
   1   3   7          0.03          0.65         0.22 o                         
   2   3   7          0.11          0.20         0.22 o                         
   3   3   7          6.44          5.43         0.49 o                         
   4   3   7         76.73         77.99         2.00 o                         
   5   3   7          9.54         10.86         1.06 o                         
   6   3   7         44.79         41.73         2.11 o                         
   7   3   7          0.32         -0.74         1.37 o                         
   8   3   7          0.22         -0.03         0.80 o                         
   9   3   7          0.06         -0.04         1.05 o                         
  10   3   7          0.88          1.31         1.07 o                         
 -10   4   7          9.94         13.54         5.05 o                         
  -9   4   7          0.08         -0.47         0.78 o                         
  -8   4   7          0.78         -0.28         0.70 o                         
  -7   4   7          6.87          6.41         1.15 o                         
  -6   4   7          1.36          1.50         0.70 o                         
  -5   4   7          0.41          1.31         0.56 o                         
  -4   4   7          0.27          0.80         0.37 o                         
  -3   4   7         79.36         82.23         2.22 o                         
  -2   4   7          1.19          0.35         0.31 o                         
  -1   4   7          0.10          0.12         0.18 o                         
   0   4   7         88.89         92.31         2.11 o                         
   1   4   7        227.84        237.31         3.54 o                         
   2   4   7         54.65         58.18         1.85 o                         
   3   4   7        109.13        108.40         2.33 o                         
   4   4   7          0.64          1.37         0.42 o                         
   5   4   7          0.49          1.20         0.28 o                         
   6   4   7         20.69         21.71         2.06 o                         
   7   4   7          3.82          6.72         1.17 o                         
   8   4   7          2.15          2.27         1.14 o                         
   9   4   7          0.04          2.02         1.42 o                         
  10   4   7          0.01         -2.99         2.99 o                         
  -9   5   7          0.93         -1.62         1.83 o                         
  -8   5   7          1.31          0.78         0.81 o                         
  -7   5   7          3.54          2.75         1.19 o                         
  -6   5   7          6.38          7.64         1.27 o                         
  -5   5   7          0.25          0.18         0.61 o                         
  -4   5   7          3.89          2.98         0.59 o                         
  -3   5   7         10.87          9.15         0.86 o                         
  -2   5   7          4.35          3.81         0.41 o                         
  -1   5   7         38.39         35.38         1.45 o                         
   0   5   7          0.17          0.18         0.33 o                         
   1   5   7         51.05         53.78         1.71 o                         
   2   5   7          3.92          3.97         0.59 o                         
   3   5   7          7.96          9.90         0.92 o                         
   4   5   7          6.00          8.29         1.02 o                         
   5   5   7         83.29        101.15         3.98 o                         
   6   5   7          0.39         -0.12         0.74 o                         
   7   5   7          8.02          9.59         1.65 o                         
   8   5   7          0.59         -0.49         1.70 o                         
   9   5   7          0.34          3.77         2.69 o                         
  -8   6   7          0.06          4.20         2.29 o                         
  -7   6   7          3.54          2.09         1.14 o                         
  -6   6   7          0.21          0.13         0.63 o                         
  -5   6   7          2.47          2.47         0.92 o                         
  -4   6   7          0.98          1.12         0.58 o                         
  -3   6   7         14.26         15.06         1.45 o                         
  -2   6   7          0.98          1.18         0.44 o                         
  -1   6   7          1.32          2.03         0.55 o                         
   0   6   7          1.00          1.10         0.59 o                         
   1   6   7         47.29         48.25         2.19 o                         
   2   6   7          0.39         -0.67         0.67 o                         
   3   6   7          6.75          6.39         1.53 o                         
   4   6   7          3.36          2.55         1.28 o                         
   5   6   7          3.00          3.21         1.86 o                         
   6   6   7          1.47          0.67         0.81 o                         
   7   6   7          0.08         -0.19         1.17 o                         
  -7   7   7          0.15         -1.13         1.13 o                         
  -6   7   7          4.37          1.52         1.11 o                         
  -5   7   7          0.02          0.74         0.99 o                         
  -4   7   7          4.62          3.52         0.92 o                         
  -3   7   7          0.00         -0.99         1.01 o                         
  -2   7   7          0.00         -0.28         0.66 o                         
  -1   7   7          0.50          0.74         0.82 o                         
   0   7   7          3.78          3.31         0.80 o                         
   1   7   7          8.33          6.93         1.09 o                         
   2   7   7          0.07          0.67         0.86 o                         
   3   7   7          2.12          3.46         1.44 o                         
   4   7   7          3.51          2.87         1.34 o                         
   5   7   7         20.32         22.54         2.99 o                         
   6   7   7          3.39          0.21         1.68 o                         
   7   7   7          0.01         -3.24         3.24 o                         
  -5   8   7          0.09         -2.70         2.88 o                         
  -4   8   7          0.41          0.70         2.03 o                         
  -3   8   7          0.34          1.64         1.24 o                         
  -2   8   7          3.65          1.64         0.90 o                         
  -1   8   7          2.47          1.75         0.67 o                         
   0   8   7         22.13         18.72         2.17 o                         
   1   8   7          2.69          3.64         0.98 o                         
   2   8   7          8.34          6.44         1.90 o                         
   3   8   7          1.08         -0.53         1.30 o                         
   4   8   7          1.21          0.25         1.93 o                         
 -10   0   8         43.29         43.40         6.53 o                         
  -8   0   8          6.82          7.63         2.07 o                         
  -6   0   8          5.18          8.04         1.37 o                         
  -4   0   8          1.74          3.45         0.95 o                         
  -2   0   8        243.38        274.23         5.40 o                         
   0   0   8       2331.92       2380.19        23.74 o                         
   2   0   8        614.70        600.67         6.45 o                         
   4   0   8         20.21         21.78         1.55 o                         
   6   0   8         75.15         85.72         3.09 o                         
   8   0   8          3.89          0.19         1.07 o                         
  10   0   8          1.68          0.41         3.49 o                         
 -10   1   8          2.10          2.64         1.04 o                         
  -9   1   8          0.35         -0.22         0.74 o                         
  -8   1   8          2.11          2.23         0.84 o                         
  -7   1   8          2.23          1.88         0.65 o                         
  -6   1   8        121.83        107.72         3.51 o                         
  -5   1   8          4.72          3.96         0.62 o                         
  -4   1   8         55.81         58.62         1.76 o                         
  -3   1   8         78.89         79.50         2.02 o                         
  -2   1   8         32.33         33.84         1.30 o                         
  -1   1   8          4.97          5.27         0.40 o                         
   0   1   8         26.93         27.69         0.83 o                         
   1   1   8        316.89        316.14         3.23 o                         
   2   1   8         41.82         45.09         0.93 o                         
   3   1   8          3.37          3.15         0.36 o                         
   4   1   8        144.06        144.51         2.72 o                         
   5   1   8        232.83        227.51         4.45 o                         
   6   1   8         91.11         92.58         3.39 o                         
   7   1   8          0.05         -0.27         0.75 o                         
   8   1   8          1.86          0.34         0.95 o                         
   9   1   8          0.17          0.24         1.04 o                         
  10   1   8          0.01          1.18         1.18 o                         
 -10   2   8          1.93          3.11         1.47 o                         
  -9   2   8          1.13          0.37         0.92 o                         
  -8   2   8          0.57          1.58         0.87 o                         
  -7   2   8          3.79          2.11         0.79 o                         
  -6   2   8          5.10          4.59         0.75 o                         
  -5   2   8          2.48          3.71         0.77 o                         
  -4   2   8          0.81          0.90         0.49 o                         
  -3   2   8        204.49        204.36         3.31 o                         
  -2   2   8          0.06          0.30         0.27 o                         
  -1   2   8         62.12         62.74         1.51 o                         
   0   2   8         44.54         46.82         1.36 o                         
   1   2   8        414.15        460.08         4.40 o                         
   2   2   8          0.02         -0.03         0.16 o                         
   3   2   8         64.47         60.67         1.52 o                         
   4   2   8         40.18         42.45         1.46 o                         
   5   2   8         23.68         24.46         1.51 o                         
   6   2   8          0.00         -0.01         0.59 o                         
   7   2   8          3.48          3.38         0.86 o                         
   8   2   8          3.32          2.82         1.38 o                         
   9   2   8          0.13         -1.37         1.37 o                         
  10   2   8          0.48          0.84         2.41 o                         
 -10   3   8          0.12          1.18         2.96 o                         
  -9   3   8          2.22          0.78         0.97 o                         
  -8   3   8          0.12         -0.89         0.89 o                         
  -7   3   8         65.69         70.16         3.83 o                         
  -6   3   8          3.93          3.77         0.93 o                         
  -5   3   8         67.13         62.94         2.81 o                         
  -4   3   8          7.56          7.70         0.95 o                         
  -3   3   8         14.20         14.38         1.05 o                         
  -2   3   8          0.33          0.47         0.33 o                         
  -1   3   8        290.40        289.86         3.35 o                         
   0   3   8          0.44          0.27         0.28 o                         
   1   3   8        125.13        144.19         2.64 o                         
   2   3   8          1.05          0.83         0.26 o                         
   3   3   8          3.65          3.82         0.51 o                         
   4   3   8          1.48          0.86         0.39 o                         
   5   3   8        482.23        512.84         6.59 o                         
   6   3   8          0.00         -0.29         0.47 o                         
   7   3   8          0.93          1.72         0.83 o                         
   8   3   8          0.01          1.16         0.70 o                         
   9   3   8          0.28         -0.46         0.91 o                         
  10   3   8          0.06         -0.06         1.21 o                         
 -10   4   8          4.11          1.78         1.76 o                         
  -9   4   8          2.47          2.17         1.43 o                         
  -8   4   8          0.06          0.46         0.74 o                         
  -7   4   8          1.79          1.49         0.79 o                         
  -6   4   8          1.71          0.19         0.76 o                         
  -5   4   8          1.66          1.28         0.62 o                         
  -4   4   8          0.04         -0.21         0.55 o                         
  -3   4   8         28.03         27.47         1.57 o                         
  -2   4   8          1.00         -0.09         0.31 o                         
  -1   4   8         21.27         19.40         0.88 o                         
   0   4   8        108.51        111.19         2.86 o                         
   1   4   8        139.80        143.20         2.67 o                         
   2   4   8          2.34          2.61         0.45 o                         
   3   4   8         30.56         30.37         1.20 o                         
   4   4   8         53.58         56.88         1.84 o                         
   5   4   8          0.14          0.45         0.62 o                         
   6   4   8          1.21          0.72         0.79 o                         
   7   4   8          0.05         -0.48         0.67 o                         
   8   4   8          4.15          4.14         1.86 o                         
   9   4   8          0.25         -0.58         2.10 o                         
  -9   5   8          0.15          0.83         1.71 o                         
  -8   5   8          0.56          0.56         1.00 o                         
  -7   5   8          0.07         -0.96         0.96 o                         
  -6   5   8         30.12         30.81         2.39 o                         
  -5   5   8          0.16          0.21         0.62 o                         
  -4   5   8          3.93          3.41         0.77 o                         
  -3   5   8          8.52          9.53         1.01 o                         
  -2   5   8         17.21         15.44         0.81 o                         
  -1   5   8          0.91          0.68         0.33 o                         
   0   5   8          0.43          0.58         0.29 o                         
   1   5   8          7.87          8.82         0.84 o                         
   2   5   8         11.68         10.76         0.96 o                         
   3   5   8          0.79          0.09         0.46 o                         
   4   5   8         59.20         67.76         2.91 o                         
   5   5   8         23.98         25.62         1.94 o                         
   6   5   8         40.50         41.47         2.74 o                         
   7   5   8          0.57         -1.02         1.02 o                         
   8   5   8          0.47          1.89         2.43 o                         
  -8   6   8          1.38         -0.33         2.08 o                         
  -7   6   8          1.77          3.52         1.89 o                         
  -6   6   8          0.02          0.53         0.73 o                         
  -5   6   8          0.13          1.16         0.80 o                         
  -4   6   8          0.00         -0.65         0.95 o                         
  -3   6   8          6.91          8.90         1.15 o                         
  -2   6   8          2.76          2.13         0.62 o                         
  -1   6   8          0.98          0.53         0.62 o                         
   0   6   8         86.33         97.03         3.61 o                         
   1   6   8          6.74          7.23         1.18 o                         
   2   6   8         25.59         29.85         2.41 o                         
   3   6   8          0.72          2.04         1.04 o                         
   4   6   8          2.97          1.84         0.79 o                         
   5   6   8          1.20          1.56         0.86 o                         
   6   6   8          7.50         12.58         2.36 o                         
   7   6   8          0.01          0.40         1.07 o                         
   8   6   8          0.69          1.92         2.35 o                         
  -7   7   8          1.22          2.78         1.44 o                         
  -6   7   8          8.04          7.27         2.30 o                         
  -5   7   8          0.34         -0.65         0.89 o                         
  -4   7   8          1.50          2.05         0.95 o                         
  -3   7   8          2.84          2.35         0.93 o                         
  -2   7   8          0.01         -0.19         0.66 o                         
  -1   7   8          0.99          1.95         0.74 o                         
   0   7   8          0.71          1.63         0.74 o                         
   1   7   8         14.18         14.35         1.99 o                         
   2   7   8          0.94          1.06         0.65 o                         
   3   7   8          0.01          0.99         0.82 o                         
   4   7   8         20.12         21.00         2.82 o                         
   5   7   8         30.95         26.69         4.87 o                         
   6   7   8          8.10         11.90         4.71 o                         
  -5   8   8          0.01          5.35         3.05 o                         
  -4   8   8          0.16          2.06         2.50 o                         
  -3   8   8          2.08          3.81         2.62 o                         
  -2   8   8          0.16         -2.68         2.68 o                         
  -1   8   8          0.20         -0.69         2.21 o                         
   0   8   8          0.00          1.63         1.30 o                         
   1   8   8          7.93          4.93         1.75 o                         
   2   8   8          0.18          0.01         1.56 o                         
   3   8   8          0.06          1.29         0.97 o                         
   4   8   8          0.15          6.57         3.52 o                         
  -9   0   9          0.01         -0.26         1.37 o                         
  -7   0   9          3.08          3.22         1.06 o                         
  -5   0   9         21.53         27.99         2.02 o                         
  -3   0   9          5.61          5.68         0.90 o                         
  -1   0   9         86.15         98.92         2.38 o                         
   1   0   9        129.21        117.12         2.59 o                         
   3   0   9        103.97        112.78         2.52 o                         
   5   0   9         32.15         28.51         1.88 o                         
   7   0   9         22.54         22.33         3.84 o                         
   9   0   9          2.44          5.01         2.37 o                         
 -10   1   9          3.35          3.23         1.09 o                         
  -9   1   9          2.06          2.06         0.86 o                         
  -8   1   9          0.55          0.59         0.81 o                         
  -7   1   9         57.12         49.51         3.10 o                         
  -6   1   9         74.18         70.23         2.67 o                         
  -5   1   9         36.91         35.11         1.67 o                         
  -4   1   9         52.16         52.43         1.80 o                         
  -3   1   9        162.34        155.60         3.12 o                         
  -2   1   9         12.49         14.56         0.86 o                         
  -1   1   9         42.60         45.75         1.07 o                         
   0   1   9         70.26         76.06         1.44 o                         
   1   1   9         41.08         40.77         1.17 o                         
   2   1   9         44.91         43.15         1.19 o                         
   3   1   9         29.61         34.58         1.18 o                         
   4   1   9        201.32        213.44         3.29 o                         
   5   1   9        813.46        839.95         7.53 o                         
   6   1   9         61.46         68.06         2.96 o                         
   7   1   9          2.20          2.64         0.88 o                         
   8   1   9          0.19         -1.02         1.22 o                         
   9   1   9          2.21          2.27         1.16 o                         
  10   1   9          0.02          0.52         1.52 o                         
 -10   2   9          6.95          8.07         2.22 o                         
  -9   2   9          3.83          5.47         1.21 o                         
  -8   2   9          9.63         13.18         2.04 o                         
  -7   2   9          3.90          5.76         1.21 o                         
  -6   2   9         33.07         37.97         2.16 o                         
  -5   2   9          3.96          3.20         0.54 o                         
  -4   2   9          2.96          1.93         0.51 o                         
  -3   2   9          9.01          7.19         0.80 o                         
  -2   2   9        125.24        119.56         2.07 o                         
  -1   2   9          2.79          2.62         0.36 o                         
   0   2   9         51.75         51.66         1.46 o                         
   1   2   9          4.29          3.39         0.39 o                         
   2   2   9         26.73         28.03         1.09 o                         
   3   2   9          2.42          1.53         0.29 o                         
   4   2   9        140.62        143.36         2.77 o                         
   5   2   9          4.29          5.69         0.85 o                         
   6   2   9         18.28         18.17         1.84 o                         
   7   2   9          0.01          0.07         0.56 o                         
   8   2   9          2.89          5.72         1.57 o                         
   9   2   9          0.02          0.68         1.27 o                         
  10   2   9          3.12          0.50         1.15 o                         
 -10   3   9          5.51          3.90         4.87 o                         
  -9   3   9          0.06          0.30         1.31 o                         
  -8   3   9          0.06          0.43         0.82 o                         
  -7   3   9          0.60          0.92         0.71 o                         
  -6   3   9         63.63         63.34         2.86 o                         
  -5   3   9          1.01          0.45         0.66 o                         
  -4   3   9          0.48          0.12         0.47 o                         
  -3   3   9         16.14         16.22         1.17 o                         
  -2   3   9        303.18        305.24         4.04 o                         
  -1   3   9          0.86          0.84         0.34 o                         
   0   3   9         13.62         13.66         0.74 o                         
   1   3   9         10.33          9.00         0.82 o                         
   2   3   9          3.53          4.56         0.47 o                         
   3   3   9          0.17          0.14         0.32 o                         
   4   3   9        257.97        275.58         4.19 o                         
   5   3   9         12.34         13.47         1.22 o                         
   6   3   9        115.36        130.63         4.56 o                         
   7   3   9          0.02         -0.86         0.86 o                         
   8   3   9          0.07          0.14         0.86 o                         
   9   3   9          0.03          0.00         1.05 o                         
  10   3   9          0.02         -1.62         1.87 o                         
  -9   4   9          1.25          1.85         0.98 o                         
  -8   4   9          1.98          1.37         0.63 o                         
  -7   4   9          3.33          5.21         1.11 o                         
  -6   4   9         11.40         10.23         1.34 o                         
  -5   4   9          0.53          0.34         0.59 o                         
  -4   4   9          1.42          0.91         0.62 o                         
  -3   4   9          0.42          1.33         0.64 o                         
  -2   4   9         39.07         35.91         1.43 o                         
  -1   4   9          8.31          7.58         0.68 o                         
   0   4   9         15.32         15.26         1.23 o                         
   1   4   9          0.49          0.46         0.53 o                         
   2   4   9          3.95          2.33         0.47 o                         
   3   4   9          1.03          0.94         0.33 o                         
   4   4   9         32.13         31.28         1.81 o                         
   5   4   9          0.14          1.13         0.67 o                         
   6   4   9          2.94          3.45         0.84 o                         
   7   4   9          0.10         -0.69         0.69 o                         
   8   4   9          2.72          2.77         0.94 o                         
  -8   5   9          0.89         -1.23         1.23 o                         
  -7   5   9         23.11         29.35         2.84 o                         
  -6   5   9         11.79         12.26         1.47 o                         
  -5   5   9         14.82         16.94         1.75 o                         
  -4   5   9          5.91          6.86         1.12 o                         
  -3   5   9         36.30         44.54         2.18 o                         
  -2   5   9          3.03          4.39         0.54 o                         
  -1   5   9         11.44         11.31         1.01 o                         
   0   5   9         11.89         11.26         1.00 o                         
   1   5   9          8.86         10.92         0.83 o                         
   2   5   9          2.59          2.09         0.44 o                         
   3   5   9          8.34          8.46         0.93 o                         
   4   5   9         26.97         33.17         2.07 o                         
   5   5   9        238.05        280.55         7.19 o                         
   6   5   9         10.58         12.85         2.37 o                         
   7   5   9          0.14          0.96         0.92 o                         
   8   5   9          0.02          1.74         1.74 o                         
  -7   6   9          0.11         -0.68         1.29 o                         
  -6   6   9          1.21          1.18         0.94 o                         
  -5   6   9          0.55         -0.71         0.96 o                         
  -4   6   9          1.17          1.66         0.88 o                         
  -3   6   9          1.38          1.58         0.61 o                         
  -2   6   9          0.91          1.31         0.63 o                         
  -1   6   9          4.33          3.02         0.70 o                         
   0   6   9          0.14         -0.01         0.49 o                         
   1   6   9          0.38          0.40         0.69 o                         
   2   6   9          3.13          6.86         1.55 o                         
   3   6   9          4.05          4.87         1.12 o                         
   4   6   9         10.57         14.21         2.39 o                         
   5   6   9          0.73          1.29         1.01 o                         
   6   6   9          0.14         -0.01         1.08 o                         
   7   6   9          0.95          0.43         1.16 o                         
  -5   7   9          2.63          1.25         1.92 o                         
  -4   7   9          0.34          0.04         1.35 o                         
  -3   7   9          6.46          5.24         1.46 o                         
  -2   7   9          6.85          5.85         1.49 o                         
  -1   7   9          0.03          0.13         1.01 o                         
   0   7   9          0.68         -0.34         0.85 o                         
   1   7   9          1.51          0.46         1.20 o                         
   2   7   9          0.23         -0.14         0.66 o                         
   3   7   9          1.87          1.21         0.85 o                         
   4   7   9         22.10         25.94         3.23 o                         
   5   7   9         36.91         30.23         7.17 o                         
   6   7   9          8.33          2.28         2.40 o                         
  -4   8   9          0.12          0.39         2.26 o                         
  -3   8   9          1.98          3.13         2.43 o                         
  -2   8   9          6.78          6.21         3.29 o                         
  -1   8   9          0.01          3.08         2.53 o                         
   0   8   9          3.40          4.66         3.09 o                         
   1   8   9          0.73          2.48         2.85 o                         
   2   8   9          0.11          1.06         2.96 o                         
   3   8   9          0.19          2.31         1.41 o                         
 -10   0  10          0.42         -1.99         3.03 o                         
  -8   0  10         46.38         56.71         5.25 o                         
  -6   0  10          2.72          2.52         0.70 o                         
  -4   0  10        175.90        180.34         5.43 o                         
  -2   0  10       1607.90       1565.24        12.68 o                         
   0   0  10          0.16         -0.01         0.28 o                         
   2   0  10          0.11          0.39         0.37 o                         
   4   0  10         37.15         37.81         2.11 o                         
   6   0  10         40.17         38.08         2.38 o                         
   8   0  10          4.28          2.30         1.70 o                         
  10   0  10          5.28          4.24         3.51 o                         
 -10   1  10          5.14          5.13         2.39 o                         
  -9   1  10          0.90          0.85         1.18 o                         
  -8   1  10          0.47          2.04         0.79 o                         
  -7   1  10         12.08         10.16         1.29 o                         
  -6   1  10         33.93         25.15         1.56 o                         
  -5   1  10          0.41         -0.22         0.45 o                         
  -4   1  10          4.74          3.35         0.57 o                         
  -3   1  10        147.15        147.14         3.38 o                         
  -2   1  10        108.98        105.49         2.51 o                         
  -1   1  10          0.08          0.45         0.21 o                         
   0   1  10         42.35         42.08         1.18 o                         
   1   1  10          6.98          9.49         0.61 o                         
   2   1  10         30.82         21.03         1.00 o                         
   3   1  10         11.26         12.44         0.68 o                         
   4   1  10        147.39        150.23         2.97 o                         
   5   1  10         98.44        101.54         3.03 o                         
   6   1  10         31.70         29.52         2.07 o                         
   7   1  10          1.78          0.75         0.93 o                         
   8   1  10          3.79          6.02         1.54 o                         
   9   1  10          5.36          7.50         1.94 o                         
  10   1  10          0.06          4.10         2.92 o                         
 -10   2  10          0.55          0.20         1.93 o                         
  -9   2  10          0.01          0.05         1.11 o                         
  -8   2  10          0.23         -0.61         0.61 o                         
  -7   2  10          2.67          3.27         0.75 o                         
  -6   2  10         16.76         17.19         1.50 o                         
  -5   2  10          1.09          0.77         0.57 o                         
  -4   2  10          0.11          0.32         0.50 o                         
  -3   2  10        210.21        209.38         3.71 o                         
  -2   2  10         98.21         94.01         2.11 o                         
  -1   2  10        206.49        200.26         2.71 o                         
   0   2  10          1.75          0.83         0.31 o                         
   1   2  10         14.99         11.20         0.77 o                         
   2   2  10          1.02          1.01         0.38 o                         
   3   2  10          2.15          1.76         0.48 o                         
   4   2  10         15.32         13.20         0.84 o                         
   5   2  10          8.72         10.00         1.02 o                         
   6   2  10          0.16         -0.65         0.65 o                         
   7   2  10          9.44          8.89         1.48 o                         
   8   2  10          4.08          2.74         1.59 o                         
   9   2  10          4.24          2.07         1.42 o                         
  10   2  10          1.39          2.32         3.51 o                         
  -9   3  10          0.91          0.68         1.19 o                         
  -8   3  10          0.13          0.12         0.99 o                         
  -7   3  10         34.96         30.24         2.14 o                         
  -6   3  10          0.08          0.73         0.60 o                         
  -5   3  10         25.77         25.62         1.74 o                         
  -4   3  10          0.12         -0.52         0.52 o                         
  -3   3  10         89.05         91.29         2.54 o                         
  -2   3  10          0.41          1.71         0.39 o                         
  -1   3  10         97.44        104.19         1.93 o                         
   0   3  10          5.18          4.28         0.57 o                         
   1   3  10         45.63         46.75         1.92 o                         
   2   3  10          6.57          3.93         0.52 o                         
   3   3  10         14.02         15.56         0.91 o                         
   4   3  10          3.35          2.58         0.50 o                         
   5   3  10        334.01        371.30         6.65 o                         
   6   3  10          0.01          0.24         0.94 o                         
   7   3  10          0.00          0.16         0.81 o                         
   8   3  10          0.09          1.18         1.15 o                         
   9   3  10          8.37         10.10         3.03 o                         
  -9   4  10          0.29          1.54         1.20 o                         
  -8   4  10          1.29          1.53         1.22 o                         
  -7   4  10          2.94          2.16         0.68 o                         
  -6   4  10         11.15         13.89         1.56 o                         
  -5   4  10          1.21          0.96         0.70 o                         
  -4   4  10          0.76         -0.03         0.42 o                         
  -3   4  10        104.74        107.54         3.39 o                         
  -2   4  10        120.39        129.50         2.99 o                         
  -1   4  10         69.69         72.46         2.14 o                         
   0   4  10          3.14          3.25         0.64 o                         
   1   4  10          0.15         -0.35         0.35 o                         
   2   4  10          0.13          0.37         0.31 o                         
   3   4  10          1.62          1.09         0.41 o                         
   4   4  10         14.49         13.44         1.56 o                         
   5   4  10          3.83          4.49         0.96 o                         
   6   4  10          4.28          6.40         1.12 o                         
   7   4  10          1.81          1.51         0.94 o                         
   8   4  10          1.36          5.15         2.96 o                         
  -8   5  10          0.52          1.26         1.22 o                         
  -7   5  10          1.10          2.15         0.94 o                         
  -6   5  10         14.69         15.54         1.89 o                         
  -5   5  10          0.60          0.81         0.73 o                         
  -4   5  10          0.89         -0.08         0.58 o                         
  -3   5  10          8.81          9.52         1.19 o                         
  -2   5  10         51.05         58.26         2.77 o                         
  -1   5  10          4.91          4.33         0.66 o                         
   0   5  10          1.91          3.03         0.63 o                         
   1   5  10          3.71          3.78         0.91 o                         
   2   5  10          1.49          1.77         0.73 o                         
   3   5  10          0.83          1.22         0.95 o                         
   4   5  10         51.39         64.30         3.85 o                         
   5   5  10          6.71          5.15         2.07 o                         
   6   5  10         12.76         12.91         2.35 o                         
   7   5  10          0.04          1.53         1.22 o                         
  -7   6  10          0.46          0.05         1.29 o                         
  -6   6  10          0.32          0.39         0.91 o                         
  -5   6  10          0.37          1.44         0.80 o                         
  -4   6  10         11.09         10.22         1.49 o                         
  -3   6  10          0.54          0.76         0.78 o                         
  -2   6  10        127.68        139.52         4.83 o                         
  -1   6  10          1.97          1.22         0.57 o                         
   0   6  10          0.06          0.90         0.54 o                         
   1   6  10          0.03         -1.36         1.36 o                         
   2   6  10          0.00         -0.04         0.80 o                         
   3   6  10          0.29         -0.55         1.31 o                         
   4   6  10          5.95          5.43         2.05 o                         
   5   6  10          0.70          1.56         1.17 o                         
   6   6  10          4.00          1.70         1.43 o                         
   7   6  10          0.02         -2.85         2.85 o                         
  -5   7  10          0.18         -1.52         2.07 o                         
  -4   7  10          0.08          2.68         1.85 o                         
  -3   7  10         20.18         29.10         4.06 o                         
  -2   7  10          3.94          5.50         1.54 o                         
  -1   7  10          0.17         -0.72         1.22 o                         
   0   7  10          0.56         -0.14         0.97 o                         
   1   7  10          0.36          0.19         0.86 o                         
   2   7  10          0.01         -0.40         0.71 o                         
   3   7  10          0.03         -0.96         0.96 o                         
   4   7  10         12.76          7.31         2.63 o                         
   5   7  10         19.08         16.49         5.88 o                         
  -2   8  10          1.12          2.89         2.51 o                         
  -1   8  10          7.70         14.78         5.60 o                         
   0   8  10          0.00          5.46         3.81 o                         
   1   8  10          0.27          0.76         1.40 o                         
  -9   0  11          6.24          8.16         2.20 o                         
  -7   0  11          3.87          3.54         2.38 o                         
  -5   0  11          5.89          3.19         1.55 o                         
  -3   0  11        167.44        163.36         5.13 o                         
  -1   0  11         22.03         19.64         1.10 o                         
   1   0  11         68.23         63.15         2.59 o                         
   3   0  11          3.68          3.41         0.60 o                         
   5   0  11          8.82         10.10         1.27 o                         
   7   0  11         19.34         18.45         2.97 o                         
   9   0  11         11.14         12.98         3.68 o                         
 -10   1  11          0.03         -1.01         3.72 o                         
  -9   1  11          0.02          0.78         1.04 o                         
  -8   1  11          0.09          0.51         0.76 o                         
  -7   1  11         18.87         14.79         1.73 o                         
  -6   1  11          1.35          0.66         0.53 o                         
  -5   1  11          5.03          2.18         0.55 o                         
  -4   1  11          0.48          0.73         0.44 o                         
  -3   1  11        137.39        130.41         3.06 o                         
  -2   1  11         14.23         14.30         1.02 o                         
  -1   1  11          1.76          1.61         0.34 o                         
   0   1  11          0.03         -0.03         0.23 o                         
   1   1  11         27.35         30.97         1.20 o                         
   2   1  11          0.03         -0.05         0.32 o                         
   3   1  11        102.21         98.48         1.84 o                         
   4   1  11         10.97         10.61         1.15 o                         
   5   1  11         53.11         50.97         2.14 o                         
   6   1  11          1.74          0.67         0.64 o                         
   7   1  11          0.45          2.37         0.94 o                         
   8   1  11          0.55          1.79         1.00 o                         
   9   1  11          8.72         11.62         2.69 o                         
  10   1  11          0.07         -0.45         2.42 o                         
 -10   2  11          4.56          3.09         2.86 o                         
  -9   2  11          0.01          0.83         0.83 o                         
  -8   2  11         16.11         14.22         1.84 o                         
  -7   2  11          9.22         10.20         1.24 o                         
  -6   2  11          0.88         -0.13         0.50 o                         
  -5   2  11          8.39          9.95         1.13 o                         
  -4   2  11         12.31         13.69         1.15 o                         
  -3   2  11        130.68        135.54         3.11 o                         
  -2   2  11        569.17        548.97         6.96 o                         
  -1   2  11         69.56         66.29         1.81 o                         
   0   2  11         45.27         47.28         1.72 o                         
   1   2  11          0.02          0.01         0.40 o                         
   2   2  11         31.10         27.09         1.43 o                         
   3   2  11          4.43          5.87         0.66 o                         
   4   2  11         37.27         39.58         1.44 o                         
   5   2  11          1.34          1.06         0.62 o                         
   6   2  11          5.11          7.12         1.10 o                         
   7   2  11          0.87         -0.16         1.34 o                         
   8   2  11          3.71          3.67         2.04 o                         
   9   2  11          1.14          2.13         2.46 o                         
  -9   3  11          0.04         -1.49         1.49 o                         
  -8   3  11          1.32         -0.64         0.73 o                         
  -7   3  11          1.09          0.43         0.87 o                         
  -6   3  11          9.63          7.45         1.05 o                         
  -5   3  11          0.31         -0.02         0.50 o                         
  -4   3  11          1.65          0.97         0.48 o                         
  -3   3  11          4.04          3.72         0.69 o                         
  -2   3  11        101.86         99.30         2.42 o                         
  -1   3  11          0.54          1.05         0.44 o                         
   0   3  11         43.93         38.39         1.95 o                         
   1   3  11          1.11         -0.17         0.43 o                         
   2   3  11         49.62         52.76         2.07 o                         
   3   3  11          6.38          5.25         0.63 o                         
   4   3  11          1.03          0.32         0.47 o                         
   5   3  11          0.37          2.28         0.80 o                         
   6   3  11          0.09         -0.72         0.72 o                         
   7   3  11          0.27          0.75         0.60 o                         
   8   3  11          4.77          2.87         2.08 o                         
   9   3  11          0.25         -1.41         1.41 o                         
  -9   4  11          0.17         -1.03         1.33 o                         
  -8   4  11          3.49          3.12         1.17 o                         
  -7   4  11          5.56          5.97         1.29 o                         
  -6   4  11          1.25          0.84         0.78 o                         
  -5   4  11          3.22          4.25         1.01 o                         
  -4   4  11          4.06          4.77         1.02 o                         
  -3   4  11         61.28         65.59         2.72 o                         
  -2   4  11        204.50        215.05         4.27 o                         
  -1   4  11         25.10         25.53         1.20 o                         
   0   4  11          4.80          4.11         0.73 o                         
   1   4  11          1.40          1.02         0.51 o                         
   2   4  11          4.56          3.28         0.77 o                         
   3   4  11          1.22          2.43         0.73 o                         
   4   4  11         13.14         12.96         1.76 o                         
   5   4  11          2.35          1.26         0.97 o                         
   6   4  11          1.01         -0.57         0.98 o                         
   7   4  11          1.90          1.79         0.94 o                         
   8   4  11          3.08          4.39         2.63 o                         
  -8   5  11          0.00          4.49         2.95 o                         
  -7   5  11          6.80          5.79         1.56 o                         
  -6   5  11          0.41         -0.66         1.87 o                         
  -5   5  11          1.28          0.23         1.55 o                         
  -4   5  11          0.40          0.44         0.79 o                         
  -3   5  11         56.39         59.96         2.96 o                         
  -2   5  11          1.73          1.18         0.89 o                         
  -1   5  11          0.20          0.63         0.82 o                         
   0   5  11          0.01         -0.55         0.55 o                         
   1   5  11          1.87          1.22         0.70 o                         
   2   5  11          0.01          0.00         0.62 o                         
   3   5  11         10.95         11.41         2.80 o                         
   4   5  11          3.99          2.88         2.31 o                         
   5   5  11         31.52         29.07         3.37 o                         
   6   5  11          2.75          3.08         1.73 o                         
   7   5  11          0.15          3.89         1.94 o                         
  -6   6  11          0.46         -1.52         2.54 o                         
  -5   6  11          0.87         -1.01         1.01 o                         
  -4   6  11          0.91         -0.17         0.93 o                         
  -3   6  11         37.38         38.05         2.77 o                         
  -2   6  11          1.90          3.67         1.12 o                         
  -1   6  11         19.89         19.77         1.95 o                         
   0   6  11          2.85          2.49         1.73 o                         
   1   6  11          6.94          7.33         1.38 o                         
   2   6  11          1.09         -0.51         1.01 o                         
   3   6  11          0.94          0.64         0.96 o                         
   4   6  11          1.15          0.37         1.73 o                         
   5   6  11          1.40          2.75         1.59 o                         
   6   6  11          0.08          1.60         1.36 o                         
  -3   7  11          9.99         14.65         4.95 o                         
  -2   7  11          5.46          3.34         2.05 o                         
  -1   7  11          1.32         -0.51         1.53 o                         
   0   7  11          0.00         -0.78         0.78 o                         
   1   7  11          1.86         -0.30         1.26 o                         
   2   7  11          0.22         -0.05         1.26 o                         
   3   7  11          0.78         -2.43         2.43 o                         
   4   7  11          3.63          5.09         3.09 o                         
   5   7  11          5.22          7.28         4.24 o                         
  -8   0  12          5.12          0.93         2.69 o                         
  -6   0  12          0.07         -0.26         0.67 o                         
  -4   0  12          0.38          0.81         0.62 o                         
  -2   0  12        777.88        773.97        17.93 o                         
   0   0  12          2.76          1.95         0.43 o                         
   2   0  12         10.03          7.89         0.83 o                         
   4   0  12         50.31         51.80         2.43 o                         
   6   0  12          7.01          5.06         1.60 o                         
   8   0  12          0.37          2.24         1.59 o                         
  -9   1  12          0.22         -1.39         1.50 o                         
  -8   1  12          0.01          0.28         0.81 o                         
  -7   1  12          9.77         12.51         1.62 o                         
  -6   1  12          0.06          0.07         0.61 o                         
  -5   1  12          0.42          0.48         0.50 o                         
  -4   1  12         32.76         31.00         1.64 o                         
  -3   1  12         79.34         75.29         2.38 o                         
  -2   1  12        114.45        118.45         2.80 o                         
  -1   1  12         25.31         22.66         1.04 o                         
   0   1  12        115.29        107.65         2.61 o                         
   1   1  12         24.35         19.84         1.05 o                         
   2   1  12         17.64         13.43         0.95 o                         
   3   1  12         29.11         26.19         1.34 o                         
   4   1  12         14.20         14.28         0.93 o                         
   5   1  12          4.44          3.81         0.67 o                         
   6   1  12          0.11          0.26         0.56 o                         
   7   1  12          0.04         -1.11         1.11 o                         
   8   1  12          0.95          0.89         0.92 o                         
   9   1  12          2.28         -0.37         3.61 o                         
  -9   2  12         11.01         16.46         4.27 o                         
  -8   2  12          0.01          0.85         0.78 o                         
  -7   2  12          1.41          0.89         0.64 o                         
  -6   2  12          2.99          2.17         0.62 o                         
  -5   2  12          6.61          5.01         0.81 o                         
  -4   2  12         10.08          9.45         0.98 o                         
  -3   2  12         70.14         68.74         2.26 o                         
  -2   2  12         35.32         33.77         1.54 o                         
  -1   2  12         53.53         53.54         1.68 o                         
   0   2  12         12.83         11.69         0.91 o                         
   1   2  12          6.71          4.02         0.77 o                         
   2   2  12         18.91         18.49         1.30 o                         
   3   2  12         11.72         11.54         1.00 o                         
   4   2  12          0.82          0.92         0.43 o                         
   5   2  12         10.63          9.96         1.22 o                         
   6   2  12          1.66          2.97         0.86 o                         
   7   2  12          1.26          1.68         0.86 o                         
   8   2  12          0.25         -0.62         1.29 o                         
   9   2  12          4.52          3.76         4.26 o                         
  -8   3  12          0.02          2.07         1.48 o                         
  -7   3  12          3.70          3.53         0.90 o                         
  -6   3  12          0.14          0.40         0.81 o                         
  -5   3  12          2.81          1.26         0.77 o                         
  -4   3  12          0.77          1.07         0.80 o                         
  -3   3  12        186.62        198.66         5.75 o                         
  -2   3  12          2.51          2.97         0.62 o                         
  -1   3  12         30.93         34.63         1.45 o                         
   0   3  12          1.11          1.38         0.46 o                         
   1   3  12         15.81         16.45         1.40 o                         
   2   3  12          0.09          0.53         0.52 o                         
   3   3  12         13.69         14.13         1.31 o                         
   4   3  12          1.67          1.22         0.80 o                         
   5   3  12         30.41         30.66         2.79 o                         
   6   3  12          0.01          0.65         0.73 o                         
   7   3  12          0.71          1.68         1.47 o                         
   8   3  12          0.00          0.69         1.27 o                         
   9   3  12          2.35         -0.09         2.36 o                         
  -8   4  12          0.14          1.25         1.03 o                         
  -7   4  12          1.07          1.12         0.92 o                         
  -6   4  12          2.62          2.78         1.02 o                         
  -5   4  12          0.96          0.47         0.50 o                         
  -4   4  12          8.31          9.54         1.27 o                         
  -3   4  12         50.63         53.67         2.83 o                         
  -2   4  12         60.85         68.28         3.06 o                         
  -1   4  12         43.63         42.28         2.30 o                         
   0   4  12          4.90          5.15         1.03 o                         
   1   4  12          5.59          5.14         1.05 o                         
   2   4  12         10.35         10.92         1.52 o                         
   3   4  12          1.77          0.10         0.76 o                         
   4   4  12          4.34          3.92         1.20 o                         
   5   4  12          3.50          4.04         1.28 o                         
   6   4  12          1.65          0.91         0.77 o                         
   7   4  12          0.12          2.79         2.18 o                         
   8   4  12          0.11         -0.64         1.26 o                         
  -7   5  12          0.81          0.01         1.43 o                         
  -6   5  12          1.32          1.71         0.94 o                         
  -5   5  12          0.09          0.88         1.12 o                         
  -4   5  12         11.58          8.82         1.48 o                         
  -3   5  12          2.40          4.50         1.17 o                         
  -2   5  12         33.52         39.26         3.00 o                         
  -1   5  12          1.78          2.04         0.82 o                         
   0   5  12         21.77         23.65         2.11 o                         
   1   5  12          3.23          1.64         0.72 o                         
   2   5  12          8.67          7.95         1.29 o                         
   3   5  12          1.47         -0.69         1.23 o                         
   4   5  12          4.07          2.03         1.15 o                         
   5   5  12          0.01         -1.23         1.23 o                         
   6   5  12          0.01         -1.43         1.43 o                         
   7   5  12          0.14         -2.59         2.59 o                         
  -6   6  12          0.00         -0.40         1.06 o                         
  -5   6  12          0.00          3.18         1.66 o                         
  -4   6  12          0.25          0.92         0.86 o                         
  -3   6  12          1.31          1.61         0.78 o                         
  -2   6  12        102.48        106.95         5.09 o                         
  -1   6  12          0.96          1.36         0.79 o                         
   0   6  12          0.34         -0.52         1.19 o                         
   1   6  12          0.16          1.31         0.96 o                         
   2   6  12          3.51          2.70         1.24 o                         
   3   6  12          0.50          0.17         0.93 o                         
   4   6  12          3.45          3.26         1.58 o                         
   5   6  12          0.48          2.29         1.44 o                         
  -1   7  12          0.38         -3.72         3.72 o                         
   0   7  12          0.98         -1.29         1.78 o                         
   1   7  12          0.68         -1.99         1.99 o                         
   2   7  12          1.13         -0.14         1.76 o                         
   3   7  12          1.61          0.43         1.47 o                         
   4   7  12          1.02          2.91         2.59 o                         
  -9   0  13         26.29         36.52         7.82 o                         
  -7   0  13          0.55          0.66         0.97 o                         
  -5   0  13          8.76          7.24         1.74 o                         
  -3   0  13         42.41         37.95         3.01 o                         
  -1   0  13         35.15         32.27         1.66 o                         
   1   0  13        100.42         96.19         3.92 o                         
   3   0  13         22.66         21.39         1.44 o                         
   5   0  13         39.42         44.82         2.72 o                         
   7   0  13          0.01          0.97         1.15 o                         
   9   0  13          5.58          5.54         3.60 o                         
  -9   1  13         12.36         15.79         5.59 o                         
  -8   1  13          2.44          2.58         1.10 o                         
  -7   1  13          4.19          3.34         0.99 o                         
  -6   1  13          2.01          1.95         1.00 o                         
  -5   1  13          0.57          0.80         0.80 o                         
  -4   1  13         30.07         30.84         1.93 o                         
  -3   1  13         85.59         89.32         2.62 o                         
  -2   1  13          5.61          6.75         0.65 o                         
  -1   1  13          1.97          1.41         0.33 o                         
   0   1  13          0.94          0.34         0.43 o                         
   1   1  13          5.19          6.41         0.64 o                         
   2   1  13          1.77          1.72         0.60 o                         
   3   1  13          0.78          0.07         0.38 o                         
   4   1  13         11.41         12.10         1.19 o                         
   5   1  13          0.76          0.55         0.53 o                         
   6   1  13          0.89          1.30         0.77 o                         
   7   1  13          0.17         -0.16         1.99 o                         
   8   1  13          0.17         -0.75         1.43 o                         
   9   1  13          1.03         -3.36         3.36 o                         
  -8   2  13          1.18          0.71         1.47 o                         
  -7   2  13          0.00          0.31         0.81 o                         
  -6   2  13          0.01         -0.62         0.90 o                         
  -5   2  13          0.01         -0.25         0.70 o                         
  -4   2  13          6.86          9.50         0.97 o                         
  -3   2  13         22.59         20.66         1.31 o                         
  -2   2  13        243.51        247.07         5.18 o                         
  -1   2  13         32.69         27.53         1.26 o                         
   0   2  13          0.18         -0.43         0.43 o                         
   1   2  13          1.16          1.20         0.60 o                         
   2   2  13         88.92         94.69         3.20 o                         
   3   2  13          0.02         -0.53         0.53 o                         
   4   2  13          0.23         -0.37         0.45 o                         
   5   2  13          0.59          0.90         0.68 o                         
   6   2  13          2.40          1.29         1.01 o                         
   7   2  13          0.18         -0.87         0.87 o                         
   8   2  13          0.09         -0.90         1.84 o                         
  -8   3  13          0.09         -1.81         4.58 o                         
  -7   3  13          0.21          0.18         0.71 o                         
  -6   3  13          3.41          3.68         0.82 o                         
  -5   3  13          0.04          0.46         0.80 o                         
  -4   3  13         16.77         14.71         1.58 o                         
  -3   3  13          1.74          3.12         0.92 o                         
  -2   3  13          0.94          0.54         0.65 o                         
  -1   3  13          0.76          0.44         0.51 o                         
   0   3  13          0.61          0.79         0.53 o                         
   1   3  13          1.91          1.40         0.65 o                         
   2   3  13          0.18          0.45         0.45 o                         
   3   3  13          0.04         -0.64         0.85 o                         
   4   3  13          7.18          8.29         1.31 o                         
   5   3  13          0.00         -0.16         1.00 o                         
   6   3  13          6.30          6.86         1.52 o                         
   7   3  13          0.02         -0.42         1.04 o                         
   8   3  13          1.89          0.38         1.54 o                         
  -7   4  13          0.02          2.17         3.90 o                         
  -6   4  13          0.12          0.88         1.15 o                         
  -5   4  13          0.00         -0.52         0.65 o                         
  -4   4  13          3.13          2.21         1.01 o                         
  -3   4  13         27.96         36.54         3.00 o                         
  -2   4  13         67.08         79.01         3.90 o                         
  -1   4  13         25.25         28.80         2.33 o                         
   0   4  13          0.46          0.14         0.73 o                         
   1   4  13          2.32          2.14         0.81 o                         
   2   4  13         35.33         39.95         2.94 o                         
   3   4  13          0.01         -0.89         0.89 o                         
   4   4  13          0.07         -0.85         0.85 o                         
   5   4  13          4.45          4.30         1.16 o                         
   6   4  13          0.33         -0.74         0.80 o                         
   7   4  13          0.25         -0.71         1.35 o                         
  -6   5  13          0.00          0.52         0.79 o                         
  -5   5  13          0.27         -0.76         1.10 o                         
  -4   5  13          2.82          2.41         1.14 o                         
  -3   5  13         36.09         39.63         3.54 o                         
  -2   5  13          1.58          3.12         1.18 o                         
  -1   5  13          0.63          0.34         0.77 o                         
   0   5  13          1.02         -0.15         0.56 o                         
   1   5  13          0.66          1.72         0.76 o                         
   2   5  13          1.30          1.03         0.66 o                         
   3   5  13          0.86          1.97         1.81 o                         
   4   5  13          0.04          0.84         1.87 o                         
   5   5  13          0.45         -1.43         1.43 o                         
   6   5  13          0.00         -0.94         1.99 o                         
  -5   6  13          1.33          3.52         1.92 o                         
  -4   6  13          0.23          1.01         2.00 o                         
  -3   6  13         10.93          9.17         3.15 o                         
  -2   6  13          3.48          5.02         1.35 o                         
  -1   6  13         10.20          9.52         1.62 o                         
   0   6  13          0.21          0.70         0.74 o                         
   1   6  13         13.66         12.44         2.29 o                         
   2   6  13          2.04          1.67         2.38 o                         
   3   6  13          1.73          4.37         1.76 o                         
   4   6  13          0.06         -1.74         1.74 o                         
   1   7  13          0.86          1.24         1.75 o                         
   2   7  13          0.20          6.01         4.07 o                         
   3   7  13          1.04         -2.60         2.60 o                         
  -8   0  14          6.73          8.45         3.79 o                         
  -6   0  14          0.73         -0.83         1.49 o                         
  -4   0  14          8.39          9.09         2.22 o                         
  -2   0  14         68.93         77.18         5.71 o                         
   0   0  14          2.82          0.85         0.63 o                         
   2   0  14        103.59         93.47         6.00 o                         
   4   0  14          2.30          5.15         1.44 o                         
   6   0  14         12.91         18.71         4.25 o                         
  -8   1  14          2.48          0.00         1.23 o                         
  -7   1  14          4.83          5.95         1.46 o                         
  -6   1  14          9.01         11.54         1.83 o                         
  -5   1  14         13.16         15.32         1.61 o                         
  -4   1  14          2.41          1.95         0.72 o                         
  -3   1  14          0.05          0.35         0.44 o                         
  -2   1  14         20.86         23.07         1.39 o                         
  -1   1  14         26.23         27.43         1.59 o                         
   0   1  14          1.21          0.17         0.52 o                         
   1   1  14          1.45          1.61         0.59 o                         
   2   1  14         16.69         13.59         1.29 o                         
   3   1  14          6.76          4.56         0.70 o                         
   4   1  14          0.00          0.46         0.47 o                         
   5   1  14          4.62          4.60         1.10 o                         
   6   1  14         12.17         14.40         2.17 o                         
   7   1  14          0.55         -0.83         1.20 o                         
   8   1  14          0.73         -2.29         2.29 o                         
  -8   2  14          0.58          2.42         2.65 o                         
  -7   2  14          0.54          0.49         1.58 o                         
  -6   2  14          0.10          0.42         0.80 o                         
  -5   2  14          0.11         -0.36         0.93 o                         
  -4   2  14          2.05          0.97         0.92 o                         
  -3   2  14          9.13         11.61         1.40 o                         
  -2   2  14          2.99          2.63         0.80 o                         
  -1   2  14          0.01         -0.11         0.66 o                         
   0   2  14          5.02          3.02         0.77 o                         
   1   2  14         67.44         62.36         3.07 o                         
   2   2  14         27.01         26.66         1.91 o                         
   3   2  14          4.75          4.04         0.79 o                         
   4   2  14          0.38          1.00         0.82 o                         
   5   2  14          0.33          0.24         0.77 o                         
   6   2  14          0.55         -0.11         1.08 o                         
   7   2  14          3.38          0.74         1.59 o                         
   8   2  14          0.06         -1.27         1.93 o                         
  -8   3  14          0.03         -3.15         3.15 o                         
  -7   3  14          1.02          0.71         1.05 o                         
  -6   3  14          0.03         -0.40         0.66 o                         
  -5   3  14          3.12          3.24         0.93 o                         
  -4   3  14          0.20          0.07         0.60 o                         
  -3   3  14         16.74         17.21         1.86 o                         
  -2   3  14          0.52          0.84         0.94 o                         
  -1   3  14         11.59         11.22         1.43 o                         
   0   3  14          0.00          0.11         1.22 o                         
   1   3  14          0.58          0.62         0.54 o                         
   2   3  14          0.27          0.45         0.74 o                         
   3   3  14         16.50         17.56         1.72 o                         
   4   3  14          0.00         -0.74         1.03 o                         
   5   3  14          6.59         10.30         1.72 o                         
   6   3  14          0.53          1.18         1.08 o                         
   7   3  14          0.70          0.84         1.55 o                         
  -7   4  14          0.48          0.58         1.04 o                         
  -6   4  14          0.45         -1.24         1.24 o                         
  -5   4  14          0.23         -0.87         1.10 o                         
  -4   4  14          2.26          1.64         0.90 o                         
  -3   4  14          5.04          5.04         1.22 o                         
  -2   4  14          7.82          8.49         1.50 o                         
  -1   4  14          2.63          1.31         0.86 o                         
   0   4  14          6.55          5.24         1.05 o                         
   1   4  14         15.01         17.78         2.74 o                         
   2   4  14         33.80         38.11         2.95 o                         
   3   4  14          0.79          0.73         0.77 o                         
   4   4  14          0.34          0.83         0.95 o                         
   5   4  14          0.08          1.61         1.07 o                         
   6   4  14          0.48         -0.13         2.76 o                         
  -6   5  14          4.51          3.53         3.03 o                         
  -5   5  14          1.38          0.87         0.64 o                         
  -4   5  14          0.60          1.46         1.10 o                         
  -3   5  14          0.01         -0.84         1.51 o                         
  -2   5  14          5.05          6.48         1.26 o                         
  -1   5  14          1.30          0.62         0.74 o                         
   0   5  14          0.40          0.50         0.53 o                         
   1   5  14          0.03          1.64         0.87 o                         
   2   5  14          8.12          7.14         2.43 o                         
   3   5  14          0.14         -0.71         0.84 o                         
   4   5  14          0.30          1.07         1.11 o                         
   5   5  14          0.05          0.10         2.80 o                         
   6   5  14          6.22          6.76         3.29 o                         
  -3   6  14          0.76          5.49         3.35 o                         
  -2   6  14         13.14         10.32         2.79 o                         
  -1   6  14          0.00          0.00         1.01 o                         
   0   6  14          0.33          0.22         1.03 o                         
   1   6  14          0.96         -0.97         2.71 o                         
   2   6  14         10.97          4.75         6.36 o                         
   3   6  14          0.00          1.29         2.44 o                         
   4   6  14          0.16          0.84         1.57 o                         
  -7   0  15          0.22          0.81         1.76 o                         
  -5   0  15          0.06          1.50         1.73 o                         
  -3   0  15          2.22          4.90         2.54 o                         
  -1   0  15          1.57          1.53         1.15 o                         
   1   0  15          6.51          4.33         1.41 o                         
   3   0  15          4.47          7.92         1.68 o                         
   5   0  15          2.36          2.24         1.82 o                         
   7   0  15          1.97         -3.25         3.25 o                         
  -7   1  15          1.93          3.74         2.95 o                         
  -6   1  15          2.92          4.98         1.26 o                         
  -5   1  15         25.63         35.70         2.80 o                         
  -4   1  15          2.36          3.11         1.21 o                         
  -3   1  15          3.47          4.35         1.02 o                         
  -2   1  15          0.04          0.21         0.66 o                         
  -1   1  15          2.25          0.65         0.73 o                         
   0   1  15          5.88          6.66         1.02 o                         
   1   1  15          5.44          7.37         1.39 o                         
   2   1  15         21.78         24.07         2.15 o                         
   3   1  15         12.22         13.49         1.48 o                         
   4   1  15          0.07         -0.56         0.77 o                         
   5   1  15          6.19          6.95         1.87 o                         
   6   1  15          2.79          4.87         1.38 o                         
   7   1  15          0.62         -0.06         2.39 o                         
  -7   2  15          0.89          6.04         3.55 o                         
  -6   2  15          0.54          0.21         0.78 o                         
  -5   2  15          0.32         -0.52         0.67 o                         
  -4   2  15          4.40          4.79         1.02 o                         
  -3   2  15          0.11         -0.72         0.72 o                         
  -2   2  15          1.72          0.85         0.77 o                         
  -1   2  15          0.04          0.12         0.87 o                         
   0   2  15          0.52          0.46         0.66 o                         
   1   2  15          0.01          0.04         0.64 o                         
   2   2  15          3.52          2.24         0.75 o                         
   3   2  15          1.80          2.57         0.98 o                         
   4   2  15          3.99          3.84         1.72 o                         
   5   2  15          1.89          1.60         0.87 o                         
   6   2  15         11.16         15.76         4.09 o                         
   7   2  15          0.92          1.66         2.22 o                         
  -7   3  15          0.07          1.05         1.51 o                         
  -6   3  15         21.25         27.75         3.33 o                         
  -5   3  15          0.49         -0.48         0.74 o                         
  -4   3  15          0.94          1.79         0.96 o                         
  -3   3  15          0.02          0.64         0.56 o                         
  -2   3  15         10.23         11.34         1.46 o                         
  -1   3  15          0.02         -0.36         0.55 o                         
   0   3  15          0.03          0.13         0.62 o                         
   1   3  15          0.05         -0.12         0.65 o                         
   2   3  15         21.75         20.76         1.85 o                         
   3   3  15          0.24          0.46         0.83 o                         
   4   3  15          0.00         -1.09         2.37 o                         
   5   3  15          0.20         -0.74         1.22 o                         
   6   3  15          6.26          4.24         3.08 o                         
   7   3  15          0.02         -4.68         4.68 o                         
  -6   4  15          0.20         -1.19         1.19 o                         
  -5   4  15          0.30          1.35         1.01 o                         
  -4   4  15          0.81          0.03         1.05 o                         
  -3   4  15          0.40         -0.17         1.30 o                         
  -2   4  15          0.56         -0.01         0.74 o                         
  -1   4  15          0.12          0.97         0.70 o                         
   0   4  15          0.09          1.08         0.76 o                         
   1   4  15          0.81          1.08         0.79 o                         
   2   4  15          3.20          0.73         0.76 o                         
   3   4  15          2.45          1.01         0.93 o                         
   4   4  15          0.34         -1.02         1.09 o                         
   5   4  15          0.51          0.39         1.30 o                         
  -5   5  15          6.99          6.34         3.60 o                         
  -4   5  15          0.07         -1.57         2.53 o                         
  -3   5  15          2.00          1.12         1.85 o                         
  -2   5  15          0.19         -1.44         1.44 o                         
  -1   5  15          0.54          0.45         0.86 o                         
   0   5  15          0.08         -0.95         0.95 o                         
   1   5  15          2.34          1.75         1.05 o                         
   2   5  15          1.67          0.21         1.16 o                         
   3   5  15          5.12          6.31         2.12 o                         
   4   5  15          0.39         -2.00         2.00 o                         
   5   5  15          3.09          1.45         2.33 o                         
  -3   6  15          0.52          0.56         1.08 o                         
  -2   6  15          0.09         -0.96         1.57 o                         
  -1   6  15          0.08          1.38         0.98 o                         
   0   6  15          0.09          1.25         1.93 o                         
   1   6  15          2.84          1.20         1.57 o                         
   2   6  15          0.42          5.59         3.14 o                         
   3   6  15          0.01         -0.17         1.30 o                         
  -6   0  16          0.04         -2.45         2.52 o                         
  -4   0  16          0.99          3.19         1.50 o                         
  -2   0  16          0.18          1.07         1.20 o                         
   0   0  16          1.58          1.13         1.45 o                         
   2   0  16          0.36         -0.24         0.90 o                         
   4   0  16          2.04          3.56         1.48 o                         
   6   0  16          4.13          1.54         1.88 o                         
  -6   1  16          9.21          8.52         2.92 o                         
  -5   1  16         10.62         15.80         2.25 o                         
  -4   1  16          0.06          0.77         0.97 o                         
  -3   1  16          0.02          0.46         0.80 o                         
  -2   1  16          0.43         -0.87         0.87 o                         
  -1   1  16          2.46          4.21         1.13 o                         
   0   1  16          0.36         -0.17         0.99 o                         
   1   1  16          1.69          2.51         0.91 o                         
   2   1  16          8.58          7.06         1.21 o                         
   3   1  16          0.00          1.41         0.76 o                         
   4   1  16          0.06          0.11         0.88 o                         
   5   1  16          2.02          1.82         1.06 o                         
   6   1  16          6.12          7.17         2.72 o                         
  -7   2  16          0.00          1.88         2.87 o                         
  -6   2  16          0.66         -1.43         1.68 o                         
  -5   2  16          0.00          1.56         0.89 o                         
  -4   2  16          0.25         -0.73         1.05 o                         
  -3   2  16          3.31          2.59         0.81 o                         
  -2   2  16          0.04          1.00         0.72 o                         
  -1   2  16          0.93          1.75         0.89 o                         
   0   2  16          0.05         -0.02         1.24 o                         
   1   2  16          0.40         -0.80         0.80 o                         
   2   2  16          0.20         -0.63         0.63 o                         
   3   2  16          0.17          0.44         0.52 o                         
   4   2  16          0.57         -0.58         1.07 o                         
   5   2  16          0.62         -1.76         1.76 o                         
   6   2  16          0.34          1.50         2.48 o                         
  -6   3  16          0.06          2.10         2.55 o                         
  -5   3  16         13.93         12.57         2.73 o                         
  -4   3  16          0.14          0.09         1.04 o                         
  -3   3  16          2.97          4.01         1.08 o                         
  -2   3  16          0.18          0.31         1.08 o                         
  -1   3  16          0.10         -0.86         0.86 o                         
   0   3  16          0.01         -0.57         0.90 o                         
   1   3  16          0.64          0.93         1.11 o                         
   2   3  16          0.08          1.60         0.76 o                         
   3   3  16          3.34          1.53         1.26 o                         
   4   3  16          0.21         -0.65         1.04 o                         
   5   3  16          8.83         10.07         4.35 o                         
   6   3  16          0.04         -2.87         2.87 o                         
  -5   4  16          0.24          0.61         1.17 o                         
  -4   4  16          0.02          0.60         1.18 o                         
  -3   4  16          0.14          0.57         2.12 o                         
  -2   4  16          0.18          2.72         0.86 o                         
  -1   4  16          1.06          0.50         0.65 o                         
   0   4  16          0.20          1.31         0.93 o                         
   1   4  16          0.29         -0.92         0.92 o                         
   2   4  16          0.45          1.32         1.00 o                         
   3   4  16          0.09          0.22         1.04 o                         
   4   4  16          0.98          1.19         1.25 o                         
   5   4  16          0.00         -2.36         2.36 o                         
  -4   5  16          0.35          1.06         1.81 o                         
  -3   5  16          0.05         -0.76         1.04 o                         
  -2   5  16          1.49          3.72         1.77 o                         
  -1   5  16          0.11          0.74         0.89 o                         
   0   5  16          0.42         -0.12         0.80 o                         
   1   5  16          0.00          1.07         1.22 o                         
   2   5  16          2.77          1.61         1.66 o                         
   0   6  16          0.36          2.22         2.11 o                         
  -5   0  17          0.08          2.50         2.87 o                         
  -3   0  17          0.37          0.46         1.58 o                         
  -1   0  17         25.80         38.36         4.50 o                         
   1   0  17         11.94         14.33         3.11 o                         
   3   0  17          0.42          0.04         0.83 o                         
   5   0  17          1.11         -2.34         2.34 o                         
  -6   1  17          1.72          2.18         3.32 o                         
  -5   1  17         12.62         12.19         3.42 o                         
  -4   1  17          0.56          1.62         0.92 o                         
  -3   1  17          0.86         -1.26         1.26 o                         
  -2   1  17          0.14         -0.05         0.94 o                         
  -1   1  17          0.05         -0.82         0.82 o                         
   0   1  17          0.07         -0.63         0.89 o                         
   1   1  17          0.00         -0.78         0.78 o                         
   2   1  17          4.71          4.64         0.93 o                         
   3   1  17          1.19          2.25         0.79 o                         
   4   1  17          1.30         -0.11         2.00 o                         
   5   1  17          8.19         13.03         3.34 o                         
  -6   2  17          0.16          1.10         2.12 o                         
  -5   2  17          1.32          2.34         2.19 o                         
  -4   2  17          0.73          0.22         0.98 o                         
  -3   2  17          0.98          2.45         1.02 o                         
  -2   2  17         11.69         12.14         1.80 o                         
  -1   2  17          7.10          8.96         1.61 o                         
   0   2  17          9.42          9.70         1.76 o                         
   1   2  17          2.28          3.66         1.03 o                         
   2   2  17          1.78          1.51         0.97 o                         
   3   2  17          0.07          0.19         0.92 o                         
   4   2  17          4.59          2.39         1.42 o                         
   5   2  17          0.05          0.52         1.64 o                         
  -5   3  17          0.37          4.11         2.70 o                         
  -4   3  17          3.32         -0.33         3.01 o                         
  -3   3  17          0.24         -1.40         1.40 o                         
  -2   3  17          2.18          3.56         1.44 o                         
  -1   3  17          0.26          1.15         1.35 o                         
   0   3  17          0.88          0.75         1.11 o                         
   1   3  17          0.02         -0.56         1.18 o                         
   2   3  17          2.34          2.72         0.97 o                         
   3   3  17          0.00         -1.15         1.15 o                         
   4   3  17          0.54          1.76         1.53 o                         
   5   3  17          0.19          1.56         1.94 o                         
  -3   4  17          0.23         -1.81         2.35 o                         
  -2   4  17          4.01          3.55         1.49 o                         
  -1   4  17          7.43          9.14         2.44 o                         
   0   4  17          3.65          6.08         2.18 o                         
   1   4  17          2.90         -0.41         1.15 o                         
   2   4  17          0.31         -0.78         1.00 o                         
   3   4  17          0.01         -1.47         1.47 o                         
   4   4  17          1.27         -0.55         1.38 o                         
  -2   5  17          0.22          6.19         2.77 o                         
  -1   5  17          0.00         -1.39         1.73 o                         
  -4   0  18          9.18          6.10         4.11 o                         
  -2   0  18         36.97         46.64         5.17 o                         
   0   0  18         13.50         22.31         3.61 o                         
   2   0  18          2.80          2.25         1.05 o                         
   4   0  18          0.46          0.02         2.09 o                         
  -5   1  18          1.54          2.75         2.78 o                         
  -4   1  18          2.49          4.37         3.19 o                         
  -3   1  18          0.88          3.41         1.89 o                         
  -2   1  18          0.02          1.63         1.04 o                         
  -1   1  18          1.03          2.47         0.98 o                         
   0   1  18          0.63          2.88         1.00 o                         
   1   1  18          0.02          0.75         1.00 o                         
   2   1  18          0.02         -0.55         1.06 o                         
   3   1  18          1.79          1.00         1.34 o                         
   4   1  18          0.85          2.03         3.11 o                         
  -2   2  18          2.10          4.31         1.74 o                         
  -1   2  18         19.08         29.71         3.72 o                         
   0   2  18          0.83          2.26         1.61 o                         
   1   2  18          0.64          3.17         1.40 o                         
   2   2  18          0.60          1.26         0.96 o                         
   3   2  18          3.38          5.29         2.13 o                         
  -3   3  18          2.46          0.26         1.23 o                         
  -2   3  18          0.00          1.80         2.08 o                         
  -1   3  18          2.80          2.00         2.19 o                         
   0   3  18          0.14          0.56         2.39 o                         
   1   3  18          0.05         -0.48         1.32 o                         
   2   3  18          0.41         -1.12         1.87 o                         
   3   3  18          2.38          2.03         1.35 o                         
  -1   4  18          8.44          8.00         3.63 o                         
   0   4  18          0.47          3.93         1.95 o                         
   1   4  18          0.44         -2.20         2.20 o                         
   2   4  18          2.11          0.60         3.58 o                         
  -3   0  19          0.53          0.32         2.07 o                         
  -1   0  19          1.57          2.52         2.26 o                         
   1   0  19          3.04          4.53         2.06 o                         
   3   0  19          5.96          8.11         4.81 o                         
  -4   1  19          0.41         -0.02         1.85 o                         
  -3   1  19          2.95         -0.15         1.36 o                         
  -2   1  19          0.37          0.50         2.84 o                         
  -1   1  19          0.41         -0.47         2.56 o                         
   0   1  19          0.16          0.95         0.95 o                         
   1   1  19          4.22          7.11         1.94 o                         
   2   1  19          3.86          1.09         1.18 o                         
  -1   2  19          1.60          1.07         1.69 o                         
   0   2  19          0.00          0.49         1.49 o                         
   1   2  19          0.00          0.69         1.14 o                         
   2   2  19          8.43          1.72         2.39 o                         
   3   2  19          0.24          9.60         4.17 o                         
   0   3  19          0.23         -2.87         2.87 o                         
   0   0  20          0.00         -2.69         2.69 o                         
   1   1  20          0.44         -3.05         3.05 o                         
                                                                                
